# Supplementary material for: RpoS-Regulated Genes and Phenotypes in the Phytopathogenic Bacterium Pectobacterium atrosepticum
Source: Int J Mol Sci. 2023 Dec 11;24(24):17348. doi: 10.3390/ijms242417348 (PMC10743746; doi:10.3390/ijms242417348)
Supplement: Supplementary file 1 [file ijms-24-17348-s001.zip › Table S1.xlsx]

## Sheet: All genes
Supercategory	Category	Subcategory	RefSeq ID	Ensembl ID	Gene name	Pseudogene	Transcript id	Protein ID	Product annotation	WT_S/WT_G	FDR (WT_S/WT_G)	Mu_S/Mu_G	FDR (Mu_S/Mu_G)	Mu_S/WT_S	FDR (Mu_S/WT_S)	Mu_G/WT_G	FDR(Mu_G/WT_G)	Mean TPM (Mu_G)	Mean TPM (Mu_S)	Mean TPM (WT_G)	Mean TPM (WT_S)
Cell cycle	Cell cycle	Cell cycle	ECA_RS01400	ECA0267	mreB		NC_004547.2_cds_WP_010300322.1_261	WP_010300322.1	rod shape-determining protein MreB	-1.14	5.48022e-58		2.49608e-32		0.917606		0.576881	222.8	53.54	256.6	66.61
Cell cycle	Cell cycle	Cell cycle	ECA_RS01585	ECA0305			NC_004547.2_cds_WP_011091938.1_299	WP_011091938.1	cell division protein ZapE	1.08	8.94559e-28		1.8227e-07		6.27689e-07		0.916529	82.67	33.12	51.49	78.88
Cell cycle	Cell cycle	Cell cycle	ECA_RS01785	ECA0347	ftsP		NC_004547.2_cds_WP_011091977.1_339	WP_011091977.1	cell division protein FtsP		0.0576183		0.100718	-1.1	2.25313e-21		5.28281e-11	16.66	5.78	22.26	6.12
Cell cycle	Cell cycle	Cell cycle	ECA_RS02340	ECA0461	zapA		NC_004547.2_cds_WP_011092083.1_452	WP_011092083.1	cell division protein ZapA		1.47717e-29		1.59577e-24		0.281666		0.190431	648.02	304.6	672.23	690.13
Cell cycle	Cell cycle	Cell cycle	ECA_RS03815	ECA0770	xerD		NC_004547.2_cds_WP_011092377.1_749	WP_011092377.1	site-specific tyrosine recombinase XerD		4.26893e-52		1.35559e-41		1.96812e-07		5.22247e-07	154.9	127.54	109.31	197.83
Cell cycle	Cell cycle	Cell cycle	ECA_RS04440	ECA0896	zipA		NC_004547.2_cds_WP_011092498.1_871	WP_011092498.1	cell division protein ZipA	1.51	3.62805e-159		7.19102e-25		1.11945e-08		6.59898e-25	194.6	214.23	135.16	378.33
Cell cycle	Cell cycle	Cell cycle	ECA_RS05690	ECA1147	tig		NC_004547.2_cds_WP_011092741.1_1117	WP_011092741.1	trigger factor	-3.23	0	-1.75	4.15294e-130		7.54977e-30		1.10797e-19	573.01	225.69	866.03	157.24
Cell cycle	Cell cycle	Cell cycle	ECA_RS06450	ECA1302	mrdB		NC_004547.2_cds_WP_011092889.1_1271	WP_011092889.1	peptidoglycan glycosyltransferase MrdB		1.89198e-05		3.17735e-07		0.574566		0.78527	22.31	14.94	16.56	31.2
Cell cycle	Cell cycle	Cell cycle	ECA_RS06810	ECA1370	tolQ		NC_004547.2_cds_WP_011092955.1_1338	WP_011092955.1	Tol-Pal system protein TolQ		1.62639e-07		8.14372e-07		1.07e-15		0.37943	93.17	111.38	122.9	84.01
Cell cycle	Cell cycle	Cell cycle	ECA_RS06815	ECA1371	tolR		NC_004547.2_cds_WP_011092956.1_1339	WP_011092956.1	colicin uptake protein TolR	-1.68	9.16051e-35		3.49704e-11		3.2182e-05		1	219.67	82.53	200.71	52.11
Cell cycle	Cell cycle	Cell cycle	ECA_RS06825	ECA1373	tolB		NC_004547.2_cds_WP_011092958.1_1341	WP_011092958.1	Tol-Pal system protein TolB		2.27856e-30		4.91559e-13		0.00469183		0.00402593	384.86	178.62	453.65	208.06
Cell cycle	Cell cycle	Cell cycle	ECA_RS06835	ECA1375	cpoB		NC_004547.2_cds_WP_011092960.1_1343	WP_011092960.1	cell division protein CpoB		6.06464e-06		4.4988e-13		5.43555e-08		0.653188	518.19	226.2	479.05	410.86
Cell cycle	Cell cycle	Cell cycle	ECA_RS08675	ECA1752	sulA		NC_004547.2_cds_WP_011093328.1_1712	WP_011093328.1	cell division inhibitor SulA	1.77	6.44528e-78	1.7	7.0361e-69		0.0108779		0.000117602	57.97	40	48.11	77.74
Cell cycle	Cell cycle	Cell cycle	ECA_RS11360	ECA2313			NC_004547.2_cds_WP_011093870.1_2256	WP_011093870.1	septation protein A		8.1283e-16		2.89868e-12		0.35763		0.00555504	75.53	40.08	81.52	58.01
Cell cycle	Cell cycle	Cell cycle	ECA_RS11635	ECA2368	minC		NC_004547.2_cds_WP_011093924.1_2312	WP_011093924.1	septum site-determining protein MinC	1.29	4.02559e-73		4.59016e-07		4.56122e-05		3.46818e-18	83.66	41.15	61.71	90.56
Cell cycle	Cell cycle	Cell cycle	ECA_RS11640	ECA2369	minD		NC_004547.2_cds_WP_011093925.1_2313	WP_011093925.1	septum site-determining protein MinD		0.000408935		0.0025255		3.28971e-18		0.591982	425.37	163.89	431.62	424.11
Cell cycle	Cell cycle	Cell cycle	ECA_RS11645	ECA2370	minE		NC_004547.2_cds_WP_011093926.1_2314	WP_011093926.1	cell division topological specificity factor MinE		2.3494e-12		0.00030814		0.241299		0.452092	596.96	323.44	653.39	701.49
Cell cycle	Cell cycle	Cell cycle	ECA_RS12425	ECA2537			NC_004547.2_cds_WP_011094082.1_2480	WP_011094082.1	cell division protein ZapC		0.408102		1.16788e-07		0.636742	1.01	6.29212e-15	45.24	8.77	24.36	27.77
Cell cycle	Cell cycle	Cell cycle	ECA_RS12475	ECA2547	mukB		NC_004547.2_cds_WP_011094092.1_2490	WP_011094092.1	chromosome partition protein MukB	-2.31	7.2089e-285	-1.99	6.79464e-161		0.0211151		0.527555	159.72	27.22	160.45	37.9
Cell cycle	Cell cycle	Cell cycle	ECA_RS12480	ECA2548	mukE		NC_004547.2_cds_WP_010277044.1_2491	WP_010277044.1	chromosome partition protein MukE	-1.51	6.65431e-38	-1.66	7.98714e-36		0.0846313		0.220682	83.56	24.05	105.84	60.34
Cell cycle	Cell cycle	Cell cycle	ECA_RS12485	ECA2549	mukF		NC_004547.2_cds_WP_011094094.1_2492	WP_011094094.1	chromosome partition protein MukF		6.94918e-13		2.86436e-07		0.877134		0.719281	69.81	29.32	70.19	59.53
Cell cycle	Cell cycle	Cell cycle	ECA_RS12970	ECA2647			NC_004547.2_cds_WP_011094191.1_2591	WP_011094191.1	DNA translocase FtsK 4TM domain-containing protein		2.96899e-16		1.92056e-10		0.0263953		0.000491202	97.2	17.88	85.77	36.8
Cell cycle	Cell cycle	Cell cycle	ECA_RS14990	ECA3054	dedD		NC_004547.2_cds_WP_011094578.1_2989	WP_011094578.1	cell division protein DedD	-2.46	1.46264e-78	-2.42	1.92056e-65		0.384598		0.0283346	114.44	3.18	135.52	20.53
Cell cycle	Cell cycle	Cell cycle	ECA_RS16705	ECA3379			NC_004547.2_cds_WP_011094891.1_3313	WP_011094891.1	glycosyltransferase		0.343164		0.0899552		0.879565		1	15.13	10.65	13.04	5.16
Cell cycle	Cell cycle	Cell cycle	ECA_RS17465	ECA3536	ftsB		NC_004547.2_cds_WP_011095039.1_3464	WP_011095039.1	cell division protein FtsB	-1.47	1.05044e-18		1.5251e-06		0.316743		0.0833628	209.05	88.51	200.07	64.5
Cell cycle	Cell cycle	Cell cycle	ECA_RS18785	ECA3803	zapD		NC_004547.2_cds_WP_011095304.1_3731	WP_011095304.1	cell division protein ZapD		0.217439		0.0844563		7.40441e-13		0.00179378	79.17	37.05	104.4	103.08
Cell cycle	Cell cycle	Cell cycle	ECA_RS18820	ECA3810	ftsZ		NC_004547.2_cds_WP_011095311.1_3738	WP_011095311.1	cell division protein FtsZ	-2.09	3.72558e-276	-1.81	1.90886e-154		0.0198397		0.615396	953.16	263.5	1010.97	343.65
Cell cycle	Cell cycle	Cell cycle	ECA_RS18825	ECA3811	ftsA		NC_004547.2_cds_WP_010298002.1_3739	WP_010298002.1	cell division protein FtsA		0.950932		0.0462615		0.00734895		0.353119	234.75	160.91	225.96	297.58
Cell cycle	Cell cycle	Cell cycle	ECA_RS18830	ECA3812	ftsQ		NC_004547.2_cds_WP_011095312.1_3740	WP_011095312.1	cell division protein FtsQ	-1.05	4.52472e-33	-1.49	2.52568e-65		0.132612		3.04169e-24	403.85	106.19	211.77	154.2
Cell cycle	Cell cycle	Cell cycle	ECA_RS18850	ECA3816	ftsW		NC_004547.2_cds_WP_011095316.1_3744	WP_011095316.1	cell division protein FtsW	-1.17	2.30316e-27	-1.82	7.81481e-65		0.950169		4.21423e-24	135.45	24.95	79.27	50.35
Cell cycle	Cell cycle	Cell cycle	ECA_RS18880	ECA3822	ftsL		NC_004547.2_cds_WP_011095321.1_3750	WP_011095321.1	cell division protein FtsL		6.19553e-10		2.72523e-05		0.00444631		0.00289844	194.03	117.44	171.04	68.61
Cell cycle	Cell cycle	Cell cycle	ECA_RS20225	ECA4091			NC_004547.2_cds_WP_011095565.1_4014	WP_011095565.1	SPOR domain-containing protein	-1.17	5.71551e-57	-1.65	4.24199e-81		6.1529e-05		0.0145501	142.6	17.06	130.22	36.18
Cell cycle	Cell cycle	Cell cycle	ECA_RS21110	ECA4260	ftsN		NC_004547.2_cds_WP_071598477.1_4183	WP_071598477.1	cell division protein FtsN		2.83565e-15		9.16116e-12		0.012478		0.000542545	29.13	2.29	32.67	5.2
Cell cycle	Cell cycle	Cell cycle	ECA_RS21135	ECA4265	zapB		NC_004547.2_cds_WP_011095734.1_4188	WP_011095734.1	septal ring assembly protein ZapB		1.18922e-15	1.15	1.01735e-36		0.00834932		0.289747	1014.94	2953.53	1139.78	2996.69
Cell cycle	Cell cycle	Cell cycle	ECA_RS21505	ECA4345	ftsE		NC_004547.2_cds_WP_011095809.1_4267	WP_011095809.1	cell division ATP-binding protein FtsE		0.00239257	1.13	2.744e-44		2.21711e-21		0.185785	140.86	317.86	168.18	271.82
Cell cycle	Cell cycle	Cell cycle	ECA_RS21510	ECA4346	ftsY		NC_004547.2_cds_WP_011095810.1_4268	WP_011095810.1	signal recognition particle-docking protein FtsY		2.4248e-29	1.78	1.06776e-148	1.13	3.90491e-128		0.116494	136.46	163.6	127.24	156.94
Envelope	Capsular polysaccharide biosynthesis	Capsular polysaccharide biosynthesis	ECA_RS02520	ECA0499			NC_004547.2_cds_WP_043877998.1_488	WP_043877998.1	undecaprenyl-phosphate glucose phosphotransferase	2.49	2.256e-19	2.45	3.04949e-24		0.000315322		0.00881691	3.1	7.9	0.66	14.89
Envelope	Capsular polysaccharide biosynthesis	Capsular polysaccharide biosynthesis	ECA_RS02525	ECA0500			NC_004547.2_cds_WP_011092120.1_489	WP_011092120.1	outer membrane beta-barrel protein	1.68	3.42951e-24	1.08	1.73898e-08		0.156503		0.0772688	7.08	5.08	3.66	16.12
Envelope	Capsular polysaccharide biosynthesis	Capsular polysaccharide biosynthesis	ECA_RS02530	ECA0501			NC_004547.2_cds_WP_011092121.1_490	WP_011092121.1	polysaccharide export protein		0.0291774		0.547766		1		0.0569091	5.84	8.74	4.63	9.1
Envelope	Capsular polysaccharide biosynthesis	Capsular polysaccharide biosynthesis	ECA_RS02535	ECA0502			NC_004547.2_cds_WP_011092122.1_491	WP_011092122.1	polysaccharide biosynthesis tyrosine autokinase		0.708175		8.88089e-05		0.00512968		0.0416525	8.02	3.71	5.58	4.04
Envelope	Capsular polysaccharide biosynthesis	Capsular polysaccharide biosynthesis	ECA_RS02540	ECA0503			NC_004547.2_cds_WP_011092123.1_492	WP_011092123.1	capsular polysaccharide biosynthesis protein	2.37	1.0902e-14	1.27	3.88905e-06		0.341309	1.5	2.39827e-05	3.8	5.57	0.95	7.97
Envelope	Capsular polysaccharide biosynthesis	Capsular polysaccharide biosynthesis	ECA_RS02545	ECA0504			NC_004547.2_cds_WP_011092124.1_493	WP_011092124.1	hypothetical protein	4.43	2.75355e-117	2.91	1.28509e-64		0.471316	1.73	1.19351e-06	4.92	10.44	0.59	23.01
Envelope	Capsular polysaccharide biosynthesis	Capsular polysaccharide biosynthesis	ECA_RS02550	ECA0505			NC_004547.2_cds_WP_011092125.1_494	WP_011092125.1	glycosyltransferase	2.07	3.93403e-20	1.98	7.33022e-15		0.913419		0.789351	5.09	2.29	2	5.04
Envelope	Capsular polysaccharide biosynthesis	Capsular polysaccharide biosynthesis	ECA_RS02555	ECA0506			NC_004547.2_cds_WP_011092126.1_495	WP_011092126.1	glycosyltransferase family 4 protein	2.45	2.56352e-25	1.7	9.2476e-15		0.566643		0.0149563	5.95	8.62	2.19	15.08
Envelope	Capsular polysaccharide biosynthesis	Capsular polysaccharide biosynthesis	ECA_RS02560	ECA0507			NC_004547.2_cds_WP_011092127.1_496	WP_011092127.1	glycosyltransferase family 4 protein	1.48	4.89122e-44		3.07779e-06		2.72307e-13		0.609877	23.56	27.89	17.01	66.47
Envelope	Capsular polysaccharide biosynthesis	Capsular polysaccharide biosynthesis	ECA_RS02565	ECA0508			NC_004547.2_cds_WP_011092128.1_497	WP_011092128.1	hypothetical protein	1.08	2.77387e-28		0.0383117		1.09872e-26		0.874319	129.84	92.12	147.33	207.78
Envelope	Capsular polysaccharide biosynthesis	Capsular polysaccharide biosynthesis	ECA_RS02570	ECA0509			NC_004547.2_cds_WP_011092129.1_498	WP_011092129.1	DUF4832 domain-containing protein	1.44	1.8459e-72		1.86114e-12		4.34607e-31		0.614205	58.46	23.27	53.82	55.08
Envelope	Capsular polysaccharide biosynthesis	Capsular polysaccharide biosynthesis	ECA_RS02575	ECA0510			NC_004547.2_cds_WP_011092130.1_499	WP_011092130.1	serine acetyltransferase	1.77	8.55249e-12	1.03	0.0014363		0.0280068		0.651293	22.6	15.66	18.13	56.46
Envelope	Capsular polysaccharide biosynthesis	Capsular polysaccharide biosynthesis	ECA_RS07210	ECA1447			NC_004547.2_cds_WP_011093031.1_1415	WP_011093031.1	capsule biosynthesis GfcC family protein	-2	2.45318e-45		2.0312e-05	1.58	1.44781e-34		0.281103	159.7	28.71	154.88	24.97
Envelope	Cell adhesion	Cell adhesion	ECA_RS22015	ECA4452			NC_004547.2_cds_WP_011095910.1_4371	WP_011095910.1	poly-beta-1,6 N-acetyl-D-glucosamine synthase		0.0267618		0.142931		0.0950332		0.0305656	30.58	5.96	31.54	15.76
Envelope	Cell adhesion	Cell adhesion	ECA_RS22020	ECA4453	pgaB		NC_004547.2_cds_WP_011095911.1_4372	WP_011095911.1	poly-beta-1,6-N-acetyl-D-glucosamine N-deacetylase PgaB	-1.65	4.57003e-41	-1.04	5.07407e-17		0.123968		0.00680867	28.48	3.03	30.17	10.67
Envelope	Cell wall-related	Cell wall-related	ECA_RS04665	ECA0941			NC_004547.2_cds_WP_011092543.1_917	WP_011092543.1	molecular chaperone		1		0.13366		1		0.0164475	10.98	3.33	3.89	7.05
Envelope	Cell wall-related	Cell wall-related	ECA_RS06440	ECA1300	dacA		NC_004547.2_cds_WP_011092887.1_1269	WP_011092887.1	D-alanyl-D-alanine carboxypeptidase DacA	-2.18	5.74717e-52	-1.34	5.84575e-17		0.201939		5.25826e-06	9.25	0	16.95	1.81
Envelope	Cell wall-related	Cell wall-related	ECA_RS06455	ECA1303	mrdA		NC_004547.2_cds_WP_011092890.1_1272	WP_011092890.1	peptidoglycan DD-transpeptidase MrdA		0.0313654		2.87394e-06		0.0102023		0.535112	18.9	12.55	16.54	24.39
Envelope	Cell wall-related	Cell wall-related	ECA_RS08910	ECA1801	mltG		NC_004547.2_cds_WP_011093376.1_1760	WP_011093376.1	endolytic transglycosylase MltG		4.21786e-07		0.90118		0.00340373		0.0113479	68.02	46.72	57.64	59.63
Envelope	Cell wall-related	Cell wall-related	ECA_RS09825	ECA1991	mpaA		NC_004547.2_cds_WP_011093553.1_1943	WP_011093553.1	murein tripeptide amidase MpaA		1.45322e-41		4.33708e-06		0.000101486		3.22247e-07	107.11	41.51	108.12	94.2
Envelope	Cell wall-related	Cell wall-related	ECA_RS11955	ECA2432			NC_004547.2_cds_WP_011093984.1_2378	WP_011093984.1	sensor histidine kinase		0.00122963		0.374167		0.336191		2.90161e-06	8.77	6.99	4.04	2.37
Envelope	Cell wall-related	Cell wall-related	ECA_RS13705	ECA2792	pbpG		NC_004547.2_cds_WP_011094327.1_2734	WP_011094327.1	D-alanyl-D-alanine endopeptidase		0.27051		0.271131		6.34714e-05		0.0987064	35.1	11.13	35.47	46.11
Envelope	Cell wall-related	Cell wall-related	ECA_RS20525	ECA4152			NC_004547.2_cds_WP_011095623.1_4075	WP_011095623.1	sensor histidine kinase		7.23473e-10		0.836138		1.29938e-10		0.705401	14.35	2.36	11.09	13.71
Envelope	O-antigen, lipopolysaccharide biosynthesis	O-antigen, lipopolysaccharide biosynthesis	ECA_RS00475	ECA0095			NC_004547.2_cds_WP_011091738.1_90	WP_011091738.1	acyltransferase	1.49	2.1741e-58		0.649311	-1.92	1.26854e-72		6.73067e-05	35.26	17.78	49.78	112.44
Envelope	O-antigen, lipopolysaccharide biosynthesis	O-antigen, lipopolysaccharide biosynthesis	ECA_RS00740	ECA0149			NC_004547.2_cds_WP_011091789.1_143	WP_011091789.1	glycosyltransferase family 9 protein		2.19082e-18		2.04632e-30		0.000269488		0.513461	62.2	149.32	72.15	154.69
Envelope	O-antigen, lipopolysaccharide biosynthesis	O-antigen, lipopolysaccharide biosynthesis	ECA_RS00750	ECA0151	waaA		NC_004547.2_cds_WP_011091791.1_145	WP_011091791.1	lipid IV(A) 3-deoxy-D-manno-octulosonic acid transferase		0.665952		5.52335e-08		7.06759e-11		0.351045	63.31	8.19	55.75	47.86
Envelope	O-antigen, lipopolysaccharide biosynthesis	O-antigen, lipopolysaccharide biosynthesis	ECA_RS00755	ECA0152			NC_004547.2_cds_WP_039289441.1_146	WP_039289441.1	glycosyl transferase	-2.39	9.07639e-49	-1.45	2.66497e-27		1.02372e-05		0.178113	66.3	37.32	50.62	39.16
Envelope	O-antigen, lipopolysaccharide biosynthesis	O-antigen, lipopolysaccharide biosynthesis	ECA_RS00760	ECA0153			NC_004547.2_cds_WP_011091793.1_147	WP_011091793.1	glycosyltransferase family 2 protein	-2.46	6.85028e-42	-1.26	2.43752e-13		0.000874226		0.14724	58.09	36.05	54.07	19.79
Envelope	O-antigen, lipopolysaccharide biosynthesis	O-antigen, lipopolysaccharide biosynthesis	ECA_RS00765	ECA0154			NC_004547.2_cds_WP_011091794.1_148	WP_011091794.1	glycosyltransferase family 25 protein		0.346958	1.21	5.20439e-20		2.97826e-05		1.37301e-08	32.4	115.13	31.05	53.41
Envelope	O-antigen, lipopolysaccharide biosynthesis	O-antigen, lipopolysaccharide biosynthesis	ECA_RS00775	ECA0157			NC_004547.2_cds_WP_011091797.1_150	WP_011091797.1	LPS 1,2-glucosyltransferase	-1.72	1.08216e-25		0.000120447		0.000427885		0.0861981	17.5	25.39	22.57	14.11
Envelope	O-antigen, lipopolysaccharide biosynthesis	O-antigen, lipopolysaccharide biosynthesis	ECA_RS00780	ECA0158	waaO		NC_004547.2_cds_WP_011091798.1_151	WP_011091798.1	lipopolysaccharide 3-alpha-galactosyltransferase	-1.78	1.47183e-35	-1.16	1.72182e-18		0.0164171		0.747938	26.27	15.48	33.54	11.22
Envelope	O-antigen, lipopolysaccharide biosynthesis	O-antigen, lipopolysaccharide biosynthesis	ECA_RS00785	ECA0159			NC_004547.2_cds_WP_011091799.1_152	WP_011091799.1	glycosyltransferase family 4 protein		5.23843e-06		0.00824057		0.00171906		0.00211235	42.92	22.73	36.88	18.97
Envelope	O-antigen, lipopolysaccharide biosynthesis	O-antigen, lipopolysaccharide biosynthesis	ECA_RS00790	ECA0160	rfaQ		NC_004547.2_cds_WP_011091800.1_153	WP_011091800.1	lipopolysaccharide core heptosyltransferase RfaQ	-1.44	2.34632e-33	-1.1	6.67564e-20		0.0321423		0.170117	39	11.79	30.38	13.07
Envelope	O-antigen, lipopolysaccharide biosynthesis	O-antigen, lipopolysaccharide biosynthesis	ECA_RS00795	ECA0161			NC_004547.2_cds_WP_011091801.1_154	WP_011091801.1	O-antigen ligase family protein		1.81043e-08		0.000227732		1.34363e-06		0.000270799	13.8	56.63	19.61	22.12
Envelope	O-antigen, lipopolysaccharide biosynthesis	O-antigen, lipopolysaccharide biosynthesis	ECA_RS00800	ECA0162			NC_004547.2_cds_WP_011091802.1_155	WP_011091802.1	O-antigen ligase family protein	1.46	9.15909e-47	1.9	5.11389e-66		0.163387		0.129797	13.24	54.94	13.5	43.83
Envelope	O-antigen, lipopolysaccharide biosynthesis	O-antigen, lipopolysaccharide biosynthesis	ECA_RS00805	ECA0163	rfaC		NC_004547.2_cds_WP_011091803.1_156	WP_011091803.1	lipopolysaccharide heptosyltransferase RfaC		2.99573e-13		0.0377069		0.0128563		1.68645e-17	29.32	4.13	59.62	9.6
Envelope	O-antigen, lipopolysaccharide biosynthesis	O-antigen, lipopolysaccharide biosynthesis	ECA_RS00810	ECA0164	rfaF		NC_004547.2_cds_WP_011091804.1_157	WP_011091804.1	ADP-heptose--LPS heptosyltransferase RfaF		0.0794157		3.6538e-08		1.02229e-20		0.000127876	107.07	29.98	135.8	71.16
Envelope	O-antigen, lipopolysaccharide biosynthesis	O-antigen, lipopolysaccharide biosynthesis	ECA_RS00815	ECA0165	rfaD		NC_004547.2_cds_WP_011091805.1_158	WP_011091805.1	ADP-glyceromanno-heptose 6-epimerase		6.82979e-39		0.0196918		5.30215e-23		0.000501247	705.93	380.97	596.86	845.49
Envelope	O-antigen, lipopolysaccharide biosynthesis	O-antigen, lipopolysaccharide biosynthesis	ECA_RS01520	ECA0292	kdsC		NC_004547.2_cds_WP_011091925.1_286	WP_011091925.1	3-deoxy-manno-octulosonate-8-phosphatase KdsC		0.0200915		0.827554		2.62452e-08		0.0186617	142.82	85.4	154.54	242.2
Envelope	O-antigen, lipopolysaccharide biosynthesis	O-antigen, lipopolysaccharide biosynthesis	ECA_RS03875	ECA0781	lpxP		NC_004547.2_cds_WP_011092388.1_760	WP_011092388.1	kdo(2)-lipid IV(A) palmitoleoyltransferase	2.66	5.41607e-293	2.14	1.3288e-130		1.52395e-21		0.58461	49.29	96.82	47.57	307.15
Envelope	O-antigen, lipopolysaccharide biosynthesis	O-antigen, lipopolysaccharide biosynthesis	ECA_RS05180	ECA1044	lpxB		NC_004547.2_cds_WP_011092642.1_1016	WP_011092642.1	lipid-A-disaccharide synthase	-2.97	5.42594e-68	-2.59	2.94922e-43		1		0.000444584	25.87	1.66	27.97	0
Envelope	O-antigen, lipopolysaccharide biosynthesis	O-antigen, lipopolysaccharide biosynthesis	ECA_RS07055	ECA1416	wecA		NC_004547.2_cds_WP_039290863.1_1384	WP_039290863.1	UDP-N-acetylglucosamine--undecaprenyl-phosphate N-acetylglucosaminephosphotransferase	1.44	1.34866e-91		9.65873e-18		6.68476e-12		2.33249e-05	66.16	39.21	53.03	83.35
Envelope	O-antigen, lipopolysaccharide biosynthesis	O-antigen, lipopolysaccharide biosynthesis	ECA_RS07060	ECA1417	wza		NC_004547.2_cds_WP_011093001.1_1385	WP_011093001.1	putative polysaccharide export protein		1.73828e-49	-1.48	2.05192e-93		4.47293e-07		1.39698e-06	496.38	90.84	400.15	185.39
Envelope	O-antigen, lipopolysaccharide biosynthesis	O-antigen, lipopolysaccharide biosynthesis	ECA_RS07065	ECA1418	wzb		NC_004547.2_cds_WP_011093002.1_1386	WP_011093002.1	probable protein-tyrosine-phosphatase		0.00134362	-1.02	4.12773e-18		2.31983e-05		0.0205922	228.2	58.52	214.42	247.9
Envelope	O-antigen, lipopolysaccharide biosynthesis	O-antigen, lipopolysaccharide biosynthesis	ECA_RS07070	ECA1419	wzc		NC_004547.2_cds_WP_011093003.1_1387	WP_011093003.1	tyrosine-protein kinase		1.90175e-16		0.031746		4.46785e-08		0.368294	154.27	180.51	154.5	140.26
Envelope	O-antigen, lipopolysaccharide biosynthesis	O-antigen, lipopolysaccharide biosynthesis	ECA_RS07075	ECA1420	wbaP		NC_004547.2_cds_WP_011093004.1_1388	WP_011093004.1	undecaprenyl-phosphate galactose phosphotransferase WbaP	-1.48	1.86705e-41	-1.26	1.58855e-38		3.5389e-05		3.7705e-08	75.54	20.98	49.18	31.09
Envelope	O-antigen, lipopolysaccharide biosynthesis	O-antigen, lipopolysaccharide biosynthesis	ECA_RS07080	ECA1421			NC_004547.2_cds_WP_011093005.1_1389	WP_011093005.1	CDP-6-deoxy-delta-3,4-glucoseen reductase	-1.65	4.02123e-53	-1.49	3.01193e-43		0.00648229		1.32828e-05	121.03	25.4	89.99	11.93
Envelope	O-antigen, lipopolysaccharide biosynthesis	O-antigen, lipopolysaccharide biosynthesis	ECA_RS07085	ECA1422	rfbF		NC_004547.2_cds_WP_011093006.1_1390	WP_011093006.1	glucose-1-phosphate cytidylyltransferase	-1.25	2.24851e-44		0.000593089	1.26	5.8424e-44		0.0138298	181.23	74.08	197.62	47.08
Envelope	O-antigen, lipopolysaccharide biosynthesis	O-antigen, lipopolysaccharide biosynthesis	ECA_RS07090	ECA1423	rfbG		NC_004547.2_cds_WP_043878141.1_1391	WP_043878141.1	CDP-glucose 4,6-dehydratase		3.205e-28		0.000798451		2.27858e-12		0.453712	280.21	111.07	248.36	95.08
Envelope	O-antigen, lipopolysaccharide biosynthesis	O-antigen, lipopolysaccharide biosynthesis	ECA_RS07095	ECA1424	rfbH		NC_004547.2_cds_WP_011093008.1_1392	WP_011093008.1	lipopolysaccharide biosynthesis protein RfbH	-1.31	3.22181e-85		3.34778e-19		1		8.53766e-13	147.02	28.59	199.63	43.09
Envelope	O-antigen, lipopolysaccharide biosynthesis	O-antigen, lipopolysaccharide biosynthesis	ECA_RS07100	ECA1425			NC_004547.2_cds_WP_011093009.1_1393	WP_011093009.1	2,4-dihydroxyhept-2-ene-1,7-dioic acid aldolase	-1.85	2.81922e-68	-1.09	2.858e-24		9.54228e-06		0.564699	107.35	70.42	119.03	38.96
Envelope	O-antigen, lipopolysaccharide biosynthesis	O-antigen, lipopolysaccharide biosynthesis	ECA_RS07105	ECA1426			NC_004547.2_cds_WP_011093010.1_1394	WP_011093010.1	thiamine pyrophosphate-binding protein	-2.37	4.99578e-249	-1.38	1.30785e-72		2.20307e-17		0.000676836	234.47	55.03	270.34	55.19
Envelope	O-antigen, lipopolysaccharide biosynthesis	O-antigen, lipopolysaccharide biosynthesis	ECA_RS07110	ECA1427			NC_004547.2_cds_WP_011093011.1_1395	WP_011093011.1	NAD(P)-dependent oxidoreductase	-1.35	8.38397e-73		2.24761e-24		8.04041e-06		0.309382	225.3	74.41	245.1	105.01
Envelope	O-antigen, lipopolysaccharide biosynthesis	O-antigen, lipopolysaccharide biosynthesis	ECA_RS07115	ECA1428			NC_004547.2_cds_WP_011093012.1_1396	WP_011093012.1	acetaldehyde dehydrogenase (acetylating)	-2.31	6.86457e-145	-1.78	7.06148e-83		2.64852e-05		0.232178	366.38	12.98	300.87	18.75
Envelope	O-antigen, lipopolysaccharide biosynthesis	O-antigen, lipopolysaccharide biosynthesis	ECA_RS07120	ECA1429	dmpG		NC_004547.2_cds_WP_011093013.1_1397	WP_011093013.1	4-hydroxy-2-oxovalerate aldolase	-1.42	5.75825e-82		2.35352e-32		0.000154784		0.634397	306.62	29.65	346.84	66.67
Envelope	O-antigen, lipopolysaccharide biosynthesis	O-antigen, lipopolysaccharide biosynthesis	ECA_RS07125	ECA1430			NC_004547.2_cds_WP_011093014.1_1398	WP_011093014.1	SDR family oxidoreductase		1.83318e-26		0.349848		2.53652e-07		0.00120361	317.21	122.79	328.75	102.38
Envelope	O-antigen, lipopolysaccharide biosynthesis	O-antigen, lipopolysaccharide biosynthesis	ECA_RS07135	ECA1432			NC_004547.2_cds_WP_011093016.1_1400	WP_011093016.1	glycosyltransferase family 2 protein	-2.93	1.90266e-54	-1.73	1.57892e-29	1.32	3.30191e-06		0.0401668	81.59	22.61	64.01	12.8
Envelope	O-antigen, lipopolysaccharide biosynthesis	O-antigen, lipopolysaccharide biosynthesis	ECA_RS22395	ECA1433			NC_004547.2_cds_WP_123785388.1_1401	WP_123785388.1	acyltransferase	-3.19	1.61613e-52	-2.08	1.40432e-41	1.7	1.01709e-07		9.64506e-13	127.8	33.37	70.72	0
Envelope	O-antigen, lipopolysaccharide biosynthesis	O-antigen, lipopolysaccharide biosynthesis	ECA_RS07145	ECA1434			NC_004547.2_cds_WP_011093018.1_1402	WP_011093018.1	glycosyltransferase family 4 protein	-2.55	2.68085e-64		2.22651e-08	1.97	1.69472e-27		0.111326	51.08	73.41	37.79	23.86
Envelope	O-antigen, lipopolysaccharide biosynthesis	O-antigen, lipopolysaccharide biosynthesis	ECA_RS07155	ECA1436			NC_004547.2_cds_WP_086935208.1_1404	WP_086935208.1	glycosyltransferase family 4 protein	-3.81	8.5936e-166	-2.05	6.38256e-73	1.57	2.98911e-14		0.239489	85.97	9.34	80.11	2.16
Envelope	O-antigen, lipopolysaccharide biosynthesis	O-antigen, lipopolysaccharide biosynthesis	ECA_RS07160	ECA1437			NC_004547.2_cds_WP_011093021.1_1405	WP_011093021.1	glycosyltransferase	-3.26	6.77706e-114	-1.94	6.62909e-57	1.33	7.1944e-10		0.249558	120.14	16.85	111.58	7.67
Envelope	O-antigen, lipopolysaccharide biosynthesis	O-antigen, lipopolysaccharide biosynthesis	ECA_RS07165	ECA1438			NC_004547.2_cds_WP_011093022.1_1406	WP_011093022.1	mannose-1-phosphate guanylyltransferase/mannose-6-phosphate isomerase		0.542559		0.00435399		9.43295e-06		0.0477923	83.88	27.43	67.33	49.73
Envelope	O-antigen, lipopolysaccharide biosynthesis	O-antigen, lipopolysaccharide biosynthesis	ECA_RS07170	ECA1439	cpsG		NC_004547.2_cds_WP_011093023.1_1407	WP_011093023.1	phosphomannomutase CpsG		3.42613e-08		3.13621e-11		0.946724		0.000465093	108	88.08	79.28	109.56
Envelope	O-antigen, lipopolysaccharide biosynthesis	O-antigen, lipopolysaccharide biosynthesis	ECA_RS07175	ECA1440	rfbD		NC_004547.2_cds_WP_011093024.1_1408	WP_011093024.1	dTDP-4-dehydrorhamnose reductase		1.44055e-05		0.0543179		3.2365e-13		0.000404396	99.19	42.31	141.85	78.68
Envelope	O-antigen, lipopolysaccharide biosynthesis	O-antigen, lipopolysaccharide biosynthesis	ECA_RS07180	ECA1441	rfbC		NC_004547.2_cds_WP_011093025.1_1409	WP_011093025.1	dTDP-4-dehydrorhamnose 3,5-epimerase		0.00528594		0.308519		7.58219e-22		1.37633e-05	181.46	80.28	222.79	128.41
Envelope	O-antigen, lipopolysaccharide biosynthesis	O-antigen, lipopolysaccharide biosynthesis	ECA_RS07185	ECA1442	rfbA		NC_004547.2_cds_WP_039290891.1_1410	WP_039290891.1	glucose-1-phosphate thymidylyltransferase RfbA		1.88496e-08		3.01385e-06		1.22744e-54		0.547685	421.79	89.66	436.12	207.93
Envelope	O-antigen, lipopolysaccharide biosynthesis	O-antigen, lipopolysaccharide biosynthesis	ECA_RS08800	ECA1779			NC_004547.2_cds_WP_011093355.1_1738	WP_011093355.1	LpxL/LpxP family Kdo(2)-lipid IV(A) lauroyl/palmitoleoyl acyltransferasee		2.60403e-09		0.183866		4.27551e-06		0.922119	17.57	17.04	15.25	38.86
Envelope	O-antigen, lipopolysaccharide biosynthesis	O-antigen, lipopolysaccharide biosynthesis	ECA_RS12175	ECA2482	lpxM		NC_004547.2_cds_WP_011094030.1_2426	WP_011094030.1	lauroyl-Kdo(2)-lipid IV(A) myristoyltransferase	1.13	9.79262e-46	1.04	7.31106e-37		0.148644		0.000883949	93.03	94.84	73.62	127.61
Envelope	O-antigen, lipopolysaccharide biosynthesis	O-antigen, lipopolysaccharide biosynthesis	ECA_RS12510	ECA2554	kdsB		NC_004547.2_cds_WP_011094099.1_2497	WP_011094099.1	3-deoxy-manno-octulosonate cytidylyltransferase		0.61538		0.0344116		0.000325507		0.439241	206.79	59.46	214.94	99.48
Envelope	O-antigen, lipopolysaccharide biosynthesis	O-antigen, lipopolysaccharide biosynthesis	ECA_RS15425	ECA3140	arnF		NC_004547.2_cds_WP_011094663.1_3074	WP_011094663.1	4-amino-4-deoxy-L-arabinose-phosphoundecaprenol flippase subunit		0.156972		0.827922		0.705259	1.1	0.0149186	13.73	6.81	3.91	0
Envelope	O-antigen, lipopolysaccharide biosynthesis	O-antigen, lipopolysaccharide biosynthesis	ECA_RS15430	ECA3141	arnE		NC_004547.2_cds_WP_011094664.1_3075	WP_011094664.1	4-amino-4-deoxy-L-arabinose-phosphoundecaprenol flippase subunit		0.268347		0.357764		0.172333	1.91	0.000997511	10.55	0	7.62	0
Envelope	O-antigen, lipopolysaccharide biosynthesis	O-antigen, lipopolysaccharide biosynthesis	ECA_RS15435	ECA3142	arnT		NC_004547.2_cds_WP_011094665.1_3076	WP_011094665.1	4-amino-4-deoxy-L-arabinose transferase		0.904629		0.413877		0.000376127		3.06521e-05	6.18	0	4.79	3.91
Envelope	O-antigen, lipopolysaccharide biosynthesis	O-antigen, lipopolysaccharide biosynthesis	ECA_RS15440	ECA3143	arnD		NC_004547.2_cds_WP_011094666.1_3077	WP_011094666.1	Undecaprenyl phosphate-aminoarabinose deformylase		0.189474		0.142016	1.16	0.00722687		0.575022	4.83	4.98	2.49	0
Envelope	O-antigen, lipopolysaccharide biosynthesis	O-antigen, lipopolysaccharide biosynthesis	ECA_RS15445	ECA3144	arnA		NC_004547.2_cds_WP_011094667.1_3078	WP_011094667.1	NAD-dependent UDP-glucuronate dehydrogenase and UDP-ara4N formyltransferase		0.0558129		3.94888e-11	1.02	2.65852e-12		1.28181e-05	8.55	4.19	8.7	10.71
Envelope	O-antigen, lipopolysaccharide biosynthesis	O-antigen, lipopolysaccharide biosynthesis	ECA_RS15450	ECA3145	arnC		NC_004547.2_cds_WP_011094668.1_3079	WP_011094668.1	undecaprenyl-phosphate 4-deoxy-4-formamido-L-arabinose transferase	1.46	3.03953e-08	1.56	6.36833e-12		0.00926853		0.0267568	5.3	6.12	3.4	0
Envelope	O-antigen, lipopolysaccharide biosynthesis	O-antigen, lipopolysaccharide biosynthesis	ECA_RS15455	ECA3146	arnB		NC_004547.2_cds_WP_011094669.1_3080	WP_011094669.1	UDP-4-amino-4-deoxy-L-arabinose aminotransferase	2.28	2.07466e-30	3.12	3.03338e-76	1.17	4.82038e-15		0.122601	6.14	11.16	4.1	22.44
Envelope	O-antigen, lipopolysaccharide biosynthesis	O-antigen, lipopolysaccharide biosynthesis	ECA_RS20780	ECA4200	rffM		NC_004547.2_cds_WP_011095671.1_4122	WP_011095671.1	lipopolysaccharide N-acetylmannosaminouronosyltransferase	-2.17	1.01141e-52	-1.61	1.8298e-28		0.581881		0.0149109	54.19	9.97	74.97	0
Envelope	O-antigen, lipopolysaccharide biosynthesis	O-antigen, lipopolysaccharide biosynthesis	ECA_RS20785	ECA4201	wzyE		NC_004547.2_cds_WP_011095672.1_4123	WP_011095672.1	ECA oligosaccharide polymerase	-1.41	1.66764e-30	-1.14	5.66e-16		0.711071		0.00367536	20.66	1.61	20.57	0
Envelope	O-antigen, lipopolysaccharide biosynthesis	O-antigen, lipopolysaccharide biosynthesis	ECA_RS20790	ECA4202			NC_004547.2_cds_WP_011095673.1_4124	WP_011095673.1	TDP-N-acetylfucosamine:lipid II N-acetylfucosaminyltransferase	-1.28	1.67817e-37		1.27676e-16		0.653804		0.0178033	70.65	45.56	73.81	69.41
Envelope	O-antigen, lipopolysaccharide biosynthesis	O-antigen, lipopolysaccharide biosynthesis	ECA_RS20795	ECA4203	wzxE		NC_004547.2_cds_WP_011095674.1_4125	WP_011095674.1	lipid III flippase WzxE	-3.33	5.82158e-101	-2.6	2.04727e-58		0.16281		0.0303919	35.33	1.51	46.16	3.66
Envelope	O-antigen, lipopolysaccharide biosynthesis	O-antigen, lipopolysaccharide biosynthesis	ECA_RS20800	ECA4204	rffA		NC_004547.2_cds_WP_011095675.1_4126	WP_011095675.1	dTDP-4-amino-4,6-dideoxygalactose transaminase	-2.29	2.1315e-150	-1.35	2.9985e-46		0.00055377		1.26181e-10	134.02	38.95	182.37	40.66
Envelope	O-antigen, lipopolysaccharide biosynthesis	O-antigen, lipopolysaccharide biosynthesis	ECA_RS20805	ECA4205	wecD		NC_004547.2_cds_WP_011095676.1_4127	WP_011095676.1	dTDP-4-amino-4,6-dideoxy-D-galactose acyltransferase	-1.67	5.40454e-72	-1.38	1.37018e-39		0.977463		0.00359005	145.1	72.79	174.51	61.82
Envelope	O-antigen, lipopolysaccharide biosynthesis	O-antigen, lipopolysaccharide biosynthesis	ECA_RS20810	ECA4206	rffG		NC_004547.2_cds_WP_173361613.1_4128	WP_173361613.1	dTDP-glucose 4,6-dehydratase	-2.78	1.80178e-251	-2.07	2.26425e-100		0.95993		2.93042e-20	143.61	9.54	235.58	10.95
Envelope	O-antigen, lipopolysaccharide biosynthesis	O-antigen, lipopolysaccharide biosynthesis	ECA_RS20815	ECA4207	wecC		NC_004547.2_cds_WP_011095678.1_4129	WP_011095678.1	UDP-N-acetyl-D-mannosamine dehydrogenase	-2.63	6.55148e-220	-1.91	6.15328e-80		0.882701		1.43771e-23	96.6	14.84	159.19	21.35
Envelope	O-antigen, lipopolysaccharide biosynthesis	O-antigen, lipopolysaccharide biosynthesis	ECA_RS20820	ECA4208	wecB		NC_004547.2_cds_WP_011095679.1_4130	WP_011095679.1	UDP-N-acetylglucosamine 2-epimerase (non-hydrolyzing)	-1.73	3.99312e-65	-1.26	1.35464e-27		0.56559		0.000382159	84.16	15.53	97.34	23.96
Envelope	O-antigen, lipopolysaccharide biosynthesis	O-antigen, lipopolysaccharide biosynthesis	ECA_RS20825	ECA4209	wzzE		NC_004547.2_cds_WP_011095680.1_4131	WP_011095680.1	ECA polysaccharide chain length modulation protein	-1.97	7.89062e-89	-1.57	6.94803e-42		0.582309		1.18823e-08	82.88	6.28	116.31	27.06
Envelope	O-antigen, lipopolysaccharide biosynthesis	O-antigen, lipopolysaccharide biosynthesis	ECA_RS20830	ECA4210	wecA		NC_004547.2_cds_WP_011095681.1_4132	WP_011095681.1	UDP-N-acetylglucosamine--undecaprenyl-phosphate N-acetylglucosaminephosphotransferase	1.43	2.96009e-26	1.26	6.46863e-22		0.174833		0.702022	22.45	11.52	23.12	23.79
Envelope	O-antigen, lipopolysaccharide biosynthesis	O-antigen, lipopolysaccharide biosynthesis	ECA_RS22235	ECA4499			NC_004547.2_cds_WP_011095954.1_4415	WP_011095954.1	glycosyltransferase family 2 protein		1.74164e-06		0.300674		4.11033e-09		0.809785	21.69	3.83	24.66	15.47
Envelope	Other envelope-related	Other envelope-related	ECA_RS01700	ECA0330	tolC		NC_004547.2_cds_WP_011091960.1_322	WP_011091960.1	outer membrane channel protein TolC	-1.82	3.84093e-209	-1.42	5.38603e-85		0.00716333		2.65878e-17	206.86	26.35	331.88	59.41
Envelope	Other envelope-related	Other envelope-related	ECA_RS03555	ECA0717	nlpI		NC_004547.2_cds_WP_011092326.1_697	WP_011092326.1	lipoprotein NlpI		0.424242		0.767453		1.68913e-11		5.26739e-12	972.36	944.16	753.85	846.08
Envelope	Other envelope-related	Other envelope-related	ECA_RS05165	ECA1041	lpxD		NC_004547.2_cds_WP_011092639.1_1013	WP_011092639.1	UDP-3-O-(3-hydroxymyristoyl)glucosamine N-acyltransferase		4.83765e-12		6.71149e-08		0.108728		0.0538322	159.34	118.7	147.45	142.84
Envelope	Other envelope-related	Other envelope-related	ECA_RS05175	ECA1043	lpxA		NC_004547.2_cds_WP_011092641.1_1015	WP_011092641.1	acyl-ACP--UDP-N-acetylglucosamine O-acyltransferase	-1.55	5.50406e-107	-1.14	2.38169e-38		0.0409186		4.8213e-16	273.27	137.69	404.1	218.45
Envelope	Other envelope-related	Other envelope-related	ECA_RS05225	ECA1052	nlpE		NC_004547.2_cds_WP_039294768.1_1025	WP_039294768.1	envelope stress response activation lipoprotein NlpE		2.46728e-42	1.04	1.40051e-44		9.25256e-09		8.3601e-05	293.97	463.11	240.78	633.6
Envelope	Other envelope-related	Other envelope-related	ECA_RS05680	ECA1145			NC_004547.2_cds_WP_011092739.1_1115	WP_011092739.1	lipoprotein		1.28707e-09		7.13506e-27		0.0169183		1.39904e-06	264.35	73.83	268.61	125.39
Envelope	Other envelope-related	Other envelope-related	ECA_RS07040	ECA1413	asmA		NC_004547.2_cds_WP_011092997.1_1381	WP_011092997.1	outer membrane assembly protein AsmA		0.000230317		0.727289		2.71101e-12		0.000136509	38.61	12.24	49.23	33.37
Envelope	Other envelope-related	Other envelope-related	ECA_RS08955	ECA1811	lpoB		NC_004547.2_cds_WP_011093384.1_1769	WP_011093384.1	penicillin-binding protein activator LpoB		0.0883447		0.0071005		0.001029		0.0405233	133.02	71.99	128.58	161.45
Envelope	Other envelope-related	Other envelope-related	ECA_RS09645	ECA1955			NC_004547.2_cds_WP_011093519.1_1908	WP_011093519.1	LapA family protein		1.32357e-10	1.19	2.00887e-28		2.33265e-05		0.540652	38.34	24.99	68.33	23.69
Envelope	Other envelope-related	Other envelope-related	ECA_RS09650	ECA1956	lapB		NC_004547.2_cds_WP_011093520.1_1909	WP_011093520.1	lipopolysaccharide assembly protein LapB		2.37175e-09		1.97554e-08		0.00826916		9.87995e-05	49.65	19.39	42.23	27.83
Envelope	Other envelope-related	Other envelope-related	ECA_RS23640	ECA2154			NC_004547.2_cds_WP_011093715.1_2102	WP_011093715.1	EamA family transporter		0.0477784		0.081726		0.481882		0.129448	3.51	0	0.56	0
Envelope	Other envelope-related	Other envelope-related	ECA_RS12520	ECA2556	lpxK		NC_004547.2_cds_WP_011094101.1_2499	WP_011094101.1	tetraacyldisaccharide 4'-kinase		5.75084e-06		4.62688e-15		0.0220654		9.50114e-19	115.4	29.73	82.41	40.39
Envelope	Other envelope-related	Other envelope-related	ECA_RS13285	ECA2709	sanA		NC_004547.2_cds_WP_011094250.1_2651	WP_011094250.1	outer membrane permeability protein SanA		1.123e-10		0.00186884		7.41525e-21		0.386335	44.27	14.03	49.65	50.57
Envelope	Other envelope-related	Other envelope-related	ECA_RS15495	ECA3155	lpxH		NC_004547.2_cds_WP_011094677.1_3088	WP_011094677.1	UDP-4-amino-4-deoxy-L-arabinose aminotransferase	-1.59	1.61881e-12		0.00445888		0.0263953		0.30464	12.66	6.84	24.65	10.72
Envelope	Other envelope-related	Other envelope-related	ECA_RS17535	ECA3550			NC_004547.2_cds_WP_011095053.1_3478	WP_011095053.1	(eggNOG-mapper) Biofilm development protein YmgB/AriR		3.41997e-16	-1.04	2.21237e-28		6.73657e-24		3.34322e-07	35.73	5.81	44.86	22.66
Envelope	Other envelope-related	Other envelope-related	ECA_RS17770	ECA3596			NC_004547.2_cds_WP_039295233.1_3525	WP_039295233.1	outer membrane protein assembly factor		2.34808e-10		2.85701e-12		0.0175414		0.790394	82.99	8.13	76.89	41.41
Envelope	Other envelope-related	Other envelope-related	ECA_RS18095	ECA3661	pspG		NC_004547.2_cds_WP_011095161.1_3592	WP_011095161.1	envelope stress response protein PspG	3.68	1.73836e-64	2.17	5.55835e-20		3.32963e-05		0.00740377	16.01	13.31	11.38	98.18
Envelope	Other envelope-related	Other envelope-related	ECA_RS19620	ECA3973	blc		NC_004547.2_cds_WP_173361638.1_3897	WP_173361638.1	outer membrane lipoprotein Blc	1.65	1.05513e-31	1.22	7.98281e-15		0.196837		0.0595172	20.41	14.85	19.33	53.38
Envelope	Other envelope-related	Other envelope-related	ECA_RS23250	ECA4184			NC_004547.2_cds_WP_011095655.1_4106	WP_011095655.1	lipoprotein		1.08643e-07		1.04552e-09		0.940561		0.622909	203.12	60.82	157.2	282.78
Envelope	Other envelope-related	Other envelope-related	ECA_RS21340	ECA4312	cpxA		NC_004547.2_cds_WP_011095776.1_4235	WP_011095776.1	envelope stress sensor histidine kinase CpxA		4.01215e-17		0.0015452		7.39964e-17		8.79093e-09	95.89	19.85	69.21	49
Envelope	Outer membrane assembly	Outer membrane assembly	ECA_RS04160	ECA0839	bamE		NC_004547.2_cds_WP_011092444.1_816	WP_011092444.1	outer membrane protein assembly factor BamE	-1.48	1.82464e-35		0.0384149		8.86579e-06		9.7138e-07	136.17	0	167.35	0
Envelope	Outer membrane assembly	Outer membrane assembly	ECA_RS05155	ECA1039	bamA		NC_004547.2_cds_WP_011092637.1_1011	WP_011092637.1	outer membrane protein assembly factor BamA	-1.56	7.23914e-161	-1.61	5.02625e-119		0.534757		0.168309	281.24	47.3	265.95	75.4
Envelope	Outer membrane assembly	Outer membrane assembly	ECA_RS06250	ECA1263	bamC		NC_004547.2_cds_WP_011092852.1_1231	WP_011092852.1	outer membrane protein assembly factor BamC	-1.18	9.63185e-75		3.65802e-06		0.000184954		3.58316e-16	299.44	63.55	414.99	105.93
Envelope	Outer membrane assembly	Outer membrane assembly	ECA_RS06480	ECA1308	lptE		NC_004547.2_cds_WP_011092894.1_1277	WP_011092894.1	LPS assembly lipoprotein LptE	-1.21	1.13885e-33		1.80106e-07		0.00253161		0.0340046	91.87	46.42	103.51	42.8
Envelope	Outer membrane assembly	Outer membrane assembly	ECA_RS06700	ECA1347			NC_004547.2_cds_WP_039290785.1_1315	WP_039290785.1	LPS export ABC transporter periplasmic protein LptC		0.852246		0.0649212			1.03	0.0412261	2.34	0	1.4	3.53
Envelope	Outer membrane assembly	Outer membrane assembly	ECA_RS12185	ECA2484	znuA		NC_004547.2_cds_WP_011094032.1_2428	WP_011094032.1	lipopolysaccharide ABC transporter substrate-binding protein LptA		2.39933e-16	1.38	6.0401e-88	1.18	2.68978e-112		6.38703e-11	235.95	313.56	165.83	316.97
Envelope	Outer membrane assembly	Outer membrane assembly	ECA_RS12555	ECA2563			NC_004547.2_cds_WP_011094108.1_2506	WP_011094108.1	LPS export ABC transporter permease LptF		0.103994		0.000112344		0.902021		0.00353765	16.04	2.46	11.3	7.56
Envelope	Outer membrane assembly	Outer membrane assembly	ECA_RS13410	ECA2734			NC_004547.2_cds_WP_011094272.1_2676	WP_011094272.1	phosphatase PAP2 family protein		0.000461224		4.39213e-06	1.23	6.22235e-09		0.227195	8.66	26.56	9.72	32.57
Envelope	Outer membrane assembly	Outer membrane assembly	ECA_RS13790	ECA2809			NC_004547.2_cds_WP_011094344.1_2752	WP_011094344.1	LPS export ABC transporter permease LptG		0.0097673		0.00787319		0.463469	1.17	8.98053e-09	12.85	2.24	6.93	11.63
Envelope	Outer membrane assembly	Outer membrane assembly	ECA_RS15815	ECA3217	bamB		NC_004547.2_cds_WP_011094738.1_3152	WP_011094738.1	outer membrane protein assembly factor BamB		0.92157		1.06381e-09		0.0387412		0.000561907	241.15	208.51	278.14	238.24
Envelope	Outer membrane assembly	Outer membrane assembly	ECA_RS16410	ECA3330			NC_004547.2_cds_WP_011094843.1_3264	WP_011094843.1	LPS export ABC transporter ATP-binding protein	-1.08	9.89613e-23	-1.49	1.25081e-34		0.0194819		0.178949	52.61	9.28	44.21	20.59
Envelope	Outer membrane assembly	Outer membrane assembly	ECA_RS16530	ECA3348	bamD		NC_004547.2_cds_WP_011094861.1_3282	WP_011094861.1	outer membrane protein assembly factor BamD		0.0460456		2.8258e-10		0.224562		1.19254e-06	211.38	139.76	305.44	229.17
Envelope	Outer membrane assembly	Outer membrane assembly	ECA_RS19045	ECA3856	lptD		NC_004547.2_cds_WP_173361612.1_3783	WP_173361612.1	LPS assembly protein LptD		1.10557e-38	1.14	2.78404e-72	2.01	0		2.48917e-05	175.64	272.61	142.7	67.29
Envelope	Outer membrane assembly	Outer membrane assembly	ECA_RS19050	ECA3857	surA		NC_004547.2_cds_WP_011095355.1_3784	WP_011095355.1	peptidylprolyl isomerase SurA	-1.14	2.67712e-58		1.72182e-18		3.71132e-09		0.232177	179.43	50.77	173.66	90.65
Envelope	Peptidoglycan metabolism	Peptidoglycan metabolism	ECA_RS00835	ECA0170	envC		NC_004547.2_cds_WP_011091809.1_162	WP_011091809.1	murein hydrolase activator EnvC		1.64883e-14	-1.52	3.28683e-59		8.22847e-23		0.224953	108.6	19.38	98.66	65.61
Envelope	Peptidoglycan metabolism	Peptidoglycan metabolism	ECA_RS01075	ECA0213	murB		NC_004547.2_cds_WP_011091851.1_205	WP_011091851.1	UDP-N-acetylmuramate dehydrogenase	2.33	2.2753e-146	2.24	1.06215e-105		0.000108897		0.331846	32.16	146.69	36.27	182.99
Envelope	Peptidoglycan metabolism	Peptidoglycan metabolism	ECA_RS01565	ECA0301	murA		NC_004547.2_cds_WP_011091934.1_295	WP_011091934.1	UDP-N-acetylglucosamine 1-carboxyvinyltransferase		1.62538e-08		0.0243115		0.00213916		2.64554e-06	162.14	193.1	192.97	285.03
Envelope	Peptidoglycan metabolism	Peptidoglycan metabolism	ECA_RS01640	ECA0317	mtgA		NC_004547.2_cds_WP_011091949.1_310	WP_011091949.1	monofunctional biosynthetic peptidoglycan transglycosylase	-1.27	1.79078e-17		0.00145387		0.00073049		0.255678	61.12	24.73	60.3	20.13
Envelope	Peptidoglycan metabolism	Peptidoglycan metabolism	ECA_RS01665	ECA0322			NC_004547.2_cds_WP_011091954.1_315	WP_011091954.1	penicillin-binding protein activator		3.0061e-13		0.0190614		0.0476139		0.316698	53.93	21.71	66.49	34.48
Envelope	Peptidoglycan metabolism	Peptidoglycan metabolism	ECA_RS04820	ECA0974	mltC		NC_004547.2_cds_WP_011092574.1_947	WP_011092574.1	membrane-bound lytic murein transglycosylase MltC		0.118403		0.19679		0.33767		0.00011972	21.26	9.25	19.9	10.46
Envelope	Peptidoglycan metabolism	Peptidoglycan metabolism	ECA_RS04950	ECA1000			NC_004547.2_cds_WP_011092599.1_973	WP_011092599.1	N-acetylmuramoyl-L-alanine amidase	-1.35	1.64613e-26	-1.07	1.07404e-15		0.901466		0.0953008	39.92	15.64	46.59	25.74
Envelope	Peptidoglycan metabolism	Peptidoglycan metabolism	ECA_RS04970	ECA1001	mltA		NC_004547.2_cds_WP_011092600.1_974	WP_011092600.1	murein transglycosylase A		0.00130489		0.0667117		0.593083		0.875325	42.2	24.21	40.16	19.97
Envelope	Peptidoglycan metabolism	Peptidoglycan metabolism	ECA_RS05140	ECA1036	ispU		NC_004547.2_cds_WP_011092634.1_1008	WP_011092634.1	(2E,6E)-farnesyl-diphosphate-specific ditrans,polycis-undecaprenyl-diphosphate synthase		0.0248312		0.00358414		0.00238148		0.290512	105.52	41.68	96.77	24.89
Envelope	Peptidoglycan metabolism	Peptidoglycan metabolism	ECA_RS05375	ECA1083	mltB		NC_004547.2_cds_WP_011092681.1_1055	WP_011092681.1	lytic murein transglycosylase B		0.0413148		0.0728768		3.01894e-05		9.30909e-06	46.08	15.7	54.88	54.58
Envelope	Peptidoglycan metabolism	Peptidoglycan metabolism	ECA_RS06445	ECA1301	rlpA		NC_004547.2_cds_WP_011092888.1_1270	WP_011092888.1	endolytic peptidoglycan transglycosylase RlpA		2.65302e-17		4.71838e-11		0.200073		0.0552631	33.71	7.61	40.1	12.2
Envelope	Peptidoglycan metabolism	Peptidoglycan metabolism	ECA_RS06595	ECA1325	nagA		NC_004547.2_cds_WP_039290769.1_1294	WP_039290769.1	N-acetylglucosamine-6-phosphate deacetylase		0.0289184		0.00210068		0.573087		1.18542e-05	22.23	38.52	24.29	48.09
Envelope	Peptidoglycan metabolism	Peptidoglycan metabolism	ECA_RS06600	ECA1326	nagB		NC_004547.2_cds_WP_011092912.1_1295	WP_011092912.1	glucosamine-6-phosphate deaminase		6.94699e-07		1.75673e-12		9.49291e-07		2.29224e-12	23.42	19.87	29.68	23.98
Envelope	Peptidoglycan metabolism	Peptidoglycan metabolism	ECA_RS06830	ECA1374	pal		NC_004547.2_cds_WP_011092959.1_1342	WP_011092959.1	peptidoglycan-associated lipoprotein Pal	-1.12	6.86394e-91		5.26472e-35		0.960118		0.00304224	1911.22	1106.74	2158.15	1134.41
Envelope	Peptidoglycan metabolism	Peptidoglycan metabolism	ECA_RS08465	ECA1710	flgJ		NC_004547.2_cds_WP_011093289.1_1671	WP_011093289.1	flagellar assembly peptidoglycan hydrolase FlgJ	-2.58	2.15925e-113	-2.31	7.74992e-109		4.09743e-05		2.01776e-13	160.4	6.69	104.53	16.7
Envelope	Peptidoglycan metabolism	Peptidoglycan metabolism	ECA_RS08570	ECA1732			NC_004547.2_cds_WP_011093309.1_1692	WP_011093309.1	methyltransferase regulatory domain-containing protein	-2.58	0	-2.43	8.22846e-255		7.24286e-32		5.1756e-42	229.04	27.33	138.46	20.87
Envelope	Peptidoglycan metabolism	Peptidoglycan metabolism	ECA_RS08965	ECA1813	nagZ		NC_004547.2_cds_WP_011093386.1_1771	WP_011093386.1	beta-N-acetylhexosaminidase		0.00262162		0.0351706		0.116329		0.0305656	56.58	19.02	52.17	56.1
Envelope	Peptidoglycan metabolism	Peptidoglycan metabolism	ECA_RS09025	ECA1826	nagK		NC_004547.2_cds_WP_011093397.1_1783	WP_011093397.1	N-acetylglucosamine kinase		1.28292e-10		6.2288e-08		0.636742		0.776973	82.88	14.55	68.35	18.16
Envelope	Peptidoglycan metabolism	Peptidoglycan metabolism	ECA_RS09220	ECA1866			NC_004547.2_cds_WP_005970385.1_1822	WP_005970385.1	major outer membrane lipoprotein	-3.71	0	-3.11	0		4.58645e-19		0.00892069	106680	7989.36	112335	9571.28
Envelope	Peptidoglycan metabolism	Peptidoglycan metabolism	ECA_RS09545	ECA1933	anmK		NC_004547.2_cds_WP_011093499.1_1888	WP_011093499.1	anhydro-N-acetylmuramic acid kinase	1.07	3.79263e-76		8.91618e-07		9.26326e-12		5.32027e-10	158.84	101.58	123.77	169.61
Envelope	Peptidoglycan metabolism	Peptidoglycan metabolism	ECA_RS10085	ECA2046			NC_004547.2_cds_WP_100675292.1_1997	WP_100675292.1	DegT/DnrJ/EryC1/StrS family aminotransferase		0.113869		6.21473e-06		0.798508		1.10786e-07	8.09	4.38	4.03	2.82
Envelope	Peptidoglycan metabolism	Peptidoglycan metabolism	ECA_RS12180	ECA2483	mepM		NC_004547.2_cds_WP_011094031.1_2427	WP_011094031.1	murein DD-endopeptidase MepM		1.03509e-31	-1.25	2.88328e-50		0.000145436		0.0213797	119.25	13.46	105.14	22.23
Envelope	Peptidoglycan metabolism	Peptidoglycan metabolism	ECA_RS12340	ECA2521	murJ		NC_004547.2_cds_WP_011094066.1_2463	WP_011094066.1	murein biosynthesis integral membrane protein MurJ		0.000559614		4.35734e-06		0.018977		0.334871	15.4	4.08	13.33	4.21
Envelope	Peptidoglycan metabolism	Peptidoglycan metabolism	ECA_RS12470	ECA2546	ldtD		NC_004547.2_cds_WP_011094091.1_2489	WP_011094091.1	L,D-transpeptidase	1.41	1.99833e-145		1.54981e-38		7.50545e-13		3.81105e-05	140.28	118.42	120.78	265.72
Envelope	Peptidoglycan metabolism	Peptidoglycan metabolism	ECA_RS12815	ECA2616			NC_004547.2_cds_WP_011094161.1_2560	WP_011094161.1	glycoside hydrolase family 108 protein	1.08	0.0283209		0.0945973		0.551024		0.089695	3.88	9.1	1.84	14.97
Envelope	Peptidoglycan metabolism	Peptidoglycan metabolism	ECA_RS13055	ECA2665			NC_004547.2_cds_WP_011094208.1_2608	WP_011094208.1	N-acetylmuramoyl-L-alanine amidase	1.79	1.70007e-38	1.03	2.73713e-15		0.571278		1.39159e-11	30.68	20.07	16.7	23.69
Envelope	Peptidoglycan metabolism	Peptidoglycan metabolism	ECA_RS13165	ECA2686			NC_004547.2_cds_WP_011094227.1_2629	WP_011094227.1	serine hydrolase		0.00967342	-1.72	7.32536e-43	-1.08	3.2365e-13		4.23087e-07	68.41	13.62	42.89	37.72
Envelope	Peptidoglycan metabolism	Peptidoglycan metabolism	ECA_RS13635	ECA2779			NC_004547.2_cds_WP_011094314.1_2721	WP_011094314.1	transglycosylase SLT domain-containing protein		0.377093		0.0568775		0.418193		0.959525	4.81	0	2.97	4.15
Envelope	Peptidoglycan metabolism	Peptidoglycan metabolism	ECA_RS15065	ECA3068	mepA		NC_004547.2_cds_WP_011094592.1_3003	WP_011094592.1	penicillin-insensitive murein endopeptidase		3.89082e-13	-1.31	1.4994e-41		0.129561		2.60501e-15	197.99	28.3	125.59	62.66
Envelope	Peptidoglycan metabolism	Peptidoglycan metabolism	ECA_RS15375	ECA3129			NC_004547.2_cds_WP_011094652.1_3064	WP_011094652.1	cytochrome c552	2.25	2.36886e-62	2.59	5.1797e-58		0.868064		0.18383	6.46	7.79	8.77	16.32
Envelope	Peptidoglycan metabolism	Peptidoglycan metabolism	ECA_RS16030	ECA3259	mltF		NC_004547.2_cds_WP_039297541.1_3194	WP_039297541.1	membrane-bound lytic murein transglycosylase MltF	-1.42	1.56432e-37	-1.12	1.00172e-30		5.72615e-13		5.38026e-20	41.17	6.48	29.61	10.14
Envelope	Peptidoglycan metabolism	Peptidoglycan metabolism	ECA_RS16045	ECA3262	murQ		NC_004547.2_cds_WP_011094780.1_3197	WP_011094780.1	N-acetylmuramic acid 6-phosphate etherase	1.4	2.29511e-56	1	4.17671e-28		0.797823		4.3939e-07	80.48	179	64.69	276.51
Envelope	Peptidoglycan metabolism	Peptidoglycan metabolism	ECA_RS16330	ECA3313	mrcB		NC_004547.2_cds_WP_011094829.1_3248	WP_011094829.1	bifunctional glycosyl transferase/transpeptidase	-1.18	1.33001e-36		3.27639e-23		1		0.295732	38.86	7.1	40.47	11.15
Envelope	Peptidoglycan metabolism	Peptidoglycan metabolism	ECA_RS16480	ECA3343	mltD		NC_004547.2_cds_WP_011094856.1_3277	WP_011094856.1	murein transglycosylase D	-2.24	7.83233e-219	-2.57	2.52294e-246		1.25712e-08		8.21776e-51	526.67	150.26	258.98	135.76
Envelope	Peptidoglycan metabolism	Peptidoglycan metabolism	ECA_RS17440	ECA3531	nlpD		NC_004547.2_cds_WP_039293347.1_3459	WP_039293347.1	murein hydrolase activator NlpD		2.06347e-20		0.13826		1.97413e-57		0.011952	1134	778.67	1156.63	925.18
Envelope	Peptidoglycan metabolism	Peptidoglycan metabolism	ECA_RS17735	ECA3589	bacA		NC_004547.2_cds_WP_011095092.1_3518	WP_011095092.1	undecaprenyl-diphosphate phosphatase		0.620074		0.316934		0.91187		0.104086	11.31	5.34	14.73	12.35
Envelope	Peptidoglycan metabolism	Peptidoglycan metabolism	ECA_RS18340	ECA3714			NC_004547.2_cds_WP_011095214.1_3641	WP_011095214.1	transglycosylase SLT domain-containing protein	-3.77	1.81499e-08	-2.7	0.000101474				0.458839	5.72	0	6.84	0
Envelope	Peptidoglycan metabolism	Peptidoglycan metabolism	ECA_RS18745	ECA3795	ampD		NC_004547.2_cds_WP_011095296.1_3723	WP_011095296.1	1,6-anhydro-N-acetylmuramyl-L-alanine amidase AmpD		0.0160662		7.49259e-08		1.0559e-07		2.60779e-06	160.35	22.54	166.06	122.1
Envelope	Peptidoglycan metabolism	Peptidoglycan metabolism	ECA_RS18815	ECA3809	lpxC		NC_004547.2_cds_WP_039295256.1_3737	WP_039295256.1	UDP-3-O-acyl-N-acetylglucosamine deacetylase		1.39514e-86		5.63731e-46		5.54119e-07		6.00005e-05	2326.74	678.92	2048.6	1000.43
Envelope	Peptidoglycan metabolism	Peptidoglycan metabolism	ECA_RS18835	ECA3813			NC_004547.2_cds_WP_011095313.1_3741	WP_011095313.1	D-alanine--D-alanine ligase	-1.5	3.92805e-88	-1.5	1.94829e-71		0.432746		0.00995337	384.82	51.92	329.1	78.08
Envelope	Peptidoglycan metabolism	Peptidoglycan metabolism	ECA_RS18840	ECA3814	murC		NC_004547.2_cds_WP_011095314.1_3742	WP_011095314.1	UDP-N-acetylmuramate--L-alanine ligase		1.61544e-46		3.73019e-38		2.6549e-11		9.72428e-23	247.79	90.02	166.9	80.43
Envelope	Peptidoglycan metabolism	Peptidoglycan metabolism	ECA_RS18845	ECA3815	murG		NC_004547.2_cds_WP_011095315.1_3743	WP_011095315.1	undecaprenyldiphospho-muramoylpentapeptide beta-N-acetylglucosaminyltransferase	-1.75	6.12439e-70	-2.21	1.77272e-103		0.635602		1.37621e-20	166.85	18.15	97.23	51.33
Envelope	Peptidoglycan metabolism	Peptidoglycan metabolism	ECA_RS18855	ECA3817	murD		NC_004547.2_cds_WP_011095317.1_3745	WP_011095317.1	UDP-N-acetylmuramoyl-L-alanine--D-glutamate ligase	-2.06	1.59096e-118	-2.52	3.11787e-146		0.812871		9.37768e-15	186.03	13.92	131.88	27.14
Envelope	Peptidoglycan metabolism	Peptidoglycan metabolism	ECA_RS18860	ECA3818	mraY		NC_004547.2_cds_WP_010298023.1_3746	WP_010298023.1	phospho-N-acetylmuramoyl-pentapeptide-transferase	-1.35	2.02082e-32	-1.41	6.20753e-40		0.00500727		1.54417e-13	104.81	24.1	68.4	21.76
Envelope	Peptidoglycan metabolism	Peptidoglycan metabolism	ECA_RS18865	ECA3819	murF		NC_004547.2_cds_WP_011095318.1_3747	WP_011095318.1	UDP-N-acetylmuramoyl-tripeptide--D-alanyl-D-alanine ligase	-2.63	1.7916e-160	-2.49	3.11669e-130		0.0912288		0.000892757	118.98	7.33	103.99	28.43
Envelope	Peptidoglycan metabolism	Peptidoglycan metabolism	ECA_RS18870	ECA3820	murE		NC_004547.2_cds_WP_011095319.1_3748	WP_011095319.1	UDP-N-acetylmuramoyl-L-alanyl-D-glutamate--2,6-diaminopimelate ligase	-2.64	1.45692e-184	-2.35	2.70994e-152		6.86852e-08		1.27261e-12	311.3	25.57	222.2	24.96
Envelope	Peptidoglycan metabolism	Peptidoglycan metabolism	ECA_RS18875	ECA3821			NC_004547.2_cds_WP_011095320.1_3749	WP_011095320.1	peptidoglycan glycosyltransferase FtsI	-1.04	1.04746e-40	-1.07	5.33784e-39		0.14557		3.30095e-05	127.68	36.19	88.3	45.05
Envelope	Peptidoglycan metabolism	Peptidoglycan metabolism	ECA_RS19270	ECA3900	sltY		NC_004547.2_cds_WP_011095397.1_3828	WP_011095397.1	murein transglycosylase		2.37478e-17		5.07801e-08		8.83975e-19		5.89314e-10	54.77	16.62	71.57	61.85
Envelope	Peptidoglycan metabolism	Peptidoglycan metabolism	ECA_RS19400	ECA3928	mpl		NC_004547.2_cds_WP_011095424.1_3855	WP_011095424.1	UDP-N-acetylmuramate:L-alanyl-gamma-D-glutamyl-meso-diaminopimelate ligase	1.13	9.97773e-83		1.1724e-09	-1.22	5.61035e-93		9.47496e-13	45.84	28.94	77.17	158.88
Envelope	Peptidoglycan metabolism	Peptidoglycan metabolism	ECA_RS19445	ECA3937	amiB		NC_004547.2_cds_WP_011095431.1_3864	WP_011095431.1	N-acetylmuramoyl-L-alanine amidase AmiB		0.0754101		0.0220298		0.00939225		0.0190188	36.06	20.06	29.55	42.55
Envelope	Peptidoglycan metabolism	Peptidoglycan metabolism	ECA_RS20265	ECA4099	mrcA		NC_004547.2_cds_WP_011095572.1_4022	WP_011095572.1	peptidoglycan glycosyltransferase/peptidoglycan DD-transpeptidase MrcA		3.83525e-10	-1.15	1.11641e-27		3.21087e-10		0.951436	23.41	4.58	23.02	14.8
Envelope	Peptidoglycan metabolism	Peptidoglycan metabolism	ECA_RS20995	ECA4237	murI		NC_004547.2_cds_WP_011095708.1_4160	WP_011095708.1	glutamate racemase	-1.12	1.01694e-13		0.00237369		0.983258		8.8871e-05	26.88	12.74	38.86	19.34
Envelope	Peptidoglycan metabolism	Peptidoglycan metabolism	ECA_RS21320	ECA4308	fieF		NC_004547.2_cds_WP_011095772.1_4231	WP_011095772.1	peptide ABC transporter substrate-binding protein		4.38827e-10		0.982295		1.26265e-05		0.0928657	28.7	42.11	24.87	42.02
Envelope	Peptidoglycan metabolism	Peptidoglycan metabolism	ECA_RS22285	ECA4509	glmU		NC_004547.2_cds_WP_011095964.1_4425	WP_011095964.1	bifunctional UDP-N-acetylglucosamine diphosphorylase/glucosamine-1-phosphate N-acetyltransferase GlmU		0.122765		0.318386		0.0185562		0.0950088	176.79	93.57	150.36	170.23
Envelope	Peptidoglycan metabolism	Peptidoglycan metabolism	ECA_RS19075	NO_ENSEMBL_ID			NC_004547.2_cds_WP_043878094.1_3789	WP_043878094.1	(eggNOG-mapper) Mediates coordination of peptidoglycan synthesis and outer membrane constriction during cell division	1.63	4.50775e-07		0.584444	-1.17	0.00354795		0.639996	41.46	0	27.94	60.1
General metabolism	Amino acid metabolism	Alanine, aspartate, and glutamate metabolism	ECA_RS00015	ECA0003			NC_004547.2_cds_WP_011091652.1_3	WP_011091652.1	aspartate--ammonia ligase	-1.71	1.87415e-140	1.68	5.86512e-136	2.49	0		2.07156e-38	266.49	777.02	474.74	258.55
General metabolism	Amino acid metabolism	Alanine, aspartate, and glutamate metabolism	ECA_RS00155	ECA0029	glnA		NC_004547.2_cds_WP_011091675.1_28	WP_011091675.1	glutamate--ammonia ligase	-2	1.94506e-208		8.02576e-21		0.545848	-1.12	3.98313e-72	77.66	74.49	153.46	72.15
General metabolism	Amino acid metabolism	Alanine, aspartate, and glutamate metabolism	ECA_RS00265	ECA0051	gdhA		NC_004547.2_cds_WP_011091696.1_48	WP_011091696.1	NADP-specific glutamate dehydrogenase		0.0143553		5.63383e-06		2.43092e-09		0.0169193	82.18	33.14	77.5	67.47
General metabolism	Amino acid metabolism	Alanine, aspartate, and glutamate metabolism	ECA_RS00515	ECA0104	argG		NC_004547.2_cds_WP_011091747.1_98	WP_011091747.1	argininosuccinate synthase	-2.1	3.49026e-197		0.320505	1.3	2.29714e-80		1.13103e-23	192.77	139.49	325.89	52.52
General metabolism	Amino acid metabolism	Alanine, aspartate, and glutamate metabolism	ECA_RS00690	ECA0139	ycjG		NC_004547.2_cds_WP_173361615.1_133	WP_173361615.1	L-Ala-D/L-Glu epimerase	1.25	1.61048e-09	1.37	8.95861e-09		0.579038		0.519795	3.98	14.54	4.2	9.49
General metabolism	Amino acid metabolism	Alanine, aspartate, and glutamate metabolism	ECA_RS00950	ECA0193	argB		NC_004547.2_cds_WP_173361616.1_185	WP_173361616.1	acetylglutamate kinase		2.6293e-08		0.00308497		8.74454e-10		0.0683039	82.58	61.71	93.71	99.36
General metabolism	Amino acid metabolism	Alanine, aspartate, and glutamate metabolism	ECA_RS01460	ECA0280			NC_004547.2_cds_WP_011091914.1_274	WP_011091914.1	NAD-dependent succinate-semialdehyde dehydrogenase		0.264025		0.682873		9.90485e-05		0.00126612	30.17	13.36	38.39	31.23
General metabolism	Amino acid metabolism	Alanine, aspartate, and glutamate metabolism	ECA_RS01900	ECA0369			NC_004547.2_cds_WP_011091999.1_361	WP_011091999.1	aspartate aminotransferase family protein	1.51	9.94371e-53	1.42	3.81521e-32		1.62699e-10		0.000146945	18.21	16.72	19.52	71.55
General metabolism	Amino acid metabolism	Alanine, aspartate, and glutamate metabolism	ECA_RS01965	ECA0382	pyrB		NC_004547.2_cds_WP_011092012.1_374	WP_011092012.1	aspartate carbamoyltransferase	-4.92	0	-3.68	1.16716e-179		0.453304	-1.39	1.78969e-94	36.42	2.44	84.88	2.44
General metabolism	Amino acid metabolism	Alanine, aspartate, and glutamate metabolism	ECA_RS02170	ECA0426	aspA		NC_004547.2_cds_WP_011092048.1_416	WP_011092048.1	aspartate ammonia-lyase	-3.47	0	-2.66	1.43103e-242		0.46958		1.53894e-24	139.35	19.99	202.59	27.65
General metabolism	Amino acid metabolism	Alanine, aspartate, and glutamate metabolism	ECA_RS03100	ECA0621	aspA		NC_004547.2_cds_WP_011092240.1_605	WP_011092240.1	aspartate ammonia-lyase	-1.37	2.82448e-124	-1.4	3.86657e-112		9.8091e-13		0.00153512	1099.8	64.77	1256.38	226.23
General metabolism	Amino acid metabolism	Alanine, aspartate, and glutamate metabolism	ECA_RS05460	ECA1102			NC_004547.2_cds_WP_173361602.1_1072	WP_173361602.1	type II asparaginase	-2.37	6.88529e-293		7.01117e-25		1.18105e-43		4.44673e-31	471.03	153.85	784.22	102.41
General metabolism	Amino acid metabolism	Alanine, aspartate, and glutamate metabolism	ECA_RS06405	ECA1293			NC_004547.2_cds_WP_011092881.1_1262	WP_011092881.1	aspartate/glutamate racemase family protein	1.05	4.03394e-10		2.98975e-06		0.301921		1	5.9	6.61	4.61	0
General metabolism	Amino acid metabolism	Alanine, aspartate, and glutamate metabolism	ECA_RS06585	ECA1323	asnB		NC_004547.2_cds_WP_011092909.1_1292	WP_011092909.1	asparagine synthase B		7.50393e-39	3.11	0	3.07	0		9.70164e-33	98.9	203.61	159.11	57.96
General metabolism	Amino acid metabolism	Alanine, aspartate, and glutamate metabolism	ECA_RS06730	ECA1353	pxpA		NC_004547.2_cds_WP_011092938.1_1321	WP_011092938.1	5-oxoprolinase subunit PxpA	-1.34	1.51023e-20	-1.03	3.24769e-11		0.951204		0.0127669	58.22	36.52	67.89	26.88
General metabolism	Amino acid metabolism	Alanine, aspartate, and glutamate metabolism	ECA_RS07480	ECA1500			NC_004547.2_cds_WP_011093083.1_1471	WP_011093083.1	aspartate/glutamate racemase family protein		1.35916e-12	-3.33	3.64962e-278	-2.75	3.23954e-234		0.00132533	619.84	58.44	531.33	323.7
General metabolism	Amino acid metabolism	Alanine, aspartate, and glutamate metabolism	ECA_RS07625	ECA1532			NC_004547.2_cds_WP_011093112.1_1499	WP_011093112.1	aspartate/glutamate racemase family protein	-1.35	0.0047432		0.178875		0.653804		0.767436	3.53	6.66	3.8	3.38
General metabolism	Amino acid metabolism	Alanine, aspartate, and glutamate metabolism	ECA_RS10120	ECA2053			NC_004547.2_cds_WP_011093615.1_2004	WP_011093615.1	4-aminobutyrate--2-oxoglutarate transaminase		9.17331e-22		3.64678e-08		3.02301e-12		9.96364e-05	45.9	28.1	58.68	95.22
General metabolism	Amino acid metabolism	Alanine, aspartate, and glutamate metabolism	ECA_RS10125	ECA2054			NC_004547.2_cds_WP_011093616.1_2005	WP_011093616.1	NAD-dependent succinate-semialdehyde dehydrogenase		2.94662e-18	1	1.7579e-16		0.0884548		0.0575804	47.41	37.73	51.54	114.56
General metabolism	Amino acid metabolism	Alanine, aspartate, and glutamate metabolism	ECA_RS11280	ECA2297			NC_004547.2_cds_WP_010275261.1_2242	WP_010275261.1	glutamine amidotransferase		0.893399		0.961851		0.117295		0.00135985	16.01	0	8.87	4.93
General metabolism	Amino acid metabolism	Alanine, aspartate, and glutamate metabolism	ECA_RS11495	ECA2340	ansA		NC_004547.2_cds_WP_011093897.1_2284	WP_011093897.1	asparaginase		0.759336		0.200406		0.316914		0.922833	7.85	4.42	9.01	9.2
General metabolism	Amino acid metabolism	Alanine, aspartate, and glutamate metabolism	ECA_RS12445	ECA2541	asnS		NC_004547.2_cds_WP_011094086.1_2484	WP_011094086.1	asparagine--tRNA ligase	-1.24	3.90576e-64		7.27295e-07		0.0448354		3.776e-15	70.94	18.8	104.53	25.33
General metabolism	Amino acid metabolism	Alanine, aspartate, and glutamate metabolism	ECA_RS12455	ECA2543			NC_004547.2_cds_WP_011094088.1_2486	WP_011094088.1	aspartate/tyrosine/aromatic aminotransferase		1.61882e-30		3.13379e-05		3.95311e-12		0.211206	157	45.29	156.4	66.67
General metabolism	Amino acid metabolism	Alanine, aspartate, and glutamate metabolism	ECA_RS14755	ECA3005			NC_004547.2_cds_WP_011094535.1_2942	WP_011094535.1	glutamine amidotransferase	1.11	1.90448e-35		0.51022		1.76816e-20		4.89963e-05	70.32	22.7	53.84	81.23
General metabolism	Amino acid metabolism	Alanine, aspartate, and glutamate metabolism	ECA_RS15020	ECA3059			NC_004547.2_cds_WP_011094583.1_2994	WP_011094583.1	aspartate-semialdehyde dehydrogenase	-2.06	9.65046e-135	-1.34	6.06621e-42		0.458378		2.08869e-14	104.67	8.55	157.64	38.02
General metabolism	Amino acid metabolism	Alanine, aspartate, and glutamate metabolism	ECA_RS15305	ECA3115	alaC		NC_004547.2_cds_WP_011094639.1_3051	WP_011094639.1	alanine transaminase	2.36	0		1.86677e-26	-2.04	0		2.24388e-08	109.52	55.78	156.05	450.76
General metabolism	Amino acid metabolism	Alanine, aspartate, and glutamate metabolism	ECA_RS15310	ECA3116	ycjG		NC_004547.2_cds_WP_011094640.1_3052	WP_011094640.1	L-Ala-D/L-Glu epimerase		0.0689457		0.568956		0.107792		0.694432	10.16	2.15	13.47	9.32
General metabolism	Amino acid metabolism	Alanine, aspartate, and glutamate metabolism	ECA_RS15770	ECA3208	guaA		NC_004547.2_cds_WP_011094729.1_3143	WP_011094729.1	glutamine-hydrolyzing GMP synthase	-1.81	7.88123e-98	-1.05	2.10161e-32		0.152367		1.78871e-12	93.03	15.33	128.31	23.91
General metabolism	Amino acid metabolism	Alanine, aspartate, and glutamate metabolism	ECA_RS16380	ECA3323	panD		NC_004547.2_cds_WP_005969017.1_3258	WP_005969017.1	aspartate 1-decarboxylase		1.89245e-12		0.0734037		0.0187952		1.10982e-09	113.14	29.79	150.7	26.54
General metabolism	Amino acid metabolism	Alanine, aspartate, and glutamate metabolism	ECA_RS17190	ECA3488			NC_004547.2_cds_WP_011094993.1_3416	WP_011094993.1	pyridoxal phosphate-dependent aminotransferase		1.08264e-08	3.29	6.13866e-234	2.64	9.81198e-163		0.0757663	9.57	46.66	7.33	21.93
General metabolism	Amino acid metabolism	Alanine, aspartate, and glutamate metabolism	ECA_RS18115	ECA3665	alr		NC_004547.2_cds_WP_011095165.1_3596	WP_011095165.1	alanine racemase	-1.12	3.78849e-31	-1.21	1.02994e-27		0.0333856		0.180454	51.14	9.8	53.16	23.9
General metabolism	Amino acid metabolism	Alanine, aspartate, and glutamate metabolism	ECA_RS18140	ECA3670			NC_004547.2_cds_WP_011095170.1_3601	WP_011095170.1	aspartate/tyrosine/aromatic aminotransferase		4.32805e-07		0.00693871		2.82975e-12		4.99691e-06	26.62	16.83	35.89	39.36
General metabolism	Amino acid metabolism	Alanine, aspartate, and glutamate metabolism	ECA_RS20395	ECA4126			NC_004547.2_cds_WP_011095598.1_4048	WP_011095598.1	asparaginase		2.22474e-05		0.580081		0.079997		0.312161	9.86	5.67	11.7	4.41
General metabolism	Amino acid metabolism	Alanine, aspartate, and glutamate metabolism	ECA_RS20745	ECA4197			NC_004547.2_cds_WP_011095668.1_4119	WP_011095668.1	adenylosuccinate lyase	-1.88	2.65256e-166	-2.28	3.91039e-164		5.41011e-09		0.490929	181.86	7.58	182.53	26.78
General metabolism	Amino acid metabolism	Alanine, aspartate, and glutamate metabolism	ECA_RS21460	ECA4336			NC_004547.2_cds_WP_011095800.1_4258	WP_011095800.1	PLP-dependent aminotransferase family protein	1.82	2.59065e-180	1.27	1.06974e-57		1.76408e-11		0.00223662	77.52	57.3	68.67	149.31
General metabolism	Amino acid metabolism	Alanine, aspartate, and glutamate metabolism	ECA_RS22165	ECA4485			NC_004547.2_cds_WP_011095940.1_4401	WP_011095940.1	pyridoxal phosphate-dependent aminotransferase		0.000735907		0.345153		0.264213		0.163621	6.32	11.97	4	14.89
General metabolism	Amino acid metabolism	Amino acid adenylation	ECA_RS23615	NO_ENSEMBL_ID		pseudogene	NC_004547.2_cds_1456		amino acid adenylation domain-containing protein		6.01742e-05		5.63743e-12		0.821335		4.26577e-07	7.17	3.34	4.78	3.59
General metabolism	Amino acid metabolism	Amino acid adenylation	ECA_RS23620	NO_ENSEMBL_ID		pseudogene	NC_004547.2_cds_1457		amino acid adenylation domain-containing protein		0.00272864		0.000261962		1		0.141236	6.39	3.96	3.23	3.1
General metabolism	Amino acid metabolism	Amino sugar and nucleotide sugar metabolism	ECA_RS06600	ECA1326	nagB		NC_004547.2_cds_WP_011092912.1_1295	WP_011092912.1	glucosamine-6-phosphate deaminase		6.94699e-07		1.75673e-12		9.49291e-07		2.29224e-12	23.42	19.87	29.68	23.98
General metabolism	Amino acid metabolism	Amino sugar and nucleotide sugar metabolism	ECA_RS06915	ECA1389	galE		NC_004547.2_cds_WP_011092974.1_1357	WP_011092974.1	UDP-glucose 4-epimerase GalE	-1.33	6.55962e-69	-1.49	1.04637e-51		2.10048e-16		1.14573e-18	94.69	6.5	147.54	42.19
General metabolism	Amino acid metabolism	Amino sugar and nucleotide sugar metabolism	ECA_RS11415	ECA2324	oppA		NC_004547.2_cds_WP_011093881.1_2268	WP_011093881.1	PTS transporter subunit EIIC	-3.38	0	-2.86	1.75957e-193		0.977463		2.7978e-12	87.07	1.11	133.65	11.03
General metabolism	Amino acid metabolism	Amino sugar and nucleotide sugar metabolism	ECA_RS12035	ECA2451	potB		NC_004547.2_cds_WP_011094001.1_2395	WP_011094001.1	PTS glucose transporter subunit IIBC		0.119774		0.0677454		0.58125		0.93682	7.52	4.84	4.16	2.7
General metabolism	Amino acid metabolism	Amino sugar and nucleotide sugar metabolism	ECA_RS15425	ECA3140	arnF		NC_004547.2_cds_WP_011094663.1_3074	WP_011094663.1	4-amino-4-deoxy-L-arabinose-phosphoundecaprenol flippase subunit		0.156972		0.827922		0.705259	1.1	0.0149186	13.73	6.81	3.91	0
General metabolism	Amino acid metabolism	Amino sugar and nucleotide sugar metabolism	ECA_RS15430	ECA3141	arnE		NC_004547.2_cds_WP_011094664.1_3075	WP_011094664.1	4-amino-4-deoxy-L-arabinose-phosphoundecaprenol flippase subunit		0.268347		0.357764		0.172333	1.91	0.000997511	10.55	0	7.62	0
General metabolism	Amino acid metabolism	Amino sugar and nucleotide sugar metabolism	ECA_RS15435	ECA3142	arnT		NC_004547.2_cds_WP_011094665.1_3076	WP_011094665.1	4-amino-4-deoxy-L-arabinose transferase		0.904629		0.413877		0.000376127		3.06521e-05	6.18	0	4.79	3.91
General metabolism	Amino acid metabolism	Amino sugar and nucleotide sugar metabolism	ECA_RS15440	ECA3143	arnD		NC_004547.2_cds_WP_011094666.1_3077	WP_011094666.1	Undecaprenyl phosphate-aminoarabinose deformylase		0.189474		0.142016	1.16	0.00722687		0.575022	4.83	4.98	2.49	0
General metabolism	Amino acid metabolism	Amino sugar and nucleotide sugar metabolism	ECA_RS15445	ECA3144	arnA		NC_004547.2_cds_WP_011094667.1_3078	WP_011094667.1	NAD-dependent UDP-glucuronate dehydrogenase and UDP-ara4N formyltransferase		0.0558129		3.94888e-11	1.02	2.65852e-12		1.28181e-05	8.55	4.19	8.7	10.71
General metabolism	Amino acid metabolism	Amino sugar and nucleotide sugar metabolism	ECA_RS15450	ECA3145	arnC		NC_004547.2_cds_WP_011094668.1_3079	WP_011094668.1	undecaprenyl phosphate 4-deoxy-4-formamido-L-arabinose transferase	1.46	3.03953e-08	1.56	6.36833e-12		0.00926853		0.0267568	5.3	6.12	3.4	0
General metabolism	Amino acid metabolism	Amino sugar and nucleotide sugar metabolism	ECA_RS15455	ECA3146	arnB		NC_004547.2_cds_WP_011094669.1_3080	WP_011094669.1	UDP-4-amino-4-deoxy-L-arabinose--oxoglutarate aminotransferase	2.28	2.07466e-30	3.12	3.03338e-76	1.17	4.82038e-15		0.122601	6.14	11.16	4.1	22.44
General metabolism	Amino acid metabolism	Arginine and proline metabolism	ECA_RS00955	ECA0194	argH		NC_004547.2_cds_WP_011091833.1_186	WP_011091833.1	argininosuccinate lyase		8.89716e-11		0.116227		0.508213		0.0181933	78.06	52.11	89.34	70.12
General metabolism	Amino acid metabolism	Arginine and proline metabolism	ECA_RS04785	ECA0967			NC_004547.2_cds_WP_011092567.1_940	WP_011092567.1	ornithine decarboxylase	-1.54	1.75296e-55	-1.03	6.88835e-16		0.00443601		1.99951e-27	20.68	5.26	48.45	22.03
General metabolism	Amino acid metabolism	Arginine and proline metabolism	ECA_RS11290	ECA2299	trpCF		NC_004547.2_cds_WP_011093856.1_2244	WP_011093856.1	bifunctional indole-3-glycerol-phosphate synthase TrpC/phosphoribosylanthranilate isomerase TrpF		0.00154436		0.000309983		0.00094408		3.78889e-06	46.91	19.26	31.7	35.87
General metabolism	Amino acid metabolism	Arginine and proline metabolism	ECA_RS16425	ECA3333	speE		NC_004547.2_cds_WP_011094846.1_3267	WP_011094846.1	polyamine aminopropyltransferase	-2.14	1.19748e-60	-1.3	7.02022e-22		0.0661819		0.000445582	37.06	9.94	42.99	10.93
General metabolism	Amino acid metabolism	Arginine and proline metabolism	ECA_RS17065	ECA3462	proA		NC_004547.2_cds_WP_011094970.1_3390	WP_011094970.1	glutamate-5-semialdehyde dehydrogenase	-1.15	2.68295e-29		1.56976e-11		0.417354		0.0295982	82.87	38.47	104.25	56.25
General metabolism	Amino acid metabolism	Arginine and proline metabolism	ECA_RS17070	ECA3463	proB		NC_004547.2_cds_WP_011094971.1_3391	WP_011094971.1	glutamate 5-kinase	-1.63	5.74862e-63	-1.09	9.50452e-27		0.00723471		0.260001	95.24	32.61	115.27	47.8
General metabolism	Amino acid metabolism	Arginine and proline metabolism	ECA_RS17930	ECA3628			NC_004547.2_cds_WP_011095130.1_3558	WP_011095130.1	pyrroline-5-carboxylate reductase		0.000170004	1.3	4.05191e-53		1.99777e-21		0.0156712	61.04	24.17	78.99	33.55
General metabolism	Amino acid metabolism	Arginine and proline metabolism	ECA_RS19355	ECA3918	speA		NC_004547.2_cds_WP_011095414.1_3845	WP_011095414.1	biosynthetic arginine decarboxylase	-2.49	0	-1.59	4.89484e-101		1.01702e-16	-1.36	3.80043e-123	199.47	28.6	552.5	69.49
General metabolism	Amino acid metabolism	Arginine and proline metabolism	ECA_RS21175	ECA4273	aguA		NC_004547.2_cds_WP_039294184.1_4196	WP_039294184.1	agmatine deiminase		0.00101294		1.52558e-09		0.00027919		1.60505e-12	114.95	98.93	161.64	216.92
General metabolism	Amino acid metabolism	Arginine biosynthesis	ECA_RS00515	ECA0104	argG		NC_004547.2_cds_WP_011091747.1_98	WP_011091747.1	argininosuccinate synthase	-2.1	3.49026e-197		0.320505	1.3	2.29714e-80		1.13103e-23	192.77	139.49	325.89	52.52
General metabolism	Amino acid metabolism	Arginine biosynthesis	ECA_RS00940	ECA0191	argE		NC_004547.2_cds_WP_011091830.1_183	WP_011091830.1	acetylornithine deacetylase		1.08087e-13	1.83	5.69682e-90		4.25608e-20		0.00503702	15.46	24.21	20.35	26.02
General metabolism	Amino acid metabolism	Arginine biosynthesis	ECA_RS00945	ECA0192	argC		NC_004547.2_cds_WP_011091831.1_184	WP_011091831.1	N-acetyl-gamma-glutamyl-phosphate reductase		1.8702e-07	2.33	3.46967e-146	1.55	4.72158e-87		0.10967	73.36	171.92	75.63	99.91
General metabolism	Amino acid metabolism	Arginine biosynthesis	ECA_RS01975	ECA0384	argF		NC_004547.2_cds_WP_011092014.1_376	WP_011092014.1	ornithine carbamoyltransferase	1.39	6.22852e-52	3.3	0	1.98	2.11289e-227		0.170215	56.97	648.43	41.55	199.54
General metabolism	Amino acid metabolism	Arginine biosynthesis	ECA_RS04945	ECA0999	argA		NC_004547.2_cds_WP_169743488.1_972	WP_169743488.1	amino-acid N-acetyltransferase		0.529251		5.22146e-15		0.000139427		0.00853593	20.25	15.33	31.48	28.21
General metabolism	Amino acid metabolism	Arginine biosynthesis	ECA_RS10530	ECA2142	uca		NC_004547.2_cds_WP_011093703.1_2090	WP_011093703.1	urea carboxylase	-1.49	0.00033087	-1.22	0.00163573		0.232518		0.0119813	1.1	0	0.88	0
General metabolism	Amino acid metabolism	Arginine biosynthesis	ECA_RS20095	ECA4065	argD		NC_004547.2_cds_WP_011095539.1_3988	WP_011095539.1	aspartate aminotransferase family protein	1.15	3.82598e-24	2.22	2.06754e-109	1	2.17631e-28		0.878252	46.72	55.26	56.28	42.93
General metabolism	Amino acid metabolism	Aromatic amino acid metabolism	ECA_RS05315	ECA1070			NC_004547.2_cds_WP_011092668.1_1043	WP_011092668.1	UbiD family decarboxylase	1.08	2.22518e-17	1.33	3.29413e-21		0.237218		0.928186	7.28	5.98	5.79	4.98
General metabolism	Amino acid metabolism	Aromatic amino acid metabolism	ECA_RS05465	ECA1103	aroL		NC_004547.2_cds_WP_011092700.1_1073	WP_011092700.1	shikimate kinase AroL		0.0465616		0.637048		0.647566		0.0845878	35.73	14.27	40.16	36.61
General metabolism	Amino acid metabolism	Aromatic amino acid metabolism	ECA_RS06875	ECA1381	aroG		NC_004547.2_cds_WP_011092966.1_1349	WP_011092966.1	3-deoxy-7-phosphoheptulonate synthase AroG		0.0147703		5.83045e-06		0.0179886		7.22585e-05	64.15	36.82	86.3	82.42
General metabolism	Amino acid metabolism	Aromatic amino acid metabolism	ECA_RS12705	ECA2593	aroA		NC_004547.2_cds_WP_011094137.1_2537	WP_011094137.1	3-phosphoshikimate 1-carboxyvinyltransferase		1.76662e-10		0.0692012		0.33841		0.0016112	50.77	63.45	66.95	56.03
General metabolism	Amino acid metabolism	Aromatic amino acid metabolism	ECA_RS15070	ECA3069	aroC		NC_004547.2_cds_WP_011094593.1_3004	WP_011094593.1	chorismate synthase		1.06039e-16		1.40645e-12		0.619693		0.633901	141.14	33.36	149.08	63.69
General metabolism	Amino acid metabolism	Aromatic amino acid metabolism	ECA_RS16540	ECA3350	pheA		NC_004547.2_cds_WP_011094863.1_3284	WP_011094863.1	bifunctional chorismate mutase/prephenate dehydratase	-1.49	1.47503e-55		9.51043e-14		7.93421e-06		0.00637072	35.71	24.22	51.4	21.35
General metabolism	Amino acid metabolism	Aromatic amino acid metabolism	ECA_RS16545	ECA3351	tyrA		NC_004547.2_cds_WP_011094864.1_3285	WP_011094864.1	bifunctional chorismate mutase/prephenate dehydrogenase	1.07	5.41754e-52	1.08	1.63234e-40		0.0730485		0.675486	92.25	205.54	91.67	395.39
General metabolism	Amino acid metabolism	Aromatic amino acid metabolism	ECA_RS20230	ECA4092	aroB		NC_004547.2_cds_WP_011095566.1_4015	WP_011095566.1	3-dehydroquinate synthase	-2.06	1.29444e-130	-1.8	3.37166e-91		0.000343261		0.000317055	176.02	37.63	155.31	47.56
General metabolism	Amino acid metabolism	Aromatic amino acid metabolism	ECA_RS20235	ECA4093	aroK		NC_004547.2_cds_WP_005969451.1_4016	WP_005969451.1	shikimate kinase AroK	-2.06	7.57147e-78	-1.17	4.98859e-35	1.08	5.74623e-18		0.000300413	368.22	165.67	278.99	65.01
General metabolism	Amino acid metabolism	beta-Alanine metabolism	ECA_RS01025	ECA0208	fadB		NC_004547.2_cds_WP_011091847.1_200	WP_011091847.1	fatty acid oxidation complex subunit alpha FadB	5.06	0	3.93	0	-1.11	1.13068e-271		0.156222	80.33	365.36	73.27	2483.85
General metabolism	Amino acid metabolism	beta-Alanine metabolism	ECA_RS07255	ECA1456			NC_004547.2_cds_WP_011093040.1_1424	WP_011093040.1	CoA-acylating methylmalonate-semialdehyde dehydrogenase	-4.83	0	-1.54	3.03538e-34		0.312294	-3.41	0	45.33	2.63	474.88	19.71
General metabolism	Amino acid metabolism	beta-Alanine metabolism	ECA_RS10120	ECA2053			NC_004547.2_cds_WP_011093615.1_2004	WP_011093615.1	4-aminobutyrate--2-oxoglutarate transaminase		9.17331e-22		3.64678e-08		3.02301e-12		9.96364e-05	45.9	28.1	58.68	95.22
General metabolism	Amino acid metabolism	beta-Alanine metabolism	ECA_RS16425	ECA3333	speE		NC_004547.2_cds_WP_011094846.1_3267	WP_011094846.1	polyamine aminopropyltransferase	-2.14	1.19748e-60	-1.3	7.02022e-22		0.0661819		0.000445582	37.06	9.94	42.99	10.93
General metabolism	Amino acid metabolism	Cyanoamino acid metabolism	ECA_RS00015	ECA0003			NC_004547.2_cds_WP_011091652.1_3	WP_011091652.1	aspartate--ammonia ligase	-1.71	1.87415e-140	1.68	5.86512e-136	2.49	0		2.07156e-38	266.49	777.02	474.74	258.55
General metabolism	Amino acid metabolism	Cyanoamino acid metabolism	ECA_RS11495	ECA2340	ansA		NC_004547.2_cds_WP_011093897.1_2284	WP_011093897.1	asparaginase		0.759336		0.200406		0.316914		0.922833	7.85	4.42	9.01	9.2
General metabolism	Amino acid metabolism	Cyanoamino acid metabolism	ECA_RS17240	ECA3497			NC_004547.2_cds_WP_011095002.1_3425	WP_011095002.1	gamma-glutamyltransferase family protein		0.0976883	-1.58	8.29342e-06	-1.29	0.00230844		0.802802	4.26	1.24	4.08	2.77
General metabolism	Amino acid metabolism	Cyanoamino acid metabolism	ECA_RS20000	ECA4046			NC_004547.2_cds_WP_011095522.1_3969	WP_011095522.1	serine hydroxymethyltransferase	-2.5	1.1418e-77	-2.37	1.52231e-40		0.00291079		1.30274e-20	31.77	4.85	53	10.73
General metabolism	Amino acid metabolism	Cyanoamino acid metabolism	ECA_RS20395	ECA4126			NC_004547.2_cds_WP_011095598.1_4048	WP_011095598.1	asparaginase		2.22474e-05		0.580081		0.079997		0.312161	9.86	5.67	11.7	4.41
General metabolism	Amino acid metabolism	Cysteine and methionine metabolism	ECA_RS00640	ECA0129			NC_004547.2_cds_WP_123785396.1_123	WP_123785396.1	cytidine deaminase	2.58	1.34508e-261	2.33	9.61136e-247		1.85463e-06		0.327599	96.45	785.36	82.23	1199.51
General metabolism	Amino acid metabolism	Cysteine and methionine metabolism	ECA_RS00855	ECA0174	cysE		NC_004547.2_cds_WP_011091813.1_166	WP_011091813.1	serine O-acetyltransferase	1.87	5.99141e-213		3.22628e-20		1.95051e-60		3.5114e-05	180.12	403.28	146.23	1038.25
General metabolism	Amino acid metabolism	Cysteine and methionine metabolism	ECA_RS00890	ECA0181	metE		NC_004547.2_cds_WP_011091820.1_173	WP_011091820.1	5-methyltetrahydropteroyltriglutamate--homocysteine S-methyltransferase		0.46128	2.29	6.93358e-239	2.21	0		0.458811	52.19	153.76	55.95	62.23
General metabolism	Amino acid metabolism	Cysteine and methionine metabolism	ECA_RS01825	ECA0354	metC		NC_004547.2_cds_WP_011091984.1_346	WP_011091984.1	cystathionine beta-lyase		0.00151883		1.50725e-15		6.33638e-22		0.00462253	74.12	19.15	66.32	87.51
General metabolism	Amino acid metabolism	Cysteine and methionine metabolism	ECA_RS02000	ECA0389			NC_004547.2_cds_WP_011092019.1_381	WP_011092019.1	alpha/beta fold hydrolase		1.12959e-10		0.0796066		0.0107041	1.15	1.89173e-23	37.11	21.17	15.05	10.39
General metabolism	Amino acid metabolism	Cysteine and methionine metabolism	ECA_RS03410	ECA0685	mdh		NC_004547.2_cds_WP_011092300.1_668	WP_011092300.1	malate dehydrogenase	-2.07	0	-1.82	1.16088e-195		0.474045		0.000561907	2602.77	278.83	3309.26	796.03
General metabolism	Amino acid metabolism	Cysteine and methionine metabolism	ECA_RS04390	ECA0886	cysM		NC_004547.2_cds_WP_011092489.1_861	WP_011092489.1	cysteine synthase CysM	-3.09	2.26349e-27	-1.46	0.000407812		1	-1.63	1.89263e-19	19.4	2.73	62.02	11.2
General metabolism	Amino acid metabolism	Cysteine and methionine metabolism	ECA_RS04430	ECA0894	cysK		NC_004547.2_cds_WP_011092496.1_869	WP_011092496.1	cysteine synthase A	-3.28	0	-1.48	7.87552e-77		8.82663e-07	-1.27	2.19533e-86	110.25	8.84	251.96	23.67
General metabolism	Amino acid metabolism	Cysteine and methionine metabolism	ECA_RS05025	ECA1012	csdA		NC_004547.2_cds_WP_011092611.1_985	WP_011092611.1	cysteine desulfurase CsdA		0.00125833		2.32583e-08		1.20922e-06		0.0671391	18.28	8.61	27.69	17.11
General metabolism	Amino acid metabolism	Cysteine and methionine metabolism	ECA_RS05520	ECA1113			NC_004547.2_cds_WP_011092708.1_1083	WP_011092708.1	cobalamin-independent methionine synthase II family protein		3.74601e-42	2.59	6.46485e-293	2.98	0		5.12905e-10	178.33	736.16	221.92	172.12
General metabolism	Amino acid metabolism	Cysteine and methionine metabolism	ECA_RS05735	ECA1156			NC_004547.2_cds_WP_011092749.1_1126	WP_011092749.1	PLP-dependent cysteine synthase family protein	2.69	2.25611e-118	2.22	5.89755e-79		0.94526		0.000284067	11.64	11.46	9.38	31.36
General metabolism	Amino acid metabolism	Cysteine and methionine metabolism	ECA_RS07620	ECA1531			NC_004547.2_cds_WP_011093111.1_1498	WP_011093111.1	D-cysteine desulfhydrase		0.0274469		0.0352337		0.8277		0.345549	9.88	0	5.53	7.05
General metabolism	Amino acid metabolism	Cysteine and methionine metabolism	ECA_RS09205	ECA1863	sufS		NC_004547.2_cds_WP_011093433.1_1819	WP_011093433.1	cysteine desulfurase SufS		3.00435e-26		3.1659e-25		0.972628		0.00754651	209.93	74.08	186.18	139.63
General metabolism	Amino acid metabolism	Cysteine and methionine metabolism	ECA_RS09210	ECA1864	sufE		NC_004547.2_cds_WP_011093434.1_1820	WP_011093434.1	cysteine desulfuration protein SufE		0.111181		0.0365077		0.720147		0.343363	134.97	148.87	102.96	210.92
General metabolism	Amino acid metabolism	Cysteine and methionine metabolism	ECA_RS11695	ECA2380			NC_004547.2_cds_WP_011093936.1_2324	WP_011093936.1	L-serine ammonia-lyase	-1.4	2.80953e-83	-1.74	1.96017e-70		1.81058e-12		1.58821e-06	85.91	7.25	106.34	35.32
General metabolism	Amino acid metabolism	Cysteine and methionine metabolism	ECA_RS12080	ECA2461			NC_004547.2_cds_WP_011094011.1_2405	WP_011094011.1	GAF domain-containing protein		3.09427e-43		8.35136e-07		0.901466		3.49078e-19	253.77	118.87	187.71	214.33
General metabolism	Amino acid metabolism	Cysteine and methionine metabolism	ECA_RS13730	ECA2797	mmuM		NC_004547.2_cds_WP_011094332.1_2739	WP_011094332.1	homocysteine S-methyltransferase		0.799268		0.331596		0.0846313		0.835836	25.8	21.08	31.18	23.64
General metabolism	Amino acid metabolism	Cysteine and methionine metabolism	ECA_RS14665	ECA2986			NC_004547.2_cds_WP_011094517.1_2923	WP_011094517.1	cupin domain-containing protein	1.68	5.93787e-70	1.52	2.57322e-44		2.49614e-08		0.0267676	45.79	46.33	56.68	143.02
General metabolism	Amino acid metabolism	Cysteine and methionine metabolism	ECA_RS15360	ECA3126			NC_004547.2_cds_WP_011094650.1_3061	WP_011094650.1	methionine synthase	-2.03	2.55846e-181		1.07578e-16		7.17959e-06		8.07394e-43	137.73	39.79	233.89	83.77
General metabolism	Amino acid metabolism	Cysteine and methionine metabolism	ECA_RS15515	ECA3159			NC_004547.2_cds_WP_011094681.1_3092	WP_011094681.1	L-serine ammonia-lyase	-2.05	1.56228e-121	-1.95	1.69797e-108		1.52271e-07		4.38406e-20	117.32	11.88	70.15	14.67
General metabolism	Amino acid metabolism	Cysteine and methionine metabolism	ECA_RS16280	ECA3303	mtnN		NC_004547.2_cds_WP_011094820.1_3238	WP_011094820.1	5'-methylthioadenosine/S-adenosylhomocysteine nucleosidase		6.41109e-09		5.48546e-11		1.30637e-05		0.00336883	69.43	26.42	90.46	44.19
General metabolism	Amino acid metabolism	Cysteine and methionine metabolism	ECA_RS16425	ECA3333	speE		NC_004547.2_cds_WP_011094846.1_3267	WP_011094846.1	polyamine aminopropyltransferase	-2.14	1.19748e-60	-1.3	7.02022e-22		0.0661819		0.000445582	37.06	9.94	42.99	10.93
General metabolism	Amino acid metabolism	Cysteine and methionine metabolism	ECA_RS17135	ECA3476			NC_004547.2_cds_WP_011094983.1_3405	WP_011094983.1	S-methyl-5-thioribose kinase	2.56	7.40433e-110	6.11	0	3.7	0		0.101378	20.43	888.85	16.17	109.32
General metabolism	Amino acid metabolism	Cysteine and methionine metabolism	ECA_RS17140	ECA3477	mtnA		NC_004547.2_cds_WP_011094984.1_3406	WP_011094984.1	S-methyl-5-thioribose-1-phosphate isomerase		1.8971e-11	2.97	1.17733e-290	2.72	0		6.2298e-08	37.17	49.48	27.18	22.96
General metabolism	Amino acid metabolism	Cysteine and methionine metabolism	ECA_RS17175	ECA3485			NC_004547.2_cds_WP_011094990.1_3413	WP_011094990.1	acireductone dioxygenase	-1.84	5.62526e-31		0.000305978	1.73	8.50114e-21		2.08684e-06	58.29	33.27	94.88	24.08
General metabolism	Amino acid metabolism	Cysteine and methionine metabolism	ECA_RS17180	ECA3486	mtnC		NC_004547.2_cds_WP_011094991.1_3414	WP_011094991.1	acireductone synthase		6.72189e-08	1.41	7.40802e-30	2.12	3.24454e-43		0.241504	28.13	48.63	38.54	15.29
General metabolism	Amino acid metabolism	Cysteine and methionine metabolism	ECA_RS17185	ECA3487			NC_004547.2_cds_WP_011094992.1_3415	WP_011094992.1	methylthioribulose 1-phosphate dehydratase		0.14642	2.31	2.03098e-92	2.03	3.36526e-64		0.814354	36.33	130.04	36.42	41.4
General metabolism	Amino acid metabolism	Cysteine and methionine metabolism	ECA_RS19360	ECA3920	metK		NC_004547.2_cds_WP_011095416.1_3847	WP_011095416.1	methionine adenosyltransferase		0.000852598	2.52	6.19122e-287	3.24	0		5.18147e-11	99.91	183.55	65.41	31.64
General metabolism	Amino acid metabolism	Cysteine and methionine metabolism	ECA_RS19655	ECA3981	lysC		NC_004547.2_cds_WP_011095475.1_3904	WP_011095475.1	lysine-sensitive aspartokinase 3		3.08406e-12		9.27814e-08		0.44345		0.372711	46.54	43.06	51.29	47.52
General metabolism	Amino acid metabolism	Cysteine and methionine metabolism	ECA_RS19680	ECA3987	metH		NC_004547.2_cds_WP_011095481.1_3909	WP_011095481.1	methionine synthase		4.10525e-08	-1.41	2.22763e-85	-1.22	5.51157e-113		0.7446	166.32	31.99	164.09	128.87
General metabolism	Amino acid metabolism	Cysteine and methionine metabolism	ECA_RS19705	ECA3992	metA		NC_004547.2_cds_WP_011095486.1_3914	WP_011095486.1	homoserine O-succinyltransferase	1.94	5.8543e-52	3.63	0	2.3	4.1851e-202		2.88047e-07	6.47	9.44	2.51	10.52
General metabolism	Amino acid metabolism	Cysteine and methionine metabolism	ECA_RS20330	ECA4113			NC_004547.2_cds_WP_011095585.1_4035	WP_011095585.1	cysteine synthase family protein	-1.58	6.78959e-11	-1.72	2.23151e-12		0.958023		0.0362376	14.97	0	14.02	2.21
General metabolism	Amino acid metabolism	Cysteine and methionine metabolism	ECA_RS20540	ECA4155	asd		NC_004547.2_cds_WP_011095626.1_4078	WP_011095626.1	aspartate-semialdehyde dehydrogenase		9.53367e-16		2.59631e-12		5.77833e-12		1.50436e-06	137.15	181.67	201.08	381.14
General metabolism	Amino acid metabolism	Cysteine and methionine metabolism	ECA_RS21030	ECA4244	metF		NC_004547.2_cds_WP_011095715.1_4167	WP_011095715.1	methylenetetrahydrofolate reductase	4.16	0	5.44	0	1.64	1.6853e-294		0.000269884	21.14	963.52	12.46	440.2
General metabolism	Amino acid metabolism	Cysteine and methionine metabolism	ECA_RS21065	ECA4251			NC_004547.2_cds_WP_011095722.1_4174	WP_011095722.1	bifunctional aspartate kinase/homoserine dehydrogenase II	-1.05	3.73593e-55		1.43337e-43		0.725172		0.997249	180.93	37.52	174.91	97.29
General metabolism	Amino acid metabolism	Cysteine and methionine metabolism	ECA_RS21070	ECA4252	metB		NC_004547.2_cds_WP_005973357.1_4175	WP_005973357.1	cystathionine gamma-synthase	-1.14	6.70254e-35		0.166566	1.24	5.45028e-39		0.49765	93.09	28.86	95.9	40.11
General metabolism	Amino acid metabolism	Glycine, serine and threonine metabolism	ECA_RS00820	ECA0167			NC_004547.2_cds_WP_011091806.1_159	WP_011091806.1	glycine C-acetyltransferase		6.34973e-07		9.0728e-14	-2.16	2.93995e-88	-1.54	1.59207e-88	40.99	8.81	136.65	71.09
General metabolism	Amino acid metabolism	Glycine, serine and threonine metabolism	ECA_RS00825	ECA0168	tdh		NC_004547.2_cds_WP_011091807.1_160	WP_011091807.1	L-threonine 3-dehydrogenase	-1.04	1.68173e-23	-1.02	1.28235e-11	-1.6	5.87281e-27	-1.52	6.12025e-62	40.84	13.59	104.88	69.92
General metabolism	Amino acid metabolism	Glycine, serine and threonine metabolism	ECA_RS02360	ECA0465	serB		NC_004547.2_cds_WP_011092087.1_456	WP_011092087.1	phosphoserine phosphatase	-2.17	6.71409e-116	-1.1	2.45994e-24		0.0798518		7.63777e-23	87.21	33.3	154.78	48.89
General metabolism	Amino acid metabolism	Glycine, serine and threonine metabolism	ECA_RS03690	ECA0743	gcvT		NC_004547.2_cds_WP_011092350.1_722	WP_011092350.1	glycine cleavage system aminomethyltransferase GcvT		1.10575e-32	-1.02	1.72533e-58		3.2639e-49		0.00114592	1736.93	323.38	2097.06	840.09
General metabolism	Amino acid metabolism	Glycine, serine and threonine metabolism	ECA_RS03695	ECA0744	gcvH		NC_004547.2_cds_WP_011092351.1_723	WP_011092351.1	glycine cleavage system protein GcvH		0.38266		1.59654e-07		4.19275e-88		2.2222e-15	1900.2	815.83	2536.9	2336.28
General metabolism	Amino acid metabolism	Glycine, serine and threonine metabolism	ECA_RS03700	ECA0745	gcvP		NC_004547.2_cds_WP_011092352.1_724	WP_011092352.1	aminomethyl-transferring glycine dehydrogenase	-1.97	4.88631e-293	-1.88	3.87674e-178		2.60702e-07		7.92875e-06	612.27	50.89	724.51	163.81
General metabolism	Amino acid metabolism	Glycine, serine and threonine metabolism	ECA_RS08640	ECA1745	betB		NC_004547.2_cds_WP_011093321.1_1705	WP_011093321.1	betaine-aldehyde dehydrogenase	-2.41	1.06786e-39	-2.44	3.98535e-33		0.478317		0.124557	54.38	1.25	58.26	5.9
General metabolism	Amino acid metabolism	Glycine, serine and threonine metabolism	ECA_RS08645	ECA1746	betA		NC_004547.2_cds_WP_011093322.1_1706	WP_011093322.1	choline dehydrogenase		3.88685e-06		6.86426e-10		0.000484083		0.389702	74.4	22.84	70.87	55.03
General metabolism	Amino acid metabolism	Glycine, serine and threonine metabolism	ECA_RS11015	ECA2243			NC_004547.2_cds_WP_011093801.1_2190	WP_011093801.1	diaminobutyrate--2-oxoglutarate transaminase	-3.7	0	-2.84	4.128e-153		0.367999		4.22976e-18	116.01	10.32	161.74	4.78
General metabolism	Amino acid metabolism	Glycine, serine and threonine metabolism	ECA_RS11020	ECA2244			NC_004547.2_cds_WP_011093802.1_2191	WP_011093802.1	aspartate aminotransferase family protein	-2.87	1.24434e-223	-1.77	6.80341e-75		6.73483e-07		1.61052e-07	98.18	2.67	128.35	16.2
General metabolism	Amino acid metabolism	Glycine, serine and threonine metabolism	ECA_RS11295	ECA2300	trpB		NC_004547.2_cds_WP_173361630.1_2245	WP_173361630.1	tryptophan synthase subunit beta	-1.64	1.05646e-47	-1.68	9.72393e-42		0.203763		0.30979	53.04	1.84	50.94	4.05
General metabolism	Amino acid metabolism	Glycine, serine and threonine metabolism	ECA_RS11695	ECA2380			NC_004547.2_cds_WP_011093936.1_2324	WP_011093936.1	L-serine ammonia-lyase	-1.4	2.80953e-83	-1.74	1.96017e-70		1.81058e-12		1.58821e-06	85.91	7.25	106.34	35.32
General metabolism	Amino acid metabolism	Glycine, serine and threonine metabolism	ECA_RS12710	ECA2594	serC		NC_004547.2_cds_WP_011094138.1_2538	WP_011094138.1	3-phosphoserine/phosphohydroxythreonine transaminase		1.62714e-63		9.13251e-29		9.67141e-31		6.58074e-10	148.94	236.43	213.8	477.58
General metabolism	Amino acid metabolism	Glycine, serine and threonine metabolism	ECA_RS13345	ECA2721			NC_004547.2_cds_WP_011094262.1_2663	WP_011094262.1	2-hydroxyacid dehydrogenase	2.73	6.21432e-223	1.88	1.98039e-72		1.87904e-34		0.838171	20.64	33.17	22.98	135.37
General metabolism	Amino acid metabolism	Glycine, serine and threonine metabolism	ECA_RS15515	ECA3159			NC_004547.2_cds_WP_011094681.1_3092	WP_011094681.1	L-serine ammonia-lyase	-2.05	1.56228e-121	-1.95	1.69797e-108		1.52271e-07		4.38406e-20	117.32	11.88	70.15	14.67
General metabolism	Amino acid metabolism	Glycine, serine and threonine metabolism	ECA_RS15985	ECA3250			NC_004547.2_cds_WP_011094769.1_3185	WP_011094769.1	serine hydroxymethyltransferase	-1.69	6.67653e-204		3.22175e-38		0.793081		1.96927e-30	290.46	76.68	467.83	73.04
General metabolism	Amino acid metabolism	Glycine, serine and threonine metabolism	ECA_RS18615	ECA3768	cutC		NC_004547.2_cds_WP_011095269.1_3697	WP_011095269.1	choline trimethylamine-lyase		9.33664e-07	1.05	3.72895e-13		0.103914		0.935621	4.86	5.58	4.45	9.52
General metabolism	Amino acid metabolism	Glycine, serine and threonine metabolism	ECA_RS18620	ECA3769	cutD		NC_004547.2_cds_WP_011095270.1_3698	WP_011095270.1	choline TMA-lyase-activating enzyme	1.32	0.000577086		0.163339		0.395539		0.489504	4.16	4.63	1.2	5.03
General metabolism	Amino acid metabolism	Glycine, serine and threonine metabolism	ECA_RS18705	ECA3787	lpdA		NC_004547.2_cds_WP_039293654.1_3715	WP_039293654.1	dihydrolipoyl dehydrogenase		8.32617e-28		5.85842e-21		0.0752669		0.0270272	1406.16	1198.74	1313.1	1897.35
General metabolism	Amino acid metabolism	Glycine, serine and threonine metabolism	ECA_RS19090	ECA3864	folA		NC_004547.2_cds_WP_011095362.1_3792	WP_011095362.1	type 3 dihydrofolate reductase		0.067359		0.159235		0.581029		6.5621e-05	80.65	75.16	114.81	174.79
General metabolism	Amino acid metabolism	Glycine, serine and threonine metabolism	ECA_RS19215	ECA3889	thrC		NC_004547.2_cds_WP_011095387.1_3817	WP_011095387.1	threonine synthase	-1.69	1.08615e-131		4.83964e-20		0.050137		8.38562e-22	104.28	5.93	174.49	20.67
General metabolism	Amino acid metabolism	Glycine, serine and threonine metabolism	ECA_RS19295	ECA3905	serA		NC_004547.2_cds_WP_011095402.1_3833	WP_011095402.1	phosphoglycerate dehydrogenase	1.46	5.8684e-154	1.02	3.20987e-50		2.26387e-82		7.57437e-06	249.55	153.99	326.18	704.03
General metabolism	Amino acid metabolism	Glycine, serine and threonine metabolism	ECA_RS19655	ECA3981	lysC		NC_004547.2_cds_WP_011095475.1_3904	WP_011095475.1	lysine-sensitive aspartokinase 3		3.08406e-12		9.27814e-08		0.44345		0.372711	46.54	43.06	51.29	47.52
General metabolism	Amino acid metabolism	Glycine, serine and threonine metabolism	ECA_RS20000	ECA4046			NC_004547.2_cds_WP_011095522.1_3969	WP_011095522.1	serine hydroxymethyltransferase	-2.5	1.1418e-77	-2.37	1.52231e-40		0.00291079		1.30274e-20	31.77	4.85	53	10.73
General metabolism	Amino acid metabolism	Glycine, serine and threonine metabolism	ECA_RS20330	ECA4113			NC_004547.2_cds_WP_011095585.1_4035	WP_011095585.1	cysteine synthase family protein	-1.58	6.78959e-11	-1.72	2.23151e-12		0.958023		0.0362376	14.97	0	14.02	2.21
General metabolism	Amino acid metabolism	Glycine, serine and threonine metabolism	ECA_RS20540	ECA4155	asd		NC_004547.2_cds_WP_011095626.1_4078	WP_011095626.1	aspartate-semialdehyde dehydrogenase		9.53367e-16		2.59631e-12		5.77833e-12		1.50436e-06	137.15	181.67	201.08	381.14
General metabolism	Amino acid metabolism	Glycine, serine and threonine metabolism	ECA_RS21065	ECA4251			NC_004547.2_cds_WP_011095722.1_4174	WP_011095722.1	bifunctional aspartate kinase/homoserine dehydrogenase II	-1.05	3.73593e-55		1.43337e-43		0.725172		0.997249	180.93	37.52	174.91	97.29
General metabolism	Amino acid metabolism	Histidine metabolism	ECA_RS11050	ECA2250			NC_004547.2_cds_WP_011093808.1_2197	WP_011093808.1	histidinol-phosphate aminotransferase family protein		0.312345		0.740915		0.360162		0.00408268	4.76	12.5	5.64	7.54
General metabolism	Amino acid metabolism	Histidine metabolism	ECA_RS12650	ECA2582	hisG		NC_004547.2_cds_WP_011094127.1_2526	WP_011094127.1	ATP phosphoribosyltransferase		0.00143747	1.44	3.04931e-33		0.00166496		1.32643e-07	13.04	5.22	30.78	16.39
General metabolism	Amino acid metabolism	Histidine metabolism	ECA_RS12655	ECA2583	hisD		NC_004547.2_cds_WP_011094128.1_2527	WP_011094128.1	histidinol dehydrogenase		0.00223616		1		0.614659		0.00806576	16.56	10.18	20.93	5.22
General metabolism	Amino acid metabolism	Histidine metabolism	ECA_RS12660	ECA2584	hisC		NC_004547.2_cds_WP_011094129.1_2528	WP_011094129.1	histidinol-phosphate transaminase	-1.43	3.01768e-21		3.32535e-05		0.111452		0.00128095	6.43	1.79	11.01	2.29
General metabolism	Amino acid metabolism	Histidine metabolism	ECA_RS12665	ECA2585	hisB		NC_004547.2_cds_WP_011094130.1_2529	WP_011094130.1	bifunctional histidinol-phosphatase/imidazoleglycerol-phosphate dehydratase HisB	-2.41	2.82915e-118		1.43545e-18		0.00022725		1.20613e-22	40.53	4.27	78.52	6.91
General metabolism	Amino acid metabolism	Histidine metabolism	ECA_RS12670	ECA2586	hisH		NC_004547.2_cds_WP_011094131.1_2530	WP_011094131.1	imidazole glycerol phosphate synthase subunit HisH	-2.45	1.73744e-56	-1.35	1.45115e-13		0.627866		6.26773e-17	36.23	0	55.1	0
General metabolism	Amino acid metabolism	Histidine metabolism	ECA_RS12675	ECA2587	hisA		NC_004547.2_cds_WP_011094132.1_2531	WP_011094132.1	1-(5-phosphoribosyl)-5-[(5-phosphoribosylamino)methylideneaminoimidazole-4-carboxamide isomerase	-1.89	1.14981e-49		5.17135e-08		0.758092		3.79003e-20	37.69	5.86	64.63	3.26
General metabolism	Amino acid metabolism	Histidine metabolism	ECA_RS12680	ECA2588	hisF		NC_004547.2_cds_WP_011094133.1_2532	WP_011094133.1	imidazole glycerol phosphate synthase subunit HisF	-2.36	1.1452e-71		1.94639e-08		0.0191267		3.75879e-27	56.93	8.13	98.44	5.92
General metabolism	Amino acid metabolism	Histidine metabolism	ECA_RS12685	ECA2589			NC_004547.2_cds_WP_011094134.1_2533	WP_011094134.1	bifunctional phosphoribosyl-AMP cyclohydrolase/phosphoribosyl-ATP diphosphatase HisIE	-1.96	1.92524e-60		6.98584e-12		0.101349		1.69933e-14	71.77	6.86	128.54	3.97
General metabolism	Amino acid metabolism	Histidine metabolism	ECA_RS15470	ECA3149	folD		NC_004547.2_cds_WP_011094672.1_3083	WP_011094672.1	bifunctional methylenetetrahydrofolate dehydrogenase/methenyltetrahydrofolate cyclohydrolase FolD		2.74565e-06		3.36829e-08	-1.28	6.95388e-40		0.0567819	57.25	25.26	74.24	50.12
General metabolism	Amino acid metabolism	Lysine biosynthesis	ECA_RS04975	ECA1002			NC_004547.2_cds_WP_011092601.1_975	WP_011092601.1	4-hydroxy-tetrahydrodipicolinate synthase	-1.68	6.71006e-12	-1.09	0.00231647		0.530524		2.19526e-06	4.9	0	13.17	2.75
General metabolism	Amino acid metabolism	Lysine biosynthesis	ECA_RS05100	ECA1028	dapD		NC_004547.2_cds_WP_011092627.1_1000	WP_011092627.1	2,3,4,5-tetrahydropyridine-2,6-dicarboxylate N-succinyltransferase		1.31444e-07		2.88296e-09		2.81544e-07		4.88531e-08	140.35	83.12	204.06	120.95
General metabolism	Amino acid metabolism	Lysine biosynthesis	ECA_RS06245	ECA1262	dapA		NC_004547.2_cds_WP_011092851.1_1230	WP_011092851.1	4-hydroxy-tetrahydrodipicolinate synthase	-1.29	2.84174e-65		0.0596692		2.83146e-06		1.36719e-25	295.85	139.06	500.59	168.8
General metabolism	Amino acid metabolism	Lysine biosynthesis	ECA_RS06395	ECA1291	dapE		NC_004547.2_cds_WP_011092879.1_1259	WP_011092879.1	succinyl-diaminopimelate desuccinylase		4.32159e-05		0.711672		4.03596e-06		0.687543	51.3	11.39	51.74	32.2
General metabolism	Amino acid metabolism	Lysine biosynthesis	ECA_RS18050	ECA3652	lysA		NC_004547.2_cds_WP_011095153.1_3583	WP_011095153.1	diaminopimelate decarboxylase		0.886307		0.539972		0.201461		0.0596845	14.34	6.5	10.88	7.14
General metabolism	Amino acid metabolism	Lysine biosynthesis	ECA_RS18590	ECA3763			NC_004547.2_cds_WP_011095264.1_3692	WP_011095264.1	dihydrodipicolinate synthase family protein		0.00542176		0.213139		0.686794		0.000688688	17.49	9.2	12.7	8.01
General metabolism	Amino acid metabolism	Lysine biosynthesis	ECA_RS19130	ECA3872	dapB		NC_004547.2_cds_WP_011095370.1_3800	WP_011095370.1	4-hydroxy-tetrahydrodipicolinate reductase		1.19698e-07		0.00186628		0.596108		0.163293	139.51	101.4	158.46	123.23
General metabolism	Amino acid metabolism	Lysine biosynthesis	ECA_RS19135	ECA3873	ispH		NC_004547.2_cds_WP_011095371.1_3801	WP_011095371.1	4-hydroxy-3-methylbut-2-enyl diphosphate reductase		0.00204365		5.00294e-13		0.000351515		0.00489433	248.46	203.32	237.46	306.5
General metabolism	Amino acid metabolism	Lysine biosynthesis	ECA_RS19225	ECA3891	thrA		NC_004547.2_cds_WP_011095389.1_3819	WP_011095389.1	bifunctional aspartate kinase/homoserine dehydrogenase I	1.38	2.29945e-123		9.99493e-10		3.38376e-73		1	43.5	31.83	49.45	138.71
General metabolism	Amino acid metabolism	Lysine biosynthesis	ECA_RS19655	ECA3981	lysC		NC_004547.2_cds_WP_011095475.1_3904	WP_011095475.1	lysine-sensitive aspartokinase 3		3.08406e-12		9.27814e-08		0.44345		0.372711	46.54	43.06	51.29	47.52
General metabolism	Amino acid metabolism	Lysine biosynthesis	ECA_RS20095	ECA4065	argD		NC_004547.2_cds_WP_011095539.1_3988	WP_011095539.1	aspartate aminotransferase family protein	1.15	3.82598e-24	2.22	2.06754e-109	1	2.17631e-28		0.878252	46.72	55.26	56.28	42.93
General metabolism	Amino acid metabolism	Lysine biosynthesis	ECA_RS20335	ECA4114			NC_004547.2_cds_WP_011095586.1_4036	WP_011095586.1	Y4yA family PLP-dependent enzyme		0.024741	-1.34	3.60018e-08		0.0544936		0.0599432	8.16	0	4.8	3.37
General metabolism	Amino acid metabolism	Lysine biosynthesis	ECA_RS20540	ECA4155	asd		NC_004547.2_cds_WP_011095626.1_4078	WP_011095626.1	aspartate-semialdehyde dehydrogenase		9.53367e-16		2.59631e-12		5.77833e-12		1.50436e-06	137.15	181.67	201.08	381.14
General metabolism	Amino acid metabolism	Lysine biosynthesis	ECA_RS20680	ECA4183	dapF		NC_004547.2_cds_WP_011095654.1_4105	WP_011095654.1	diaminopimelate epimerase	1.46	1.60946e-162		1.79822e-17		3.3928e-53		0.00442161	277.63	175.17	235.82	719.8
General metabolism	Amino acid metabolism	Lysine biosynthesis	ECA_RS21065	ECA4251			NC_004547.2_cds_WP_011095722.1_4174	WP_011095722.1	bifunctional aspartate kinase/homoserine dehydrogenase II	-1.05	3.73593e-55		1.43337e-43		0.725172		0.997249	180.93	37.52	174.91	97.29
General metabolism	Amino acid metabolism	Lysine biosynthesis	ECA_RS21895	ECA4425			NC_004547.2_cds_WP_011095884.1_4344	WP_011095884.1	dihydrodipicolinate synthase family protein	-1.4	1.42439e-81	-1.42	3.56067e-61		0.00161467		0.00532732	167.92	9.91	195.87	49.42
General metabolism	Amino acid metabolism	Lysine degradation	ECA_RS01025	ECA0208	fadB		NC_004547.2_cds_WP_011091847.1_200	WP_011091847.1	fatty acid oxidation complex subunit alpha FadB	5.06	0	3.93	0	-1.11	1.13068e-271		0.156222	80.33	365.36	73.27	2483.85
General metabolism	Amino acid metabolism	Lysine degradation	ECA_RS01460	ECA0280			NC_004547.2_cds_WP_011091914.1_274	WP_011091914.1	NAD-dependent succinate-semialdehyde dehydrogenase		0.264025		0.682873		9.90485e-05		0.00126612	30.17	13.36	38.39	31.23
General metabolism	Amino acid metabolism	Lysine degradation	ECA_RS06355	ECA1283			NC_004547.2_cds_WP_011092871.1_1251	WP_011092871.1	CoA transferase subunit B	-1.38	0.00730613				0.877134		0.0202152	1.94	0	7.5	7.69
General metabolism	Amino acid metabolism	Lysine degradation	ECA_RS06770	ECA1361	sucA		NC_004547.2_cds_WP_011092946.1_1329	WP_011092946.1	2-oxoglutarate dehydrogenase E1 component	-2.07	0		5.90761e-62		1.67428e-62		7.99123e-12	1688.3	313.35	2247.37	397.36
General metabolism	Amino acid metabolism	Lysine degradation	ECA_RS10125	ECA2054			NC_004547.2_cds_WP_011093616.1_2005	WP_011093616.1	NAD-dependent succinate-semialdehyde dehydrogenase		2.94662e-18	1	1.7579e-16		0.0884548		0.0575804	47.41	37.73	51.54	114.56
General metabolism	Amino acid metabolism	Lysine degradation	ECA_RS15115	ECA3078	fadJ		NC_004547.2_cds_WP_011094602.1_3013	WP_011094602.1	fatty acid oxidation complex subunit alpha FadJ		4.19177e-44		4.33092e-10		9.86556e-26		0.0413385	110.64	47.84	115.67	173.29
General metabolism	Amino acid metabolism	Lysine metabolism	ECA_RS06775	ECA1362	odhB		NC_004547.2_cds_WP_011092947.1_1330	WP_011092947.1	2-oxoglutarate dehydrogenase complex dihydrolipoyllysine-residue succinyltransferase	-2.76	0	-1.77	2.04787e-175		9.2379e-45		9.7002e-08	2195.16	126.58	2745.51	253.3
General metabolism	Amino acid metabolism	Lysine metabolism	ECA_RS07670	ECA1542	patD		NC_004547.2_cds_WP_011093122.1_1509	WP_011093122.1	putative aldehyde dehydrogenase	1.69	6.05014e-64	2.3	1.95618e-92		0.920922		7.75851e-06	25.82	40.13	37.23	101.65
General metabolism	Amino acid metabolism	Other amino acid metabolism-related	ECA_RS09845	ECA1996			NC_004547.2_cds_WP_080641360.1_1948	WP_080641360.1	(eggNOG-mapper) Tryptophan synthase subunit beta	3.39	6.02834e-24	3.08	5.24761e-20		0.847091		0.348959	5.99	54.67	3.29	47.89
General metabolism	Amino acid metabolism	Other amino acid metabolism-related	ECA_RS11300	ECA2301	trpA		NC_004547.2_cds_WP_011093858.1_2246	WP_011093858.1	tryptophan synthase subunit alpha	-1.58	1.55139e-31	-1.13	8.85432e-15		0.953248		0.00154518	34.51	8.49	42.75	6.14
General metabolism	Amino acid metabolism	Other amino acid metabolism-related	ECA_RS11550	ECA2351			NC_004547.2_cds_WP_011093908.1_2295	WP_011093908.1	D-amino acid dehydrogenase		0.320905		0.00442983		0.0283428		4.51695e-10	130.07	96.57	101.9	155.78
General metabolism	Amino acid metabolism	Phenylalanine metabolism	ECA_RS07115	ECA1428			NC_004547.2_cds_WP_011093012.1_1396	WP_011093012.1	acetaldehyde dehydrogenase (acetylating)	-2.31	6.86457e-145	-1.78	7.06148e-83		2.64852e-05		0.232178	366.38	12.98	300.87	18.75
General metabolism	Amino acid metabolism	Phenylalanine, tyrosine and tryptophan biosynthesis	ECA_RS01375	ECA0262	aroQ		NC_004547.2_cds_WP_011091897.1_256	WP_011091897.1	type II 3-dehydroquinate dehydratase	-3.66	1.01419e-66	-2.02	9.87467e-26	1.27	0.000622244		0.0152951	77.05	5.88	93.52	13.94
General metabolism	Amino acid metabolism	Phenylalanine, tyrosine and tryptophan biosynthesis	ECA_RS07220	ECA1449			NC_004547.2_cds_WP_011093033.1_1417	WP_011093033.1	chorismate mutase	1.84	1.85295e-32	1.57	7.26691e-14		0.000804888		0.345163	9.96	8.95	11.57	24.78
General metabolism	Amino acid metabolism	Phenylalanine, tyrosine and tryptophan biosynthesis	ECA_RS09145	ECA1851			NC_004547.2_cds_WP_011093422.1_1807	WP_011093422.1	3-deoxy-7-phosphoheptulonate synthase	-1.39	4.01122e-27	-1.36	6.51065e-20		0.537045		0.284832	13.86	1.99	15.49	2.36
General metabolism	Amino acid metabolism	Phenylalanine, tyrosine and tryptophan biosynthesis	ECA_RS11275	ECA2296			NC_004547.2_cds_WP_011093854.1_2241	WP_011093854.1	anthranilate synthase component 1		0.00755673		0.00754771		0.0147654		3.08361e-05	4.53	1.18	2.77	0
General metabolism	Amino acid metabolism	Phenylalanine, tyrosine and tryptophan biosynthesis	ECA_RS11285	ECA2298	trpD		NC_004547.2_cds_WP_011093855.1_2243	WP_011093855.1	anthranilate phosphoribosyltransferase		0.00317321		0.00171759		0.962833		0.212749	7.88	8.51	6.78	4.75
General metabolism	Amino acid metabolism	Phenylalanine, tyrosine and tryptophan biosynthesis	ECA_RS11295	ECA2300	trpB		NC_004547.2_cds_WP_173361630.1_2245	WP_173361630.1	tryptophan synthase subunit beta	-1.64	1.05646e-47	-1.68	9.72393e-42		0.203763		0.30979	53.04	1.84	50.94	4.05
General metabolism	Amino acid metabolism	Phenylalanine, tyrosine and tryptophan biosynthesis	ECA_RS16550	ECA3352			NC_004547.2_cds_WP_011094865.1_3286	WP_011094865.1	3-deoxy-7-phosphoheptulonate synthase	1.07	7.78549e-20		8.51699e-19		0.212407		0.00100927	32.71	43.7	26.22	66.28
General metabolism	Amino acid metabolism	Phenylalanine, tyrosine and tryptophan biosynthesis	ECA_RS19745	ECA3995	aroE		NC_004547.2_cds_WP_011095489.1_3917	WP_011095489.1	shikimate dehydrogenase		0.00108014		0.0293041		9.25937e-07		0.000411745	136.18	55.8	146.7	189.74
General metabolism	Amino acid metabolism	Serine, threonine metabolism	ECA_RS00390	ECA0077			NC_004547.2_cds_WP_011091720.1_73	WP_011091720.1	serine hydrolase		3.08878e-19	1.18	1.68222e-28		0.000282505		0.0317572	19.32	15.99	17.41	23.06
General metabolism	Amino acid metabolism	Serine, threonine metabolism	ECA_RS22750	ECA1571			NC_004547.2_cds_WP_011093150.1_1536	WP_011093150.1	threonine/serine dehydratase	3.8	2.42288e-110	2.96	2.13032e-55		1.34266e-11		0.930959	7.17	12.8	3.04	33.04
General metabolism	Amino acid metabolism	Serine, threonine metabolism	ECA_RS19220	ECA3890	thrB		NC_004547.2_cds_WP_011095388.1_3818	WP_011095388.1	homoserine kinase		2.18317e-06		0.928989		0.964085		0.000106727	95.19	53.63	104.25	104.04
General metabolism	Amino acid metabolism	Serine, threonine metabolism	ECA_RS20905	ECA4225	ilvA		NC_004547.2_cds_WP_039295308.1_4147	WP_039295308.1	threonine ammonia-lyase, biosynthetic		0.000108901		9.14925e-09		3.17704e-10		4.86564e-08	92.34	14.07	71.43	42.45
General metabolism	Amino acid metabolism	Taurine and hypotaurine metabolism	ECA_RS14915	ECA3039	ackA		NC_004547.2_cds_WP_011094564.1_2974	WP_011094564.1	acetate kinase	-1.61	1.24768e-168	-1.9	6.32614e-152		7.89057e-17		0.0222445	236.69	20.59	245.69	45.07
General metabolism	Amino acid metabolism	Taurine and hypotaurine metabolism	ECA_RS14920	ECA3040	pta		NC_004547.2_cds_WP_011094565.1_2975	WP_011094565.1	phosphate acetyltransferase	-3.4	0	-2.76	4.57597e-267		0.185032		1.21624e-31	59.1	6.4	88.83	13.82
General metabolism	Amino acid metabolism	Taurine and hypotaurine metabolism	ECA_RS17240	ECA3497			NC_004547.2_cds_WP_011095002.1_3425	WP_011095002.1	gamma-glutamyltransferase family protein		0.0976883	-1.58	8.29342e-06	-1.29	0.00230844		0.802802	4.26	1.24	4.08	2.77
General metabolism	Amino acid metabolism	Tryptophan metabolism	ECA_RS01025	ECA0208	fadB		NC_004547.2_cds_WP_011091847.1_200	WP_011091847.1	fatty acid oxidation complex subunit alpha FadB	5.06	0	3.93	0	-1.11	1.13068e-271		0.156222	80.33	365.36	73.27	2483.85
General metabolism	Amino acid metabolism	Tryptophan metabolism	ECA_RS06770	ECA1361	sucA		NC_004547.2_cds_WP_011092946.1_1329	WP_011092946.1	2-oxoglutarate dehydrogenase E1 component	-2.07	0		5.90761e-62		1.67428e-62		7.99123e-12	1688.3	313.35	2247.37	397.36
General metabolism	Amino acid metabolism	Tryptophan metabolism	ECA_RS15115	ECA3078	fadJ		NC_004547.2_cds_WP_011094602.1_3013	WP_011094602.1	fatty acid oxidation complex subunit alpha FadJ		4.19177e-44		4.33092e-10		9.86556e-26		0.0413385	110.64	47.84	115.67	173.29
General metabolism	Amino acid metabolism	Tryptophan metabolism	ECA_RS17815	ECA3605	ipdC		NC_004547.2_cds_WP_011095108.1_3534	WP_011095108.1	indolepyruvate decarboxylase	1.15	3.3019e-22		2.16368e-15		0.397824		0.00171645	12.58	15.43	9.51	40.19
General metabolism	Amino acid metabolism	Tyrosine metabolism	ECA_RS01460	ECA0280			NC_004547.2_cds_WP_011091914.1_274	WP_011091914.1	NAD-dependent succinate-semialdehyde dehydrogenase		0.264025		0.682873		9.90485e-05		0.00126612	30.17	13.36	38.39	31.23
General metabolism	Amino acid metabolism	Tyrosine metabolism	ECA_RS10125	ECA2054			NC_004547.2_cds_WP_011093616.1_2005	WP_011093616.1	NAD-dependent succinate-semialdehyde dehydrogenase		2.94662e-18	1	1.7579e-16		0.0884548		0.0575804	47.41	37.73	51.54	114.56
General metabolism	Amino acid metabolism	Tyrosine metabolism	ECA_RS11425	ECA2326	adhE		NC_004547.2_cds_WP_011093883.1_2270	WP_011093883.1	bifunctional acetaldehyde-CoA/alcohol dehydrogenase		3.83558e-16		0.715753		8.5526e-11		7.41776e-34	107.16	34.07	166.63	91.74
General metabolism	Amino acid metabolism	Valine, leucine, and isoleucine biosynthesis	ECA_RS03680	ECA0741	alsS		NC_004547.2_cds_WP_011092348.1_720	WP_011092348.1	acetolactate synthase AlsS	1.14	3.35534e-22		0.0276166		0.000994822		5.15626e-05	12.85	7.34	9.65	22.02
General metabolism	Amino acid metabolism	Valine, leucine, and isoleucine biosynthesis	ECA_RS07105	ECA1426			NC_004547.2_cds_WP_011093010.1_1394	WP_011093010.1	thiamine pyrophosphate-binding protein	-2.37	4.99578e-249	-1.38	1.30785e-72		2.20307e-17		0.000676836	234.47	55.03	270.34	55.19
General metabolism	Amino acid metabolism	Valine, leucine, and isoleucine biosynthesis	ECA_RS18905	ECA3828	ilvN		NC_004547.2_cds_WP_011095326.1_3755	WP_011095326.1	acetolactate synthase small subunit	1.93	8.32209e-120	1.79	1.92413e-85		0.414201		0.13588	155.51	406.16	160.26	541.11
General metabolism	Amino acid metabolism	Valine, leucine, and isoleucine biosynthesis	ECA_RS18910	ECA3829	ilvI		NC_004547.2_cds_WP_011095327.1_3756	WP_011095327.1	acetolactate synthase 3 large subunit	1.34	4.5118e-123	1	1.08782e-44		1.37776e-09		0.0831227	131.18	272.1	119.06	485.15
General metabolism	Amino acid metabolism	Valine, leucine, and isoleucine biosynthesis	ECA_RS18920	ECA3831	leuA		NC_004547.2_cds_WP_011095329.1_3758	WP_011095329.1	2-isopropylmalate synthase		6.46827e-42		0.940844		2.01397e-25		8.05526e-06	67.31	18.09	59.94	79.8
General metabolism	Amino acid metabolism	Valine, leucine, and isoleucine biosynthesis	ECA_RS18925	ECA3832	leuB		NC_004547.2_cds_WP_011095330.1_3759	WP_011095330.1	3-isopropylmalate dehydrogenase		3.01701e-51		0.0578532	-1.02	1.77061e-68		0.12061	130.87	26.82	119.93	116.82
General metabolism	Amino acid metabolism	Valine, leucine, and isoleucine biosynthesis	ECA_RS18930	ECA3833	leuC		NC_004547.2_cds_WP_011095331.1_3760	WP_011095331.1	3-isopropylmalate dehydratase large subunit		1.29645e-33		0.25111		7.92784e-53		0.0123779	133.06	33.29	149.02	166.99
General metabolism	Amino acid metabolism	Valine, leucine, and isoleucine biosynthesis	ECA_RS18935	ECA3834	leuD		NC_004547.2_cds_WP_011095332.1_3761	WP_011095332.1	3-isopropylmalate dehydratase small subunit		1.0561e-14		2.94014e-09		0.000382252		0.116943	97.98	159.85	138.49	206.2
General metabolism	Amino acid metabolism	Valine, leucine, and isoleucine biosynthesis	ECA_RS19005	ECA3848	ilvB		NC_004547.2_cds_WP_011095346.1_3775	WP_011095346.1	acetolactate synthase large subunit	1.75	2.22388e-75	2.29	1.92347e-132		2.18793e-20		0.0195191	12.65	31.58	8.47	42.06
General metabolism	Amino acid metabolism	Valine, leucine, and isoleucine biosynthesis	ECA_RS19010	ECA3849	ilvN		NC_004547.2_cds_WP_011095347.1_3776	WP_011095347.1	acetolactate synthase small subunit		1	1.54	5.13252e-13	1.56	9.668e-10		0.737958	24.68	50.78	11.77	66.25
General metabolism	Amino acid metabolism	Valine, leucine, and isoleucine biosynthesis	ECA_RS20885	ECA4221	ilvC		NC_004547.2_cds_WP_011095692.1_4143	WP_011095692.1	ketol-acid reductoisomerase		6.9561e-58		6.03506e-37		2.54643e-14		7.46905e-07	227.17	20.61	317.23	76.9
General metabolism	Amino acid metabolism	Valine, leucine, and isoleucine biosynthesis	ECA_RS20910	ECA4226	ilvD		NC_004547.2_cds_WP_011095697.1_4148	WP_011095697.1	dihydroxy-acid dehydratase		0.000983861		0.0156641		0.965122		1	74.61	6.05	68.35	38.05
General metabolism	Amino acid metabolism	Valine, leucine, and isoleucine biosynthesis	ECA_RS20925	ECA4229			NC_004547.2_cds_WP_011095700.1_4151	WP_011095700.1	acetolactate synthase 2 catalytic subunit	1.37	5.39427e-23	1.57	1.28032e-52	1.05	7.74665e-25		2.07283e-15	17.68	40.35	9.16	19.43
General metabolism	Amino acid metabolism	Valine, leucine, and isoleucine biosynthesis	ECA_RS21700	ECA4386			NC_004547.2_cds_WP_011095847.1_4306	WP_011095847.1	valine--pyruvate transaminase	1.06	3.76473e-16		0.00228426		6.03314e-07		0.787928	8.8	6.57	10.39	14.49
General metabolism	Amino acid metabolism	Valine, leucine, and isoleucine degradation	ECA_RS01020	ECA0207	fadA		NC_004547.2_cds_WP_011091846.1_199	WP_011091846.1	acetyl-CoA C-acyltransferase FadA	2.88	0	2.59	0		5.2179e-70		2.92242e-05	137.52	114.83	177.63	424.95
General metabolism	Amino acid metabolism	Valine, leucine, and isoleucine degradation	ECA_RS01025	ECA0208	fadB		NC_004547.2_cds_WP_011091847.1_200	WP_011091847.1	fatty acid oxidation complex subunit alpha FadB	5.06	0	3.93	0	-1.11	1.13068e-271		0.156222	80.33	365.36	73.27	2483.85
General metabolism	Amino acid metabolism	Valine, leucine, and isoleucine degradation	ECA_RS07255	ECA1456			NC_004547.2_cds_WP_011093040.1_1424	WP_011093040.1	CoA-acylating methylmalonate-semialdehyde dehydrogenase	-4.83	0	-1.54	3.03538e-34		0.312294	-3.41	0	45.33	2.63	474.88	19.71
General metabolism	Amino acid metabolism	Valine, leucine, and isoleucine degradation	ECA_RS15115	ECA3078	fadJ		NC_004547.2_cds_WP_011094602.1_3013	WP_011094602.1	fatty acid oxidation complex subunit alpha FadJ		4.19177e-44		4.33092e-10		9.86556e-26		0.0413385	110.64	47.84	115.67	173.29
General metabolism	Amino acid metabolism	Valine, leucine, and isoleucine degradation	ECA_RS15120	ECA3079	fadI		NC_004547.2_cds_WP_011094603.1_3014	WP_011094603.1	acetyl-CoA C-acyltransferase FadI	2.14	1.52172e-293	1.61	5.28155e-108		6.66518e-88		4.26623e-05	56.73	76.88	83.25	264.25
General metabolism	Amino acid metabolism	Valine, leucine, and isoleucine degradation	ECA_RS18705	ECA3787	lpdA		NC_004547.2_cds_WP_039293654.1_3715	WP_039293654.1	dihydrolipoyl dehydrogenase		8.32617e-28		5.85842e-21		0.0752669		0.0270272	1406.16	1198.74	1313.1	1897.35
General metabolism	Amino acid metabolism	Various aminotransferases	ECA_RS04070	ECA0820			NC_004547.2_cds_WP_011092425.1_798	WP_011092425.1	aminotransferase class I/II-fold pyridoxal phosphate-dependent enzyme		2.55897e-06		0.000108536		4.18953e-28		2.11157e-26	128.91	38.7	224.78	104.44
General metabolism	Amino acid metabolism	Various aminotransferases	ECA_RS07675	ECA1543	ygjG		NC_004547.2_cds_WP_173361603.1_1510	WP_173361603.1	putrescine aminotransferase	1.02	6.11254e-38		0.00285875	-2.46	2.38379e-120		3.84571e-23	35.64	7.34	56.91	142.77
General metabolism	Amino acid metabolism	Various aminotransferases	ECA_RS14885	ECA3033			NC_004547.2_cds_WP_011094558.1_2968	WP_011094558.1	pyridoxal phosphate-dependent aminotransferase		1.04478e-09		0.0898166		0.000110276		0.00534564	36.46	10.15	38.64	7.22
General metabolism	Amino acid metabolism	Various aminotransferases	ECA_RS15315	ECA3117			NC_004547.2_cds_WP_011094641.1_3053	WP_011094641.1	D-amino-acid transaminase		0.000649785		8.61111e-08	-1.06	4.25455e-28		0.118765	43.96	15.2	42.44	27.74
General metabolism	Amino acid metabolism	Various aminotransferases	ECA_RS17205	ECA3491			NC_004547.2_cds_WP_011094996.1_3419	WP_011094996.1	alanine--glyoxylate aminotransferase family protein		0.759336		0.361192		1		0.301015	5.35	1.51	6.35	3.63
General metabolism	Amino acid metabolism	Various aminotransferases	ECA_RS20915	ECA4227			NC_004547.2_cds_WP_011095698.1_4149	WP_011095698.1	branched-chain amino acid transaminase	1	5.43365e-22		9.76593e-07		1.06447e-11		0.00195317	92.93	14.24	82.84	43.16
General metabolism	Amino acid metabolism	Various aminotransferases	ECA_RS22280	ECA4508	glmS		NC_004547.2_cds_WP_011095963.1_4424	WP_011095963.1	glutamine--fructose-6-phosphate transaminase (isomerizing)		0.090168		0.0303275		0.00356098		0.918965	218.83	154.12	232.19	242.12
General metabolism	Antioxidant systems	Glutathione metabolism	ECA_RS16605	ECA3363			NC_004547.2_cds_WP_011094876.1_3297	WP_011094876.1	glutamate--cysteine ligase	-1.46	3.04593e-92	-1.1	4.27275e-43		0.0508192		0.171779	163.97	87.46	189.39	75.33
General metabolism	Antioxidant systems	Glutathione metabolism	ECA_RS16695	ECA3377	grxB		NC_004547.2_cds_WP_011094889.1_3311	WP_011094889.1	glutaredoxin 2	-1.02	2.18732e-35		8.00667e-22		0.00131872		4.78343e-06	43.62	4.11	60.09	36.86
General metabolism	Antioxidant systems	Glutathione metabolism	ECA_RS21665	ECA4379	ggt		NC_004547.2_cds_WP_011095840.1_4299	WP_011095840.1	gamma-glutamyltransferase		1.91308e-05		0.648525		0.0522755		1.93321e-11	11.53	5.41	27.68	24.47
General metabolism	Biotin biosynthesis	Biotin biosynthesis	ECA_RS09730	ECA1972	fabI		NC_004547.2_cds_WP_011093536.1_1925	WP_011093536.1	enoyl-ACP reductase FabI	-2.57	0	-2.14	2.51225e-164		0.103683		8.29575e-17	506.76	51.57	736.52	104.92
General metabolism	Biotin biosynthesis	Biotin biosynthesis	ECA_RS11085	ECA2257	bioD		NC_004547.2_cds_WP_011093815.1_2203	WP_011093815.1	ATP-dependent dethiobiotin synthetase BioD	-1.95	2.62552e-66	-2.33	2.02529e-78		0.0523977		0.360179	96.84	0	114.86	19.6
General metabolism	Biotin biosynthesis	Biotin biosynthesis	ECA_RS13850	ECA2822	bioD		NC_004547.2_cds_WP_011094356.1_2763	WP_011094356.1	ATP-dependent dethiobiotin synthetase BioD		0.0116102		0.620448		0.982933		0.0180256	15.77	3.62	13	21.91
General metabolism	Biotin biosynthesis	Biotin biosynthesis	ECA_RS13855	ECA2823	bioC		NC_004547.2_cds_WP_011094357.1_2764	WP_011094357.1	malonyl-ACP O-methyltransferase BioC		0.925357		0.481729		1		0.411325	6.6	9.11	5.08	9.62
General metabolism	Biotin biosynthesis	Biotin biosynthesis	ECA_RS13860	ECA2824	bioF		NC_004547.2_cds_WP_011094358.1_2765	WP_011094358.1	8-amino-7-oxononanoate synthase	-1.04	5.49136e-05		0.187945	1.47	3.17154e-07		0.27546	16.25	10.6	10.93	7.8
General metabolism	Biotin biosynthesis	Biotin biosynthesis	ECA_RS13865	ECA2825	bioB		NC_004547.2_cds_WP_011094359.1_2766	WP_011094359.1	biotin synthase BioB		0.614087		0.0146876		0.694842		0.000132293	7.61	2.01	5.82	0
General metabolism	Biotin biosynthesis	Biotin biosynthesis	ECA_RS13870	ECA2826	bioA		NC_004547.2_cds_WP_011094360.1_2767	WP_011094360.1	adenosylmethionine--8-amino-7-oxononanoate transaminase	1.98	8.11453e-35	3.47	9.10585e-176	1.84	1.64595e-62		0.0464526	6.6	55.42	3.43	22.06
General metabolism	Biotin biosynthesis	Biotin biosynthesis	ECA_RS20425	ECA4132	bioH		NC_004547.2_cds_WP_011095604.1_4054	WP_011095604.1	pimeloyl-ACP methyl ester esterase BioH		3.46212e-05	1.22	1.76843e-31		2.81253e-06		0.0330174	46.9	84.56	59.72	77.37
General metabolism	Carbohydrate metabolism	Amino sugar and nucleotide sugar metabolism	ECA_RS01875	ECA0364			NC_004547.2_cds_WP_011091994.1_356	WP_011091994.1	aminoimidazole riboside kinase	1.4	1.49387e-06	3.21	1.85924e-86	2.61	4.07528e-52		0.00432334	4.12	16.62	2.71	2.69
General metabolism	Carbohydrate metabolism	Amino sugar and nucleotide sugar metabolism	ECA_RS06595	ECA1325	nagA		NC_004547.2_cds_WP_039290769.1_1294	WP_039290769.1	N-acetylglucosamine-6-phosphate deacetylase		0.0289184		0.00210068		0.573087		1.18542e-05	22.23	38.52	24.29	48.09
General metabolism	Carbohydrate metabolism	Amino sugar and nucleotide sugar metabolism	ECA_RS06600	ECA1326	nagB		NC_004547.2_cds_WP_011092912.1_1295	WP_011092912.1	glucosamine-6-phosphate deaminase		6.94699e-07		1.75673e-12		9.49291e-07		2.29224e-12	23.42	19.87	29.68	23.98
General metabolism	Carbohydrate metabolism	Amino sugar and nucleotide sugar metabolism	ECA_RS06915	ECA1389	galE		NC_004547.2_cds_WP_011092974.1_1357	WP_011092974.1	UDP-glucose 4-epimerase GalE	-1.33	6.55962e-69	-1.49	1.04637e-51		2.10048e-16		1.14573e-18	94.69	6.5	147.54	42.19
General metabolism	Carbohydrate metabolism	Amino sugar and nucleotide sugar metabolism	ECA_RS06975	ECA1401	glk		NC_004547.2_cds_WP_011092986.1_1369	WP_011092986.1	glucokinase		0.0918012		0.00100998		2.83224e-19		0.0186577	220.5	159.1	249.13	353.71
General metabolism	Carbohydrate metabolism	Amino sugar and nucleotide sugar metabolism	ECA_RS07045	ECA1414	dcuC		NC_004547.2_cds_WP_011092998.1_1382	WP_011092998.1	PTS mannose transporter subunit IID		0.441441		0.577345		0.0689621		1	31.09	6.12	24.01	15.01
General metabolism	Carbohydrate metabolism	Amino sugar and nucleotide sugar metabolism	ECA_RS07630	ECA1533			NC_004547.2_cds_WP_011093113.1_1500	WP_011093113.1	PTS mannose transporter subunit IID	-3.84	2.44837e-284	-3.42	6.84463e-183		0.951766		8.62476e-06	107.79	3.01	135.76	1.61
General metabolism	Carbohydrate metabolism	Amino sugar and nucleotide sugar metabolism	ECA_RS07705	ECA1549			NC_004547.2_cds_WP_011093129.1_1516	WP_011093129.1	PTS transporter subunit EIIB	-1.78	7.35597e-21	-2.05	1.02326e-18		0.289979		0.570964	9.84	0	13.02	0
General metabolism	Carbohydrate metabolism	Amino sugar and nucleotide sugar metabolism	ECA_RS09745	ECA1975	sapC		NC_004547.2_cds_WP_011093538.1_1928	WP_011093538.1	PTS transporter subunit EIIC		0.723877		0.269818		0.275701		0.941824	9.55	0	11.74	5.44
General metabolism	Carbohydrate metabolism	Amino sugar and nucleotide sugar metabolism	ECA_RS12040	ECA2452	potC		NC_004547.2_cds_WP_011094002.1_2396	WP_011094002.1	PTS glucose transporter subunit IIBC		0.00293012	-1.77	4.67363e-05		0.135957		0.832279	6.12	0	6.19	3.37
General metabolism	Carbohydrate metabolism	Amino sugar and nucleotide sugar metabolism	ECA_RS15425	ECA3140	arnF		NC_004547.2_cds_WP_011094663.1_3074	WP_011094663.1	4-amino-4-deoxy-L-arabinose-phosphoundecaprenol flippase subunit		0.156972		0.827922		0.705259	1.1	0.0149186	13.73	6.81	3.91	0
General metabolism	Carbohydrate metabolism	Amino sugar and nucleotide sugar metabolism	ECA_RS15430	ECA3141	arnE		NC_004547.2_cds_WP_011094664.1_3075	WP_011094664.1	4-amino-4-deoxy-L-arabinose-phosphoundecaprenol flippase subunit		0.268347		0.357764		0.172333	1.91	0.000997511	10.55	0	7.62	0
General metabolism	Carbohydrate metabolism	Amino sugar and nucleotide sugar metabolism	ECA_RS15435	ECA3142	arnT		NC_004547.2_cds_WP_011094665.1_3076	WP_011094665.1	4-amino-4-deoxy-L-arabinose transferase		0.904629		0.413877		0.000376127		3.06521e-05	6.18	0	4.79	3.91
General metabolism	Carbohydrate metabolism	Amino sugar and nucleotide sugar metabolism	ECA_RS15440	ECA3143	arnD		NC_004547.2_cds_WP_011094666.1_3077	WP_011094666.1	Undecaprenyl phosphate-aminoarabinose deformylase		0.189474		0.142016	1.16	0.00722687		0.575022	4.83	4.98	2.49	0
General metabolism	Carbohydrate metabolism	Amino sugar and nucleotide sugar metabolism	ECA_RS15445	ECA3144	arnA		NC_004547.2_cds_WP_011094667.1_3078	WP_011094667.1	NAD-dependent UDP-glucuronate dehydrogenase and UDP-ara4N formyltransferase		0.0558129		3.94888e-11	1.02	2.65852e-12		1.28181e-05	8.55	4.19	8.7	10.71
General metabolism	Carbohydrate metabolism	Amino sugar and nucleotide sugar metabolism	ECA_RS15450	ECA3145	arnC		NC_004547.2_cds_WP_011094668.1_3079	WP_011094668.1	undecaprenyl-phosphate 4-deoxy-4-formamido-L-arabinose transferase	1.46	3.03953e-08	1.56	6.36833e-12		0.00926853		0.0267568	5.3	6.12	3.4	0
General metabolism	Carbohydrate metabolism	Amino sugar and nucleotide sugar metabolism	ECA_RS15455	ECA3146	arnB		NC_004547.2_cds_WP_011094669.1_3080	WP_011094669.1	UDP-4-amino-4-deoxy-L-arabinose--oxoglutarate aminotransferase	2.28	2.07466e-30	3.12	3.03338e-76	1.17	4.82038e-15		0.122601	6.14	11.16	4.1	22.44
General metabolism	Carbohydrate metabolism	Amino sugar and nucleotide sugar metabolism	ECA_RS15575	ECA3170	galK		NC_004547.2_cds_WP_011094692.1_3104	WP_011094692.1	galactokinase		1.47356e-07		0.00141644		1		0.132729	16.89	1.97	22	5.87
General metabolism	Carbohydrate metabolism	Amino sugar and nucleotide sugar metabolism	ECA_RS15580	ECA3171	galT		NC_004547.2_cds_WP_011094693.1_3105	WP_011094693.1	galactose-1-phosphate uridylyltransferase	-1.18	5.86593e-09	-1.2	3.22085e-07		1		0.884318	12.47	1.86	9.39	2.37
General metabolism	Carbohydrate metabolism	Amino sugar and nucleotide sugar metabolism	ECA_RS18545	ECA3753			NC_004547.2_cds_WP_011095254.1_3683	WP_011095254.1	glucosamine kinase	1.36	8.72082e-31	1.15	3.84186e-21		0.617045		0.064797	19.81	39.01	22.38	61.48
General metabolism	Carbohydrate metabolism	Amino sugar and nucleotide sugar metabolism	ECA_RS19650	ECA3979	pgi		NC_004547.2_cds_WP_011095473.1_3903	WP_011095473.1	glucose-6-phosphate isomerase		9.22331e-24		0.752407	-1.12	9.27005e-108		3.56527e-10	195.39	95	265.84	310.02
General metabolism	Carbohydrate metabolism	Amino sugar and nucleotide sugar metabolism	ECA_RS20815	ECA4207	wecC		NC_004547.2_cds_WP_011095678.1_4129	WP_011095678.1	UDP-N-acetyl-D-mannosamine dehydrogenase	-2.63	6.55148e-220	-1.91	6.15328e-80		0.882701		1.43771e-23	96.6	14.84	159.19	21.35
General metabolism	Carbohydrate metabolism	Amino sugar and nucleotide sugar metabolism	ECA_RS21900	ECA4426			NC_004547.2_cds_WP_011095885.1_4345	WP_011095885.1	PTS transporter subunit EIIB		4.23248e-12		1.02891e-23		0.00156242		2.39967e-17	3487.7	2783.62	2508.15	2740.35
General metabolism	Carbohydrate metabolism	Ascorbate and aldarate metabolism	ECA_RS00680	ECA0137			NC_004547.2_cds_WP_011091780.1_131	WP_011091780.1	PTS ascorbate transporter subunit IIC	-1.63	1.42981e-29		1.94824e-07		0.114295		1.59474e-18	6.57	0	10.63	3.04
General metabolism	Carbohydrate metabolism	Ascorbate and aldarate metabolism	ECA_RS02265	ECA0445			NC_004547.2_cds_WP_011092067.1_435	WP_011092067.1	PTS sugar transporter subunit IIB	-3.88	1.50365e-108		0.0221561		0.689545	-2.88	4.03937e-129	4.44	1.23	31.25	3.94
General metabolism	Carbohydrate metabolism	Ascorbate and aldarate metabolism	ECA_RS04990	ECA1005			NC_004547.2_cds_WP_011092604.1_978	WP_011092604.1	PTS sugar transporter subunit IIA		0.00605997		0.137631		1		0.512576	4.17	0	4.85	0
General metabolism	Carbohydrate metabolism	Ascorbate and aldarate metabolism	ECA_RS11215	ECA2283	dtpA		NC_004547.2_cds_WP_011093841.1_2229	WP_011093841.1	PTS sugar transporter subunit IIB		0.0481661		0.549322		0.271347		0.335631	6.72	0	5.32	4.45
General metabolism	Carbohydrate metabolism	Ascorbate and aldarate metabolism	ECA_RS17660	ECA3574	garL		NC_004547.2_cds_WP_011095077.1_3503	WP_011095077.1	2-dehydro-3-deoxyglucarate aldolase	-1.03	2.56719e-62	-1.21	7.97627e-46	-1.05	4.27905e-42		3.50582e-35	312.66	79.98	549.78	170.09
General metabolism	Carbohydrate metabolism	Ascorbate and aldarate metabolism	ECA_RS21875	ECA4421			NC_004547.2_cds_WP_011095880.1_4340	WP_011095880.1	PTS sugar transporter subunit IIC	-1.54	5.01394e-21	-1.65	1.00956e-20		1		0.0892048	29.24	0	21.54	7.42
General metabolism	Carbohydrate metabolism	Carbohydrate metabolism	ECA_RS03675	ECA0740	budA		NC_004547.2_cds_WP_011092347.1_719	WP_011092347.1	acetolactate decarboxylase	1.69	5.71252e-07		0.00613359		1		0.0159191	2.77	11.43	2.27	5.96
General metabolism	Carbohydrate metabolism	Carbohydrate metabolism	ECA_RS21425	ECA4329			NC_004547.2_cds_WP_011095793.1_4251	WP_011095793.1	aldolase		0.0129377		0.0480918		0.0447958		0.0552483	7.11	0	15.71	0
General metabolism	Carbohydrate metabolism	Fructose and mannose metabolism	ECA_RS00485	ECA0097	xylA		NC_004547.2_cds_WP_011091740.1_92	WP_011091740.1	xylose isomerase		0.503514		0.0535982		7.86148e-08		1.15668e-15	27.95	23.29	34.35	52.97
General metabolism	Carbohydrate metabolism	Fructose and mannose metabolism	ECA_RS01740	ECA0338			NC_004547.2_cds_WP_011091968.1_330	WP_011091968.1	ketose-bisphosphate aldolase	-4	5.87135e-107	-4.52	4.0093e-183		0.299681	1.15	1.70211e-53	64.23	5.19	28.06	5.2
General metabolism	Carbohydrate metabolism	Fructose and mannose metabolism	ECA_RS01875	ECA0364			NC_004547.2_cds_WP_011091994.1_356	WP_011091994.1	aminoimidazole riboside kinase	1.4	1.49387e-06	3.21	1.85924e-86	2.61	4.07528e-52		0.00432334	4.12	16.62	2.71	2.69
General metabolism	Carbohydrate metabolism	Fructose and mannose metabolism	ECA_RS02230	ECA0438	rhaD		NC_004547.2_cds_WP_011092060.1_428	WP_011092060.1	rhamnulose-1-phosphate aldolase		0.000306821		5.78732e-05		0.851276		0.792009	14.62	8.26	17.04	26.46
General metabolism	Carbohydrate metabolism	Fructose and mannose metabolism	ECA_RS02235	ECA0439			NC_004547.2_cds_WP_011092061.1_429	WP_011092061.1	L-rhamnose isomerase		9.77591e-05		2.51482e-06		0.343294		0.660209	6.8	0	9.98	1.9
General metabolism	Carbohydrate metabolism	Fructose and mannose metabolism	ECA_RS02240	ECA0440	rhaB		NC_004547.2_cds_WP_011092062.1_430	WP_011092062.1	rhamnulokinase		1.89776e-06		0.976009		7.04645e-05		0.608195	6.87	0	6.25	5.82
General metabolism	Carbohydrate metabolism	Fructose and mannose metabolism	ECA_RS04275	ECA0863	rpiB		NC_004547.2_cds_WP_011092466.1_839	WP_011092466.1	ribose 5-phosphate isomerase B	-3.43	1.71733e-111		0.000557169		0.044293	-3.53	4.44989e-186	7.48	6.21	151.13	19.67
General metabolism	Carbohydrate metabolism	Fructose and mannose metabolism	ECA_RS04290	ECA0866			NC_004547.2_cds_WP_011092469.1_841	WP_011092469.1	dihydroxyacetone kinase family protein	-4.44	0	-2.5	9.82026e-80		0.00869569	-2.38	4.69007e-241	39.23	3.35	234.01	8.37
General metabolism	Carbohydrate metabolism	Fructose and mannose metabolism	ECA_RS06935	ECA1393	modA		NC_004547.2_cds_WP_011092978.1_1361	WP_011092978.1	PTS fructose transporter subunit IIBC		0.121063		0.798362		0.000138195		3.53654e-05	63.4	9.3	55.79	12.47
General metabolism	Carbohydrate metabolism	Fructose and mannose metabolism	ECA_RS09485	ECA1921			NC_004547.2_cds_WP_011093489.1_1875	WP_011093489.1	PTS mannose transporter subunit IID	2.22	1.16185e-270		4.55254e-29	-1.2	3.68251e-122		2.22215e-05	53.38	28.43	43.08	138.17
General metabolism	Carbohydrate metabolism	Fructose and mannose metabolism	ECA_RS09635	ECA1953			NC_004547.2_cds_WP_011093517.1_1906	WP_011093517.1	sugar phosphate isomerase/epimerase	-2.02	1.41236e-87	-1.33	9.10783e-39		0.00193803		0.0103796	113.75	2.1	151.49	21.35
General metabolism	Carbohydrate metabolism	Fructose and mannose metabolism	ECA_RS11040	ECA2248			NC_004547.2_cds_WP_011093806.1_2195	WP_011093806.1	mannosyl-3-phosphoglycerate phosphatase-related protein		0.256491		0.241885		1		0.847304	3.07	0	3.49	2.84
General metabolism	Carbohydrate metabolism	Fructose and mannose metabolism	ECA_RS11400	ECA2321			NC_004547.2_cds_WP_011093878.1_2265	WP_011093878.1	PTS sugar transporter subunit IIA	-1.02	1.46518e-19	-1.13	2.41603e-19		0.0393563		0.101081	79.92	23.14	82.88	74.78
General metabolism	Carbohydrate metabolism	Fructose and mannose metabolism	ECA_RS11555	ECA2352			NC_004547.2_cds_WP_011093909.1_2296	WP_011093909.1	6-phosphofructokinase	4.1	3.83358e-169	2.8	9.97523e-47	-1.01	6.35904e-17		0.224894	3	25.95	2	85.79
General metabolism	Carbohydrate metabolism	Fructose and mannose metabolism	ECA_RS13110	ECA2676	potG		NC_004547.2_cds_WP_011094218.1_2619	WP_011094218.1	PTS fructose transporter subunit IIC		2.64979e-07		8.96479e-05		0.763674		0.633325	32.7	24.93	34.97	23.94
General metabolism	Carbohydrate metabolism	Fructose and mannose metabolism	ECA_RS13380	ECA2728	fruK		NC_004547.2_cds_WP_005967280.1_2670	WP_005967280.1	1-phosphofructokinase	-1.41	8.83954e-17		0.714383	1.48	4.25541e-19		0.310726	74.7	34.56	67.83	28
General metabolism	Carbohydrate metabolism	Fructose and mannose metabolism	ECA_RS18730	ECA3792			NC_004547.2_cds_WP_011095293.1_3720	WP_011095293.1	fused PTS fructose transporter subunit IIA/HPr protein	1.17	2.87916e-17	1.55	1.94567e-29		0.00066962		0.321542	9.13	19.83	7.52	20.2
General metabolism	Carbohydrate metabolism	Fructose and mannose metabolism	ECA_RS21315	ECA4307	pfkA		NC_004547.2_cds_WP_011095771.1_4230	WP_011095771.1	6-phosphofructokinase		0.00445049	1.07	3.5584e-55		5.22994e-51		0.303984	641.74	241.77	659.5	246.58
General metabolism	Carbohydrate metabolism	Galactose metabolism	ECA_RS01860	ECA0361			NC_004547.2_cds_WP_011091991.1_353	WP_011091991.1	sucrose-6-phosphate hydrolase		4.81901e-07		0.0242311		0.00562911		0.109926	14.35	5.64	12.89	6.56
General metabolism	Carbohydrate metabolism	Galactose metabolism	ECA_RS03745	ECA0754			NC_004547.2_cds_WP_011092361.1_733	WP_011092361.1	alpha-galactosidase	-1.99	3.06385e-51		2.03182e-07		0.866409	-1.1	7.5976e-29	7.8	0.83	9.1	6.97
General metabolism	Carbohydrate metabolism	Galactose metabolism	ECA_RS06910	ECA1388	galM		NC_004547.2_cds_WP_011092973.1_1356	WP_011092973.1	aldose 1-epimerase	-1.35	6.01172e-50	-1.26	8.11149e-29		1.75447e-06		6.04182e-17	56.54	11.66	80.41	28.91
General metabolism	Carbohydrate metabolism	Galactose metabolism	ECA_RS06915	ECA1389	galE		NC_004547.2_cds_WP_011092974.1_1357	WP_011092974.1	UDP-glucose 4-epimerase GalE	-1.33	6.55962e-69	-1.49	1.04637e-51		2.10048e-16		1.14573e-18	94.69	6.5	147.54	42.19
General metabolism	Carbohydrate metabolism	Galactose metabolism	ECA_RS06975	ECA1401	glk		NC_004547.2_cds_WP_011092986.1_1369	WP_011092986.1	glucokinase		0.0918012		0.00100998		2.83224e-19		0.0186577	220.5	159.1	249.13	353.71
General metabolism	Carbohydrate metabolism	Galactose metabolism	ECA_RS07110	ECA1427			NC_004547.2_cds_WP_011093011.1_1395	WP_011093011.1	NAD(P)-dependent oxidoreductase	-1.35	8.38397e-73		2.24761e-24		8.04041e-06		0.309382	225.3	74.41	245.1	105.01
General metabolism	Carbohydrate metabolism	Galactose metabolism	ECA_RS09140	ECA1850			NC_004547.2_cds_WP_173361627.1_1806	WP_173361627.1	alpha,alpha-phosphotrehalase	1.02	1.64788e-19		0.00392686		0.189678		9.70132e-09	11.92	12.65	8.62	19.91
General metabolism	Carbohydrate metabolism	Galactose metabolism	ECA_RS09710	ECA1968			NC_004547.2_cds_WP_011093532.1_1921	WP_011093532.1	glycoside hydrolase family 31 protein		0.00677845		2.39976e-08		0.642469	1.29	3.31624e-35	14.92	2.3	6.92	3.5
General metabolism	Carbohydrate metabolism	Galactose metabolism	ECA_RS11555	ECA2352			NC_004547.2_cds_WP_011093909.1_2296	WP_011093909.1	6-phosphofructokinase	4.1	3.83358e-169	2.8	9.97523e-47	-1.01	6.35904e-17		0.224894	3	25.95	2	85.79
General metabolism	Carbohydrate metabolism	Galactose metabolism	ECA_RS11585	ECA2358			NC_004547.2_cds_WP_011093915.1_2302	WP_011093915.1	tagatose-bisphosphate aldolase	-1.5	3.47343e-37		0.000389627		0.0940435	-1.62	1.16143e-58	18.38	2.66	48.03	2.82
General metabolism	Carbohydrate metabolism	Galactose metabolism	ECA_RS14565	ECA2965			NC_004547.2_cds_WP_011094496.1_2904	WP_011094496.1	mandelate racemase/muconate lactonizing enzyme family protein		1.42883e-21		0.00110413	-1.15	1.10543e-44		3.00827e-15	50.91	22.76	89.86	75.03
General metabolism	Carbohydrate metabolism	Galactose metabolism	ECA_RS15575	ECA3170	galK		NC_004547.2_cds_WP_011094692.1_3104	WP_011094692.1	galactokinase		1.47356e-07		0.00141644		1		0.132729	16.89	1.97	22	5.87
General metabolism	Carbohydrate metabolism	Galactose metabolism	ECA_RS15580	ECA3171	galT		NC_004547.2_cds_WP_011094693.1_3105	WP_011094693.1	galactose-1-phosphate uridylyltransferase	-1.18	5.86593e-09	-1.2	3.22085e-07		1		0.884318	12.47	1.86	9.39	2.37
General metabolism	Carbohydrate metabolism	Galactose metabolism	ECA_RS21315	ECA4307	pfkA		NC_004547.2_cds_WP_011095771.1_4230	WP_011095771.1	6-phosphofructokinase		0.00445049	1.07	3.5584e-55		5.22994e-51		0.303984	641.74	241.77	659.5	246.58
General metabolism	Carbohydrate metabolism	Galactose metabolism	ECA_RS21850	ECA4416	dgoD		NC_004547.2_cds_WP_005976723.1_4335	WP_005976723.1	galactonate dehydratase		0.811549		0.0163269		0.925261		0.0178222	19.34	5.85	23.74	6.15
General metabolism	Carbohydrate metabolism	Galactose metabolism	ECA_RS21855	ECA4417			NC_004547.2_cds_WP_011095876.1_4336	WP_011095876.1	2-dehydro-3-deoxy-6-phosphogalactonate aldolase	-1.2	1.77411e-09	-1.94	5.24433e-15		0.0175839		1	29.32	0	31.64	0
General metabolism	Carbohydrate metabolism	Galactose metabolism	ECA_RS21860	ECA4418			NC_004547.2_cds_WP_011095877.1_4337	WP_011095877.1	2-dehydro-3-deoxygalactonokinase		0.0940177		0.203882		0.236508		0.112682	22.19	2.22	18.99	10.71
General metabolism	Carbohydrate metabolism	Inositol phosphate metabolism	ECA_RS07255	ECA1456			NC_004547.2_cds_WP_011093040.1_1424	WP_011093040.1	CoA-acylating methylmalonate-semialdehyde dehydrogenase	-4.83	0	-1.54	3.03538e-34		0.312294	-3.41	0	45.33	2.63	474.88	19.71
General metabolism	Carbohydrate metabolism	Inositol phosphate metabolism	ECA_RS07260	ECA1457	iolD		NC_004547.2_cds_WP_011093041.1_1425	WP_011093041.1	3D-(3,5/4)-trihydroxycyclohexane-1,2-dione acylhydrolase (decyclizing)	-6.23	0	-3.18	1.03835e-186		0.00274298	-2.38	1.82969e-212	117.62	0	656.07	3.31
General metabolism	Carbohydrate metabolism	Inositol phosphate metabolism	ECA_RS07265	ECA1458	iolG		NC_004547.2_cds_WP_011093042.1_1427	WP_011093042.1	inositol 2-dehydrogenase	-3.76	0	-1.77	8.27706e-52	-1.35	3.89615e-28	-3.25	0	74.75	10.86	671.87	33.82
General metabolism	Carbohydrate metabolism	Inositol phosphate metabolism	ECA_RS07290	ECA1463	iolC		NC_004547.2_cds_WP_011093047.1_1432	WP_011093047.1	5-dehydro-2-deoxygluconokinase	-5	0	-1.33	4.34447e-26		0.574388	-3.45	0	45.14	4.2	521.45	12.89
General metabolism	Carbohydrate metabolism	Inositol phosphate metabolism	ECA_RS07295	ECA1464	iolE		NC_004547.2_cds_WP_011093048.1_1433	WP_011093048.1	myo-inosose-2 dehydratase	-5.95	0	-4.21	0		0.0553552	-1.27	4.46954e-98	533.58	19.53	1340.78	16.78
General metabolism	Carbohydrate metabolism	Inositol phosphate metabolism	ECA_RS15930	ECA3240	suhB		NC_004547.2_cds_WP_011094759.1_3175	WP_011094759.1	inositol-1-monophosphatase	-1.47	1.27319e-16	-1.23	1.3241e-11		1		0.288863	17.3	2.73	24.61	5.77
General metabolism	Carbohydrate metabolism	Inositol phosphate metabolism	ECA_RS20750	ECA4198			NC_004547.2_cds_WP_011095669.1_4120	WP_011095669.1	histidine-type phosphatase		0.344713		0.867083		0.721973		0.649163	4.8	2.98	5.24	8.52
General metabolism	Carbohydrate metabolism	Other carbohydrate metabolism-related	ECA_RS00050	ECA0010	rbsD		NC_004547.2_cds_WP_011091659.1_10	WP_011091659.1	D-ribose pyranase	2.23	7.89688e-38	2.56	4.63711e-58		3.35239e-05		0.130746	37.86	87.02	31.33	110.54
General metabolism	Carbohydrate metabolism	Other carbohydrate metabolism-related	ECA_RS00830	ECA0169			NC_004547.2_cds_WP_011091808.1_161	WP_011091808.1	divergent polysaccharide deacetylase family protein	-2.05	4.96511e-60	-2.29	9.53864e-41	-1.07	4.20707e-06		7.23724e-17	41.27	9.65	58.47	9.78
General metabolism	Carbohydrate metabolism	Other carbohydrate metabolism-related	ECA_RS02225	ECA0437	rhaM		NC_004547.2_cds_WP_011092059.1_427	WP_011092059.1	L-rhamnose mutarotase	1.28	6.05595e-06	1.57	3.23287e-06		0.809068		0.379817	12.41	20.78	12.67	0
General metabolism	Carbohydrate metabolism	Other carbohydrate metabolism-related	ECA_RS03295	ECA0662	ascB		NC_004547.2_cds_WP_039289952.1_644	WP_039289952.1	6-phospho-beta-glucosidase	-3.74	7.14128e-178	-2.19	3.0031e-41		0.828935	-1.34	1.17224e-64	26.88	0	58.15	1.71
General metabolism	Carbohydrate metabolism	Other carbohydrate metabolism-related	ECA_RS03485	ECA0700	glmM		NC_004547.2_cds_WP_011092312.1_683	WP_011092312.1	phosphoglucosamine mutase	-1.23	1.49788e-58		4.93144e-28		0.610023		0.000394486	123.9	19.41	142.69	46.8
General metabolism	Carbohydrate metabolism	Other carbohydrate metabolism-related	ECA_RS22630	ECA0707			NC_004547.2_cds_WP_162837365.1_688	WP_162837365.1	glycoside hydrolase family protein	2.23	0.00227173	3.13	1.10691e-08	1.24	0.0213942			1.92	13.02	0.92	21.51
General metabolism	Carbohydrate metabolism	Other carbohydrate metabolism-related	ECA_RS04295	ECA0867			NC_004547.2_cds_WP_011092470.1_842	WP_011092470.1	triosephosphate isomerase	-4.97	8.84657e-163	-2.1	4.2199e-14		0.571278	-2.42	2.5451e-123	18.96	2.63	118.32	3.36
General metabolism	Carbohydrate metabolism	Other carbohydrate metabolism-related	ECA_RS04300	ECA0868			NC_004547.2_cds_WP_011092471.1_843	WP_011092471.1	sugar phosphate isomerase/epimerase	-4.01	1.91131e-122	-1.72	4.69122e-10		0.577692	-2.51	2.45297e-117	19.16	2.94	156.21	3.12
General metabolism	Carbohydrate metabolism	Other carbohydrate metabolism-related	ECA_RS04940	ECA0998			NC_004547.2_cds_WP_005975870.1_971	WP_005975870.1	L-talarate/galactarate dehydratase	-1.57	2.58722e-28		2.07856e-09		0.595776		7.95923e-11	29.75	7.16	48.55	5.38
General metabolism	Carbohydrate metabolism	Other carbohydrate metabolism-related	ECA_RS05485	ECA1107	mak		NC_004547.2_cds_WP_011092703.1_1077	WP_011092703.1	fructokinase		1.53763e-05		1.02087e-23		1.50545e-26		0.00091648	320.98	65.42	425.65	262.81
General metabolism	Carbohydrate metabolism	Other carbohydrate metabolism-related	ECA_RS06645	ECA1336	pgm		NC_004547.2_cds_WP_011092921.1_1304	WP_011092921.1	alpha-D-glucose phosphate-specific phosphoglucomutase	-3.07	0	-1.75	1.9165e-126		1.54954e-06		1.78132e-52	329.78	71.41	611.7	114.92
General metabolism	Carbohydrate metabolism	Other carbohydrate metabolism-related	ECA_RS06950	ECA1396			NC_004547.2_cds_WP_011092981.1_1364	WP_011092981.1	sugar phosphate isomerase/epimerase		1.31183e-19		1.45964e-11		0.355312		9.34556e-06	58.91	120.1	44.39	176.67
General metabolism	Carbohydrate metabolism	Other carbohydrate metabolism-related	ECA_RS06965	ECA1399			NC_004547.2_cds_WP_011092984.1_1367	WP_011092984.1	sugar phosphate isomerase/epimerase		0.0113942		0.184275		0.059482		0.160701	3.76	4.26	6.61	2.02
General metabolism	Carbohydrate metabolism	Other carbohydrate metabolism-related	ECA_RS08790	ECA1777			NC_004547.2_cds_WP_011093353.1_1736	WP_011093353.1	glucan biosynthesis protein G		1.40064e-13		6.32223e-14		5.39021e-23		0.000522579	256.48	60.38	315.85	152.99
General metabolism	Carbohydrate metabolism	Other carbohydrate metabolism-related	ECA_RS08795	ECA1778	mdoH		NC_004547.2_cds_WP_011093354.1_1737	WP_011093354.1	glucans biosynthesis glucosyltransferase MdoH		7.96356e-13	-1.39	9.00462e-77		3.88216e-50		0.0977931	141.23	18.66	126.99	38.19
General metabolism	Carbohydrate metabolism	Other carbohydrate metabolism-related	ECA_RS09125	ECA1847			NC_004547.2_cds_WP_011093418.1_1803	WP_011093418.1	6-phospho-alpha-glucosidase	-4.53	0	-2.89	1.45282e-204		0.17313	-1.33	8.08252e-112	198.58	17.3	457.14	32.33
General metabolism	Carbohydrate metabolism	Other carbohydrate metabolism-related	ECA_RS10645	ECA2166			NC_004547.2_cds_WP_011093727.1_2115	WP_011093727.1	6-phospho-beta-glucosidase	2.62	3.19558e-170	2.78	5.80306e-154		0.102657		0.121048	18.91	13.82	22.45	52.4
General metabolism	Carbohydrate metabolism	Other carbohydrate metabolism-related	ECA_RS11045	ECA2249			NC_004547.2_cds_WP_011093807.1_2196	WP_011093807.1	glycosyl transferase		0.00952072		0.923121		0.274939		0.663179	6.42	3.47	9.47	7.92
General metabolism	Carbohydrate metabolism	Other carbohydrate metabolism-related	ECA_RS11265	ECA2294			NC_004547.2_cds_WP_011093852.1_2239	WP_011093852.1	glycosyltransferase	6.51	0	6.97	0	1.29	3.01467e-151		0.000438368	2.74	419.72	0.55	327.61
General metabolism	Carbohydrate metabolism	Other carbohydrate metabolism-related	ECA_RS11785	ECA2398	hxpB		NC_004547.2_cds_WP_011093953.1_2343	WP_011093953.1	hexitol phosphatase HxpB		0.000137627		0.139737		0.135774		0.499084	77.15	23.9	63.23	22.58
General metabolism	Carbohydrate metabolism	Other carbohydrate metabolism-related	ECA_RS12515	ECA2555			NC_004547.2_cds_WP_011094100.1_2498	WP_011094100.1	(eggNOG-mapper) Belongs to the glycosyl hydrolase 13 family		0.215695		0.125901		0.753864		0.987168	320.91	169.96	306.5	185.12
General metabolism	Carbohydrate metabolism	Other carbohydrate metabolism-related	ECA_RS13395	ECA2731			NC_004547.2_cds_WP_005967276.1_2673	WP_005967276.1	(eggNOG-mapper) Belongs to the glycosyl hydrolase 28 family									7.4	0	0	0
General metabolism	Carbohydrate metabolism	Other carbohydrate metabolism-related	ECA_RS13440	ECA2740			NC_004547.2_cds_WP_011094277.1_2682	WP_011094277.1	(eggNOG-mapper) lytic transglycosylase activity	6.2	0	4.24	0		0.00970537	2.16	7.05467e-88	295.14	11315.2	47.63	11581
General metabolism	Carbohydrate metabolism	Other carbohydrate metabolism-related	ECA_RS14800	ECA3014	treC		NC_004547.2_cds_WP_011094544.1_2951	WP_011094544.1	alpha,alpha-phosphotrehalase	-1.19	9.64999e-76		2.62485e-09	-2.7	1.21718e-123	-2.94	8.95983e-293	10.36	1.16	97.07	11.5
General metabolism	Carbohydrate metabolism	Other carbohydrate metabolism-related	ECA_RS14900	ECA3036			NC_004547.2_cds_WP_011094561.1_2971	WP_011094561.1	sugar phosphatase	-2.69	2.18586e-291	-2.38	2.81867e-154		0.278655		9.68601e-09	558.08	61.46	739.26	112.51
General metabolism	Carbohydrate metabolism	Other carbohydrate metabolism-related	ECA_RS15860	ECA3226			NC_004547.2_cds_WP_011094747.1_3161	WP_011094747.1	6-phospho-alpha-glucosidase	-2.7	1.35417e-121	-1.81	3.41732e-46		0.471679		2.98255e-16	17.96	1.65	34.58	3.33
General metabolism	Carbohydrate metabolism	Other carbohydrate metabolism-related	ECA_RS16615	ECA3365	yqaB		NC_004547.2_cds_WP_011094878.1_3299	WP_011094878.1	fructose-1-phosphate/6-phosphogluconate phosphatase		2.19425e-07		0.000577258		3.53666e-13		0.846088	97.89	34.94	98.66	43.42
General metabolism	Carbohydrate metabolism	Other carbohydrate metabolism-related	ECA_RS23525	ECA3382			NC_004547.2_cds_WP_011094895.1_3316	WP_011094895.1	(eggNOG-mapper) Belongs to the glycosyl hydrolase 28 family	3.67	9.89511e-18	5.24	6.22627e-18		0.910954			2.11	33.33	12.17	89.47
General metabolism	Carbohydrate metabolism	Other carbohydrate metabolism-related	ECA_RS17655	ECA3573	garR		NC_004547.2_cds_WP_011095076.1_3502	WP_011095076.1	2-hydroxy-3-oxopropionate reductase	-1.86	2.96499e-139	-1.43	3.59981e-77		5.55078e-13		1.07257e-39	609.07	145.92	1100.74	421.66
General metabolism	Carbohydrate metabolism	Other carbohydrate metabolism-related	ECA_RS17665	ECA3575	gudD		NC_004547.2_cds_WP_011095078.1_3504	WP_011095078.1	glucarate dehydratase	-2.41	0	-2.29	1.25892e-172		6.62523e-11		9.94683e-25	265.83	20.05	420.93	60.53
General metabolism	Carbohydrate metabolism	Other carbohydrate metabolism-related	ECA_RS17670	ECA3576			NC_004547.2_cds_WP_011095079.1_3505	WP_011095079.1	glucarate dehydratase		1.4848e-34		5.43035e-28		3.08449e-19		9.02516e-21	135.62	24.1	200.72	90.27
General metabolism	Carbohydrate metabolism	Other carbohydrate metabolism-related	ECA_RS17680	ECA3578	garD		NC_004547.2_cds_WP_011095081.1_3507	WP_011095081.1	galactarate dehydratase		4.61445e-18		7.44639e-13	-1.39	1.26155e-137	-1.37	2.00119e-96	63.55	35.24	176.39	86.71
General metabolism	Carbohydrate metabolism	Other carbohydrate metabolism-related	ECA_RS18020	ECA3646			NC_004547.2_cds_WP_011095147.1_3577	WP_011095147.1	glycoside hydrolase family 1 protein	1.05	1.77765e-43	1.08	4.05831e-46		2.13985e-18		1.37367e-07	100.07	112.06	141.72	306.09
General metabolism	Carbohydrate metabolism	Other carbohydrate metabolism-related	ECA_RS18575	ECA3760			NC_004547.2_cds_WP_011095261.1_3689	WP_011095261.1	D-threonate 4-phosphate dehydrogenase		0.0306211		0.136782		0.479549		0.247389	26.54	17.9	33.86	26.28
General metabolism	Carbohydrate metabolism	Other carbohydrate metabolism-related	ECA_RS18580	ECA3761			NC_004547.2_cds_WP_011095262.1_3690	WP_011095262.1	four-carbon acid sugar kinase family protein	1.54	3.51304e-20		0.00114683		4.5637e-05		0.98043	6.43	14.03	10.37	16.95
General metabolism	Carbohydrate metabolism	Other carbohydrate metabolism-related	ECA_RS18655	ECA3776	fsa		NC_004547.2_cds_WP_011095277.1_3705	WP_011095277.1	fructose-6-phosphate aldolase	-1.55	7.41905e-71	-1.24	2.44106e-31		0.00322126		5.12216e-16	156.24	28.76	243.36	47.24
General metabolism	Carbohydrate metabolism	Other carbohydrate metabolism-related	ECA_RS20080	ECA4062			NC_004547.2_cds_WP_011095537.1_3985	WP_011095537.1	phosphoribulokinase		9.8011e-07		0.0204959	-1.23	7.8603e-24		0.00182192	23.1	15	31.32	25.44
General metabolism	Carbohydrate metabolism	Other carbohydrate metabolism-related	ECA_RS20555	ECA4159	idnK	pseudogene	NC_004547.2_cds_4081		gluconate kinase	3.2	4.73898e-18	3.18	5.45712e-15		0.974249			7.18	77.82	3.13	52.77
General metabolism	Carbohydrate metabolism	Other carbohydrate metabolism-related	ECA_RS20565	ECA4161			NC_004547.2_cds_WP_011095632.1_4083	WP_011095632.1	glycosyl hydrolase family 3		3.41801e-17		0.000178836		0.766314		0.0204602	61.65	16.1	77.76	31.71
General metabolism	Carbohydrate metabolism	Other carbohydrate metabolism-related	ECA_RS21415	ECA4327			NC_004547.2_cds_WP_011095791.1_4249	WP_011095791.1	NAD(P)-dependent oxidoreductase		6.77518e-12	2.68	1.80294e-148	1.47	3.85644e-54		0.0288939	15.84	38.43	26.75	34.33
General metabolism	Carbohydrate metabolism	Other carbohydrate metabolism-related	ECA_RS21605	ECA4365	bcsF		NC_004547.2_cds_WP_080641353.1_4287	WP_080641353.1	cellulose biosynthesis protein BcsF									0	0	0	24.58
General metabolism	Carbohydrate metabolism	Other carbohydrate metabolism-related	ECA_RS21640	ECA4374	bcsC		NC_004547.2_cds_WP_123785345.1_4294	WP_123785345.1	cellulose biosynthesis protein BcsC		1		0.0203948		0.0730069		0.556971	2.81	0	2.05	2.97
General metabolism	Carbohydrate metabolism	Other carbohydrate metabolism-related	ECA_RS21705	ECA4387			NC_004547.2_cds_WP_011095848.1_4307	WP_011095848.1	family 1 glycosylhydrolase		0.493306		0.0098038		0.00827607		1.43798e-06	154.68	37.55	184.51	120.9
General metabolism	Carbohydrate metabolism	Other carbohydrate metabolism-related	ECA_RS21805	ECA4407			NC_004547.2_cds_WP_011095867.1_4326	WP_011095867.1	glycoside hydrolase family 1 protein	2.06	9.14189e-190	1.8	4.3875e-124		2.11594e-14		0.263131	57.69	60.63	70.51	216.62
General metabolism	Carbohydrate metabolism	Other carbohydrate metabolism-related	ECA_RS21910	ECA4428	yidA		NC_004547.2_cds_WP_011095887.1_4347	WP_011095887.1	sugar-phosphatase		0.0543513		0.00934515		4.29191e-14		0.0965414	123.3	57.74	144.63	99.22
General metabolism	Carbohydrate metabolism	Other carbohydrate metabolism-related	ECA_RS21930	ECA4432			NC_004547.2_cds_WP_011095891.1_4351	WP_011095891.1	6-phospho-beta-glucosidase	-4.23	0		0.791531	1.05	8.07968e-50	-3.11	0	225.51	129.38	1765.32	121
General metabolism	Carbohydrate metabolism	Pentose and glucuronate interconversions	ECA_RS00480	ECA0096	xylB		NC_004547.2_cds_WP_011091739.1_91	WP_011091739.1	xylulokinase		6.21719e-08		0.784714		4.66718e-12		0.0805513	24.23	7.25	29.83	31.92
General metabolism	Carbohydrate metabolism	Pentose and glucuronate interconversions	ECA_RS03215	ECA0645	uxaC		NC_004547.2_cds_WP_011092262.1_628	WP_011092262.1	glucuronate isomerase		3.36961e-54	-2.13	2.78651e-192	-1.6	7.81342e-186		0.00118992	376.1	8.41	450.57	205.01
General metabolism	Carbohydrate metabolism	Pentose and glucuronate interconversions	ECA_RS03220	ECA0646			NC_004547.2_cds_WP_011092263.1_629	WP_011092263.1	tagaturonate reductase	-1.57	1.06176e-162	-2.08	2.86857e-155	-1	8.64709e-45		4.32028e-11	226.17	20.56	307.8	87.25
General metabolism	Carbohydrate metabolism	Pentose and glucuronate interconversions	ECA_RS03225	ECA0647			NC_004547.2_cds_WP_011092264.1_630	WP_011092264.1	altronate dehydratase		2.15776e-50	-1.48	5.85873e-93		1.67379e-71		8.07293e-05	389.02	72.45	463.98	270.03
General metabolism	Carbohydrate metabolism	Pentose and glucuronate interconversions	ECA_RS04065	ECA0819			NC_004547.2_cds_WP_043878008.1_797	WP_043878008.1	fructuronate reductase	1.59	1.24638e-212		0.00251935	-1.92	0		6.81946e-14	86.35	54.69	129.9	336.05
General metabolism	Carbohydrate metabolism	Pentose and glucuronate interconversions	ECA_RS05420	ECA1093	uxuA		NC_004547.2_cds_WP_011092690.1_1064	WP_011092690.1	mannonate dehydratase		1.29968e-58		1.95114e-25		1.80103e-31		0.00109739	521.39	331.85	608.99	1093.3
General metabolism	Carbohydrate metabolism	Pentose and glucuronate interconversions	ECA_RS09635	ECA1953			NC_004547.2_cds_WP_011093517.1_1906	WP_011093517.1	sugar phosphate isomerase/epimerase	-2.02	1.41236e-87	-1.33	9.10783e-39		0.00193803		0.0103796	113.75	2.1	151.49	21.35
General metabolism	Carbohydrate metabolism	Pentose and glucuronate interconversions	ECA_RS09670	ECA1960	araD		NC_004547.2_cds_WP_011093524.1_1913	WP_011093524.1	L-ribulose-5-phosphate 4-epimerase		1.65496e-12		0.000241151		0.0208761	-1.81	5.87536e-58	22.91	15.89	100.32	11.25
General metabolism	Carbohydrate metabolism	Pentose and glucuronate interconversions	ECA_RS11170	ECA2274			NC_004547.2_cds_WP_011093832.1_2220	WP_011093832.1	ribulokinase	-2.15	6.60692e-40		0.00476283		0.0166952	-2.06	1.06661e-62	3.95	3.58	10.95	2.42
General metabolism	Carbohydrate metabolism	Pentose and glucuronate interconversions	ECA_RS11175	ECA2275	araA		NC_004547.2_cds_WP_011093833.1_2221	WP_011093833.1	L-arabinose isomerase	-2.33	7.79832e-126		0.000399482		0.971353	-1.81	1.93155e-121	20.4	5.62	86.94	12.15
General metabolism	Carbohydrate metabolism	Pentose and glucuronate interconversions	ECA_RS11795	ECA2400	kduI		NC_004547.2_cds_WP_011093955.1_2345	WP_011093955.1	5-dehydro-4-deoxy-D-glucuronate isomerase		4.66767e-05		5.79288e-06		0.732743		0.867351	73.17	47.62	90.87	112.36
General metabolism	Carbohydrate metabolism	Pentose and glucuronate interconversions	ECA_RS11800	ECA2401	kduD		NC_004547.2_cds_WP_011093956.1_2346	WP_011093956.1	2-dehydro-3-deoxy-D-gluconate 5-dehydrogenase KduD	-1.32	1.218e-70		1.27818e-19		0.982209		1.01514e-11	181.01	43.44	286.6	50.01
General metabolism	Carbohydrate metabolism	Pentose and glucuronate interconversions	ECA_RS20390	ECA4125	kduI		NC_004547.2_cds_WP_011095597.1_4047	WP_011095597.1	5-dehydro-4-deoxy-D-glucuronate isomerase	4.48	0	4.93	0		2.20569e-17		0.922182	237.1	1898.18	245.56	3536.84
General metabolism	Carbohydrate metabolism	Pentose phosphate pathway	ECA_RS09085	ECA1839			NC_004547.2_cds_WP_011093410.1_1795	WP_011093410.1	gluconokinase		2.22925e-12		0.0734791		0.00157275		1.48028e-12	65.21	74.06	51.96	93.38
General metabolism	Carbohydrate metabolism	Phosphotransferase system	ECA_RS00060	ECA0012	rbsC		NC_004547.2_cds_WP_011091661.1_12	WP_011091661.1	fused PTS fructose transporter subunit IIA/HPr protein		1.08628e-06	1.08	7.68167e-08		0.916278		0.754402	21.39	2.18	16.1	23.77
General metabolism	Carbohydrate metabolism	Phosphotransferase system	ECA_RS00370	ECA0072			NC_004547.2_cds_WP_011091716.1_69	WP_011091716.1	PTS sucrose transporter subunit IIBC		0.0762142		0.340532		0.791404		0.579602	4.82	3.44	5.05	3.6
General metabolism	Carbohydrate metabolism	Phosphotransferase system	ECA_RS00375	ECA0073			NC_004547.2_cds_WP_011091717.1_70	WP_011091717.1	PTS sugar transporter subunit IIB		0.170975		0.224163		1		0.614205	2.1	0	1.09	2.61
General metabolism	Carbohydrate metabolism	Phosphotransferase system	ECA_RS00380	ECA0074			NC_004547.2_cds_WP_011091718.1_71	WP_011091718.1	PTS sugar transporter subunit IIB		0.0871945		0.547041		0.67953		1	3.29	0	2.95	2.41
General metabolism	Carbohydrate metabolism	Phosphotransferase system	ECA_RS00385	ECA0075			NC_004547.2_cds_WP_011091719.1_72	WP_011091719.1	PTS lactose/cellobiose transporter subunit IIA		0.59445		0.161494		0.904658		0.227946	2.03	1.2	2.23	0
General metabolism	Carbohydrate metabolism	Phosphotransferase system	ECA_RS01155	ECA0225	shiA		NC_004547.2_cds_WP_011091862.1_217	WP_011091862.1	PTS glucose transporter subunit IIA	3.25	1.37278e-293	4.03	0		3.81318e-17		0.217349	13.5	43.77	11.92	87.84
General metabolism	Carbohydrate metabolism	Phosphotransferase system	ECA_RS01480	ECA0284	npr		NC_004547.2_cds_WP_011091918.1_278	WP_011091918.1	PTS phosphocarrier protein NPr		0.0195295		0.0988102		0.000259936		0.653188	96.04	13.31	138.51	131.66
General metabolism	Carbohydrate metabolism	Phosphotransferase system	ECA_RS01490	ECA0286	ptsN		NC_004547.2_cds_WP_011091919.1_280	WP_011091919.1	PTS IIA-like nitrogen regulatory protein PtsN		4.20076e-14		9.64279e-16		1.49592e-05		0.00054418	105.22	5.11	113.4	60.97
General metabolism	Carbohydrate metabolism	Phosphotransferase system	ECA_RS01535	ECA0295	mlaF		NC_004547.2_cds_WP_011091928.1_289	WP_011091928.1	PTS fructose transporter subunit IIBC	-1.01	1.62896e-43		2.17991e-35		0.0415703		0.00125255	320.72	91.8	267.97	163.68
General metabolism	Carbohydrate metabolism	Phosphotransferase system	ECA_RS01750	ECA0340			NC_004547.2_cds_WP_011091970.1_332	WP_011091970.1	PTS fructose transporter subunit IIC		0.819654		9.22762e-10		0.0190522	1.13	5.52593e-33	59.83	17.52	22.54	27.53
General metabolism	Carbohydrate metabolism	Phosphotransferase system	ECA_RS01760	ECA0342			NC_004547.2_cds_WP_011091972.1_334	WP_011091972.1	fructose PTS transporter subunit IIA		0.021497	-1.24	7.30185e-13		0.000991066	1.01	3.25292e-16	61.03	0	28.66	12.8
General metabolism	Carbohydrate metabolism	Phosphotransferase system	ECA_RS01830	ECA0355			NC_004547.2_cds_WP_011091985.1_347	WP_011091985.1	PTS lactose/cellobiose transporter subunit IIA	-2.41	1.23242e-293	-2.08	4.18299e-163		0.000908812		0.426974	79.3	4.65	92.18	10.31
General metabolism	Carbohydrate metabolism	Phosphotransferase system	ECA_RS01835	ECA0356			NC_004547.2_cds_WP_011091986.1_348	WP_011091986.1	PTS lactose/cellobiose transporter subunit IIA	-1.69	7.86778e-63	-1.54	4.98162e-44		0.871792		0.211282	69.15	4.64	72.82	17.2
General metabolism	Carbohydrate metabolism	Phosphotransferase system	ECA_RS02280	ECA0448			NC_004547.2_cds_WP_011092070.1_438	WP_011092070.1	PTS sugar transporter subunit IIC	-3.34	3.89296e-83	-1.41	1.59048e-16		0.936916	-1.89	2.4257e-69	10.45	6.59	39.27	6.92
General metabolism	Carbohydrate metabolism	Phosphotransferase system	ECA_RS04190	ECA0845			NC_004547.2_cds_WP_011092449.1_822	WP_011092449.1	PTS cellobiose transporter subunit IIC	1.45	6.80265e-20		7.71163e-06		0.00467073		0.408324	5.46	5.48	4.77	10.01
General metabolism	Carbohydrate metabolism	Phosphotransferase system	ECA_RS04375	ECA0883			NC_004547.2_cds_WP_011092486.1_858	WP_011092486.1	PTS transporter subunit EIIC	-2.95	9.83006e-48	-2.02	3.64175e-14		0.725461	-1.13	5.72692e-21	11.19	0	23.16	6.77
General metabolism	Carbohydrate metabolism	Phosphotransferase system	ECA_RS04420	ECA0892	ptsI		NC_004547.2_cds_WP_011092495.1_867	WP_011092495.1	phosphoenolpyruvate-protein phosphotransferase PtsI		1.48758e-26		1.75733e-32		3.53983e-08		0.323032	384.31	156.66	388.91	364.43
General metabolism	Carbohydrate metabolism	Phosphotransferase system	ECA_RS04425	ECA0893	ptsH		NC_004547.2_cds_WP_002441228.1_868	WP_002441228.1	phosphocarrier protein Hpr	-1.84	1.47517e-94	-1.48	4.81802e-52		0.0199862		0.753309	764.98	80.41	939.6	107.75
General metabolism	Carbohydrate metabolism	Phosphotransferase system	ECA_RS04880	ECA0986	ptsP		NC_004547.2_cds_WP_011092586.1_959	WP_011092586.1	phosphoenolpyruvate--protein phosphotransferase		9.49108e-37	-1.64	4.96689e-96		3.807e-30		0.0751773	120.81	17.14	105	54.9
General metabolism	Carbohydrate metabolism	Phosphotransferase system	ECA_RS06055	ECA1223			NC_004547.2_cds_WP_005976200.1_1192	WP_005976200.1	PTS trehalose transporter subunit IIBC	-1.08	3.60823e-11		2.74853e-08		0.673052		0.39496	45.29	11.85	42.53	3.63
General metabolism	Carbohydrate metabolism	Phosphotransferase system	ECA_RS06940	ECA1394	modB		NC_004547.2_cds_WP_011092979.1_1362	WP_011092979.1	PTS fructose transporter subunit IIB	-1.07	1.13875e-07		0.015729		0.06054		0.728261	20.79	7.25	17.88	0
General metabolism	Carbohydrate metabolism	Phosphotransferase system	ECA_RS07715	ECA1551			NC_004547.2_cds_WP_011093131.1_1518	WP_011093131.1	PTS sugar transporter subunit IIB		0.0237999		0.278987		0.592893		0.725475	4.88	2.94	0.41	5.57
General metabolism	Carbohydrate metabolism	Phosphotransferase system	ECA_RS08930	ECA1805	ptsG		NC_004547.2_cds_WP_011093380.1_1764	WP_011093380.1	PTS system, glucose-specific IIBC component	-2.39	4.42029e-246	-1.57	3.98722e-100		4.17656e-12	-1.18	2.90612e-76	269.61	18.28	563.19	48.44
General metabolism	Carbohydrate metabolism	Phosphotransferase system	ECA_RS09010	ECA1823	lolC		NC_004547.2_cds_WP_011093395.1_1780	WP_011093395.1	PTS beta-glucoside transporter subunit IIABC		0.000255926		1.87121e-05		0.923361		0.469047	25.51	10.51	26.83	20.56
General metabolism	Carbohydrate metabolism	Phosphotransferase system	ECA_RS09020	ECA1825	lolE		NC_004547.2_cds_WP_011093396.1_1782	WP_011093396.1	PTS cellobiose/arbutin/salicin transporter subunit IIBC		0.0473671		0.000531531		0.481882		5.2481e-05	24.79	3.38	18.57	5.78
General metabolism	Carbohydrate metabolism	Phosphotransferase system	ECA_RS09105	ECA1843			NC_004547.2_cds_WP_011093414.1_1799	WP_011093414.1	PTS mannose transporter subunit IIAB	-1.1	7.55936e-10	-1.18	1.03836e-09		0.779135		0.749645	22.68	14.73	21.8	6.13
General metabolism	Carbohydrate metabolism	Phosphotransferase system	ECA_RS09390	ECA1903			NC_004547.2_cds_WP_043878159.1_1856	WP_043878159.1	PTS cellobiose transporter subunit IIC		0.0146866		0.761989		0.758574		0.0773251	1.97	0	1.78	3.66
General metabolism	Carbohydrate metabolism	Phosphotransferase system	ECA_RS09735	ECA1973	sapF		NC_004547.2_cds_WP_005972439.1_1926	WP_005972439.1	PTS sugar transporter subunit IIA	-2.04	6.20017e-71	-1.29	5.54115e-22		0.794489		1.02833e-12	36.4	13.43	65.79	30.17
General metabolism	Carbohydrate metabolism	Phosphotransferase system	ECA_RS10555	ECA2147	urtD		NC_004547.2_cds_WP_039295993.1_2095	WP_039295993.1	PTS mannitol transporter subunit IICBA		0.166651		0.217538		0.694827		0.261131	7.38	0	7.61	6.11
General metabolism	Carbohydrate metabolism	Phosphotransferase system	ECA_RS10640	ECA2165	ascF		NC_004547.2_cds_WP_011093726.1_2114	WP_011093726.1	PTS system, arbutin-, cellobiose-, and salicin-specific Iiabc component	3.69	6.67731e-227	2.97	2.01888e-146		2.05879e-08		0.0458151	9.92	25.75	9.01	74.08
General metabolism	Carbohydrate metabolism	Phosphotransferase system	ECA_RS11395	ECA2320	oppF		NC_004547.2_cds_WP_011093877.1_2264	WP_011093877.1	PTS sugar transporter subunit IIA		3.104e-18		0.325706		0.951204		4.72874e-12	103.58	22.09	143.46	34.51
General metabolism	Carbohydrate metabolism	Phosphotransferase system	ECA_RS11410	ECA2323	oppB		NC_004547.2_cds_WP_011093880.1_2267	WP_011093880.1	PTS transporter subunit EIIB		0.219493		0.956661		0.352211		4.11302e-05	19.59	5.08	20.02	23.25
General metabolism	Carbohydrate metabolism	Phosphotransferase system	ECA_RS11730	ECA2387			NC_004547.2_cds_WP_011093943.1_2331	WP_011093943.1	PTS mannose transporter subunit IID	-1.8	4.52467e-289	-2.05	5.1304e-225		0.00919305		7.19798e-17	2047.85	113.08	1640.31	249.65
General metabolism	Carbohydrate metabolism	Phosphotransferase system	ECA_RS12030	ECA2450	potA		NC_004547.2_cds_WP_043878058.1_2394	WP_043878058.1	PTS glucose transporter subunit IIA	-1.96	1.16033e-18	-1.17	5.43625e-07		0.574761		0.00540396	12.05	0	12.56	6.57
General metabolism	Carbohydrate metabolism	Phosphotransferase system	ECA_RS12210	ECA2489			NC_004547.2_cds_WP_005967750.1_2433	WP_005967750.1	PTS system, cellobiose-specific IIa component	5.26	1.9187e-108	4.68	1.38762e-89		0.876883			4.74	79.42	6.07	240.9
General metabolism	Carbohydrate metabolism	Phosphotransferase system	ECA_RS13100	ECA2674	potI		NC_004547.2_cds_WP_011094216.1_2617	WP_011094216.1	PTS glucose transporter subunit IIA	1.31	1.9281e-25		7.38166e-07		0.0441772		0.00389848	25.26	16.02	12.33	34.13
General metabolism	Carbohydrate metabolism	Phosphotransferase system	ECA_RS13105	ECA2675	potH		NC_004547.2_cds_WP_011094217.1_2618	WP_011094217.1	PTS fructose transporter subunit IIC		0.00334632		0.022305		0.555287		1	23.08	16.76	20.59	26.76
General metabolism	Carbohydrate metabolism	Phosphotransferase system	ECA_RS13115	ECA2677	potF		NC_004547.2_cds_WP_011094219.1_2620	WP_011094219.1	PTS glucose transporter subunit IIBC		0.000146	1.16	1.18374e-58	1.41	2.31509e-140		0.275434	150.32	191.12	132.01	166.82
General metabolism	Carbohydrate metabolism	Phosphotransferase system	ECA_RS13375	ECA2727	fruA		NC_004547.2_cds_WP_011094268.1_2669	WP_011094268.1	fructose PTS system EIIBC or EIIC component	-1.61	1.34668e-63		0.000803319		9.95372e-20		4.85715e-05	78.41	17.34	106.2	13.78
General metabolism	Carbohydrate metabolism	Phosphotransferase system	ECA_RS13385	ECA2729	fruB		NC_004547.2_cds_WP_011094269.1_2671	WP_011094269.1	fructose-specific IIa/Fpr component	-1.34	1.62924e-27		0.170104	1.73	9.97566e-45		0.000125518	43.33	8.95	44.08	12.23
General metabolism	Carbohydrate metabolism	Phosphotransferase system	ECA_RS13435	ECA2739	yejF		NC_004547.2_cds_WP_011094276.1_2681	WP_011094276.1	PTS sugar transporter subunit IIA		3.06e-14		3.88818e-09		0.317331		0.118614	53.97	26.14	56.09	37.74
General metabolism	Carbohydrate metabolism	Phosphotransferase system	ECA_RS14795	ECA3013	treB		NC_004547.2_cds_WP_043878079.1_2950	WP_043878079.1	trehalose PTS system EIIBC or EIIBCA component		4.66027e-21		1.97188e-09	-3.16	3.87819e-199	-2.83	7.78644e-294	9.68	1.51	59.68	22.22
General metabolism	Carbohydrate metabolism	Phosphotransferase system	ECA_RS16250	ECA3297	cysW		NC_004547.2_cds_WP_011094814.1_3232	WP_011094814.1	PTS transporter subunit EIIC	-2.92	1.69495e-32	-1.55	5.66941e-07		1	-1.33	8.7826e-20	8.22	0	31.21	5.78
General metabolism	Carbohydrate metabolism	Phosphotransferase system	ECA_RS16255	ECA3298	cysT		NC_004547.2_cds_WP_011094815.1_3233	WP_011094815.1	PTS transporter subunit EIIC	-1.87	8.94835e-21		0.00116486		0.426714	-1.23	2.93375e-18	9.23	0	19.09	2.89
General metabolism	Carbohydrate metabolism	Phosphotransferase system	ECA_RS16285	ECA3304	btuF		NC_004547.2_cds_WP_011094821.1_3239	WP_011094821.1	PTS mannose/fructose/sorbose transporter subunit IIC	1.08	7.26247e-27		0.393195		0.362235		8.24888e-24	40.95	8.26	27.53	13.63
General metabolism	Carbohydrate metabolism	Phosphotransferase system	ECA_RS17365	ECA3522			NC_004547.2_cds_WP_011095027.1_3450	WP_011095027.1	PTS cellobiose transporter subunit IIC		1.04421e-15		9.87615e-07		7.439e-05		0.00413361	63.43	18.32	53.36	22.88
General metabolism	Carbohydrate metabolism	Phosphotransferase system	ECA_RS18015	ECA3645			NC_004547.2_cds_WP_011095146.1_3576	WP_011095146.1	PTS sugar transporter subunit IIB		4.38839e-07		0.00308642		0.70106		8.43305e-15	358.67	318.85	585.32	416.86
General metabolism	Carbohydrate metabolism	Phosphotransferase system	ECA_RS20135	ECA4073			NC_004547.2_cds_WP_011095547.1_3996	WP_011095547.1	PTS sugar transporter subunit IIB	-2.6	6.40247e-120	-1.72	5.4013e-33		0.172328	-1.11	1.96157e-45	101.36	4.91	197.78	46.87
General metabolism	Carbohydrate metabolism	Phosphotransferase system	ECA_RS20140	ECA4074			NC_004547.2_cds_WP_086935251.1_3997	WP_086935251.1	PTS sugar transporter subunit IIC	-3.02	4.11614e-83	-1.72	4.53929e-19		0.594895	-1.41	4.90853e-46	46.25	2.27	116.31	7.96
General metabolism	Carbohydrate metabolism	Phosphotransferase system	ECA_RS20590	ECA4166	glpT		NC_004547.2_cds_WP_011095637.1_4088	WP_011095637.1	PTS ascorbate transporter subunit IIC	-2.44	3.42013e-293	-1.32	3.60477e-55		1.22086e-05	-1.43	2.56343e-124	78.29	16.74	192.26	61.08
General metabolism	Carbohydrate metabolism	Phosphotransferase system	ECA_RS21380	ECA4320	ugpE		NC_004547.2_cds_WP_039295339.1_4243	WP_039295339.1	PTS glucose transporter subunit IIA		0.466264		0.350498		0.48112		0.287205	2.95	2.38	1.39	0
General metabolism	Carbohydrate metabolism	Phosphotransferase system	ECA_RS21655	ECA4377	eat		NC_004547.2_cds_WP_011095838.1_4297	WP_011095838.1	PTS mannose transporter subunit IID		0.104418		7.40244e-09		9.78719e-05		0.274827	7.65	14.02	8.55	8.52
General metabolism	Carbohydrate metabolism	Phosphotransferase system	ECA_RS21810	ECA4408			NC_004547.2_cds_WP_011095868.1_4327	WP_011095868.1	cellobiose PTS system EIIC component	4.03	0	3.1	2.37975e-295	-1.07	3.87491e-100		0.684553	34.06	78.55	32.5	350.86
General metabolism	Carbohydrate metabolism	Phosphotransferase system	ECA_RS21815	ECA4409		pseudogene	NC_004547.2_cds_WP_071598528.1_4328	WP_071598528.1	cellobiose PTS system EIIB component	4.75	0	4.58	0		3.05931e-10		0.483371	28.78	999.84	31.86	2196.41
General metabolism	Carbohydrate metabolism	Phosphotransferase system	ECA_RS21870	ECA4420			NC_004547.2_cds_WP_043878105.1_4339	WP_043878105.1	PTS sugar transporter subunit IIB	-2.3	4.46998e-111	-2.1	6.4508e-94		0.0287739		0.0044266	78.99	13.08	72.87	10.87
General metabolism	Carbohydrate metabolism	Phosphotransferase system	ECA_RS21935	ECA4433			NC_004547.2_cds_WP_011095892.1_4352	WP_011095892.1	cellobiose-specific IIa component	-3.69	5.6707e-269		0.00359936		8.25699e-09	-3.09	4.58594e-294	355.66	165.39	2662.75	224.51
General metabolism	Carbohydrate metabolism	Phosphotransferase system	ECA_RS21940	ECA4434			NC_004547.2_cds_WP_011095893.1_4353	WP_011095893.1	PTS cellobiose transporter subunit IIC	-3.25	0		2.66102e-26		5.31587e-34	-3.11	0	203.33	216.3	1676.65	175.64
General metabolism	Carbohydrate metabolism	Phosphotransferase system	ECA_RS21945	ECA4435			NC_004547.2_cds_WP_011095894.1_4354	WP_011095894.1	PTS sugar transporter subunit IIB	-3.21	3.64075e-229	1.22	1.72634e-28		2.83711e-16	-3.4	0	412.26	778.39	4067.38	600.05
General metabolism	Carbohydrate metabolism	Phosphotransferase system	ECA_RS22185	ECA4489			NC_004547.2_cds_WP_011095944.1_4405	WP_011095944.1	PTS lactose/cellobiose transporter subunit IIA		1.20371e-10		3.17282e-06		0.820606		0.109845	15.38	0	13.06	14.46
General metabolism	Carbohydrate metabolism	Pyruvate metabolism	ECA_RS00585	ECA0118	aldA		NC_004547.2_cds_WP_011091761.1_112	WP_011091761.1	aldehyde dehydrogenase		0.159432		0.894071		0.718476		0.281879	9.73	4.58	9.99	6.36
General metabolism	Carbohydrate metabolism	Pyruvate metabolism	ECA_RS00590	ECA0119	lldD		NC_004547.2_cds_WP_011091762.1_113	WP_011091762.1	FMN-dependent L-lactate dehydrogenase LldD		0.600666		0.560956		0.0710788		0.551399	16.53	5.3	16.47	5.77
General metabolism	Carbohydrate metabolism	Pyruvate metabolism	ECA_RS00920	ECA0187	ppc		NC_004547.2_cds_WP_011091826.1_179	WP_011091826.1	phosphoenolpyruvate carboxylase		0.00821606		5.58839e-09		5.87214e-27		0.668872	48.59	22.71	48.01	43.41
General metabolism	Carbohydrate metabolism	Pyruvate metabolism	ECA_RS01370	ECA0261	accB		NC_004547.2_cds_WP_011091896.1_255	WP_011091896.1	acetyl-CoA carboxylase biotin carboxyl carrier protein	-4.23	2.73632e-106	-2.8	6.23225e-43		0.111452		1.49196e-09	141.8	11.64	162.28	5.83
General metabolism	Carbohydrate metabolism	Pyruvate metabolism	ECA_RS03120	ECA0626	ubiC		NC_004547.2_cds_WP_011092244.1_609	WP_011092244.1	chorismate lyase	1.34	1.16456e-55		0.325706	-1.21	2.40836e-44		0.380005	106.26	13.96	105.29	133.77
General metabolism	Carbohydrate metabolism	Pyruvate metabolism	ECA_RS03410	ECA0685	mdh		NC_004547.2_cds_WP_011092300.1_668	WP_011092300.1	malate dehydrogenase	-2.07	0	-1.82	1.16088e-195		0.474045		0.000561907	2602.77	278.83	3309.26	796.03
General metabolism	Carbohydrate metabolism	Pyruvate metabolism	ECA_RS04315	ECA0871	maeB		NC_004547.2_cds_WP_011092474.1_846	WP_011092474.1	NADP-dependent oxaloacetate-decarboxylating malate dehydrogenase	-5.13	0	-3.84	0		2.65361e-09		6.6877e-26	706.31	32.71	1025.88	25.63
General metabolism	Carbohydrate metabolism	Pyruvate metabolism	ECA_RS04510	ECA0910			NC_004547.2_cds_WP_011092512.1_885	WP_011092512.1	putative exported protein		0.0249697		0.592751		0.799376		1.65409e-06	24.07	24.59	24.75	35.18
General metabolism	Carbohydrate metabolism	Pyruvate metabolism	ECA_RS05195	ECA1047	accA		NC_004547.2_cds_WP_011092645.1_1019	WP_011092645.1	acetyl-CoA carboxylase carboxyl transferase subunit alpha		0.019173		0.117387		0.167163		0.682938	302.96	216.35	309.31	328.69
General metabolism	Carbohydrate metabolism	Pyruvate metabolism	ECA_RS07115	ECA1428			NC_004547.2_cds_WP_011093012.1_1396	WP_011093012.1	acetaldehyde dehydrogenase (acetylating)	-2.31	6.86457e-145	-1.78	7.06148e-83		2.64852e-05		0.232178	366.38	12.98	300.87	18.75
General metabolism	Carbohydrate metabolism	Pyruvate metabolism	ECA_RS09155	ECA1853	ppsA		NC_004547.2_cds_WP_011093424.1_1809	WP_011093424.1	phosphoenolpyruvate synthase	-1.73	9.02118e-246	-2	7.68982e-213		1.55244e-82		6.96084e-15	986.39	143.24	1284.52	434.6
General metabolism	Carbohydrate metabolism	Pyruvate metabolism	ECA_RS10220	ECA2073			NC_004547.2_cds_WP_011093635.1_2024	WP_011093635.1	FAD-dependent oxidoreductase		0.00423142		0.144634		0.00146803		0.00566743	8.35	8.19	8.78	7.33
General metabolism	Carbohydrate metabolism	Pyruvate metabolism	ECA_RS10655	ECA2168			NC_004547.2_cds_WP_011093729.1_2117	WP_011093729.1	VOC family protein		0.0220406		7.12489e-06		0.456627		7.55198e-06	310.1	125.69	234.98	166.55
General metabolism	Carbohydrate metabolism	Pyruvate metabolism	ECA_RS11425	ECA2326	adhE		NC_004547.2_cds_WP_011093883.1_2270	WP_011093883.1	bifunctional acetaldehyde-CoA/alcohol dehydrogenase		3.83558e-16		0.715753		8.5526e-11		7.41776e-34	107.16	34.07	166.63	91.74
General metabolism	Carbohydrate metabolism	Pyruvate metabolism	ECA_RS12170	ECA2481	pyk		NC_004547.2_cds_WP_011094029.1_2425	WP_011094029.1	pyruvate kinase		0.431919		0.00156988		6.10528e-30		4.89963e-05	287.34	55.52	365.15	211.43
General metabolism	Carbohydrate metabolism	Pyruvate metabolism	ECA_RS12725	ECA2597	pflB		NC_004547.2_cds_WP_011094141.1_2541	WP_011094141.1	formate C-acetyltransferase	-1.3	4.84935e-171		3.65662e-47		2.25624e-15		0.217441	3353.97	308.16	3839.64	552.6
General metabolism	Carbohydrate metabolism	Pyruvate metabolism	ECA_RS14915	ECA3039	ackA		NC_004547.2_cds_WP_011094564.1_2974	WP_011094564.1	acetate kinase	-1.61	1.24768e-168	-1.9	6.32614e-152		7.89057e-17		0.0222445	236.69	20.59	245.69	45.07
General metabolism	Carbohydrate metabolism	Pyruvate metabolism	ECA_RS14920	ECA3040	pta		NC_004547.2_cds_WP_011094565.1_2975	WP_011094565.1	phosphate acetyltransferase	-3.4	0	-2.76	4.57597e-267		0.185032		1.21624e-31	59.1	6.4	88.83	13.82
General metabolism	Carbohydrate metabolism	Pyruvate metabolism	ECA_RS15135	ECA3082	mqo		NC_004547.2_cds_WP_011094606.1_3017	WP_011094606.1	malate dehydrogenase (quinone)		0.000786543		0.0129659		0.000603162		0.0113048	117.62	32.85	133.14	67.48
General metabolism	Carbohydrate metabolism	Pyruvate metabolism	ECA_RS18705	ECA3787	lpdA		NC_004547.2_cds_WP_039293654.1_3715	WP_039293654.1	dihydrolipoyl dehydrogenase		8.32617e-28		5.85842e-21		0.0752669		0.0270272	1406.16	1198.74	1313.1	1897.35
General metabolism	Carbohydrate metabolism	Pyruvate metabolism	ECA_RS18710	ECA3788	aceF		NC_004547.2_cds_WP_011095289.1_3716	WP_011095289.1	pyruvate dehydrogenase complex dihydrolipoyllysine-residue acetyltransferase		3.45673e-25		0.843504		1.04536e-57		4.01362e-06	363.45	76.8	279.28	102.26
General metabolism	Carbohydrate metabolism	Pyruvate metabolism	ECA_RS18715	ECA3789	aceE		NC_004547.2_cds_WP_011095290.1_3717	WP_011095290.1	pyruvate dehydrogenase (acetyl-transferring), homodimeric type		1.37557e-33		0.737833		4.84174e-28		0.731942	337.38	85.29	345.02	154.23
General metabolism	Carbohydrate metabolism	Pyruvate metabolism	ECA_RS18920	ECA3831	leuA		NC_004547.2_cds_WP_011095329.1_3758	WP_011095329.1	2-isopropylmalate synthase		6.46827e-42		0.940844		2.01397e-25		8.05526e-06	67.31	18.09	59.94	79.8
General metabolism	Carbohydrate metabolism	Pyruvate metabolism	ECA_RS19610	ECA3971	frdC		NC_004547.2_cds_WP_039295277.1_3895	WP_039295277.1	fumarate reductase subunit FrdC		9.09337e-12	-1.17	3.44172e-67		2.44484e-74		0.654342	2052.39	29.05	2158.95	355.04
General metabolism	Carbohydrate metabolism	Pyruvate metabolism	ECA_RS19615	ECA3972	frdD		NC_004547.2_cds_WP_011095466.1_3896	WP_011095466.1	fumarate reductase subunit FrdD		6.30999e-10		1.1013e-05		1.32518e-80		0.567437	2698.89	396.26	2889.22	1207.32
General metabolism	Carbohydrate metabolism	Pyruvate metabolism	ECA_RS19700	ECA3991	aceB		NC_004547.2_cds_WP_011095485.1_3913	WP_011095485.1	malate synthase A		4.64227e-06	-1.45	4.24888e-33	-1.24	1.08534e-22		2.0187e-18	64.33	3.99	33.65	53.18
General metabolism	Carbohydrate transporters	Carbohydrate transporters	ECA_RS01840	ECA0357			NC_004547.2_cds_WP_011091987.1_349	WP_011091987.1	PTS lactose/cellobiose transporter subunit IIA		2.44962e-68	-1.43	2.98124e-91		9.39889e-24		0.756787	284.75	72.88	306.38	210.65
General metabolism	Carbohydrate transporters	Carbohydrate transporters	ECA_RS04995	ECA1006			NC_004547.2_cds_WP_011092605.1_979	WP_011092605.1	PTS sugar transporter subunit IIB		0.374992		0.0730686				0.499222	0.92	0	0.63	0
General metabolism	Carbohydrate transporters	Carbohydrate transporters	ECA_RS05005	ECA1008			NC_004547.2_cds_WP_011092607.1_981	WP_011092607.1	PTS sugar transporter subunit IIC		0.477586		0.2631		0.877134		0.737958	2.62	0	1.78	1.33
General metabolism	Carbohydrate transporters	Carbohydrate transporters	ECA_RS07540	ECA1515			NC_004547.2_cds_WP_011093095.1_1483	WP_011093095.1	PTS trehalose transporter subunit IIBC		0.315439		0.129302		0.108728		0.0379755	82.9	6.66	48.35	27.31
General metabolism	Carbohydrate transporters	Carbohydrate transporters	ECA_RS08940	ECA1808			NC_004547.2_cds_WP_123785377.1_1766	WP_123785377.1	PTS cellobiose transporter subunit IIC		4.2413e-08	1.46	5.04196e-18		0.000399962		0.313418	6.54	2.82	5.34	4.64
General metabolism	Carbohydrate transporters	Carbohydrate transporters	ECA_RS13425	ECA2737			NC_004547.2_cds_WP_011094274.1_2679	WP_011094274.1	PTS cellobiose transporter subunit IIC		0.776107		3.65687e-07		6.53455e-05		0.253434	26.31	2.1	19.41	8.38
General metabolism	Carbohydrate transporters	Carbohydrate transporters	ECA_RS14545	ECA2961			NC_004547.2_cds_WP_011094492.1_2900	WP_011094492.1	PTS sugar transporter subunit IIB	2.44	3.83177e-26		0.936558	-2.15	8.40813e-14		0.312745	2.85	0	0.34	11.49
General metabolism	Carbohydrate transporters	Carbohydrate transporters	ECA_RS15060	ECA3067			NC_004547.2_cds_WP_011094591.1_3002	WP_011094591.1	PTS lactose/cellobiose transporter subunit IIA		0.00024406		0.0260929		0.0245028		0.00816864	50.42	10.79	31.87	18.88
General metabolism	Carbohydrate transporters	Carbohydrate transporters	ECA_RS16075	ECA3268			NC_004547.2_cds_WP_011094786.1_3203	WP_011094786.1	putative toxin secretion ATP-binding protein		4.82985e-31		0.00471001		7.82957e-32		0.0383247	46.02	22.26	53.14	72.43
General metabolism	Carbohydrate transporters	Carbohydrate transporters	ECA_RS16260	ECA3299			NC_004547.2_cds_WP_011094816.1_3234	WP_011094816.1	PTS transporter subunit EIIC	-4.22	1.46325e-95	-2.32	1.27314e-40		0.579038	-1.59	1.35653e-48	46.28	6.54	156.03	2.16
General metabolism	Carbohydrate transporters	Carbohydrate transporters	ECA_RS20145	ECA4075			NC_004547.2_cds_WP_011095549.1_3998	WP_011095549.1	PTS sugar transporter subunit IIB	-3.31	1.00128e-101	-2.67	2.60902e-33		0.0448884	-1.33	1.60373e-44	61.39	2.24	150.08	2.37
General metabolism	Energy metabolism	Aerobic respiration	ECA_RS00965	ECA0196	ubiE		NC_004547.2_cds_WP_011091835.1_188	WP_011091835.1	bifunctional demethylmenaquinone methyltransferase/2-methoxy-6-polyprenyl-1,4-benzoquinol methylase UbiE		6.58715e-27		0.00156958		1.69432e-34		0.00043932	160.02	38.59	190.32	150.4
General metabolism	Energy metabolism	Aerobic respiration	ECA_RS01630	ECA0314	arcB		NC_004547.2_cds_WP_011091946.1_308	WP_011091946.1	aerobic respiration two-component sensor histidine kinase ArcB	-1.18	3.21272e-25		5.21162e-21		0.603483		0.00661538	58.54	20.43	69.49	32.06
General metabolism	Energy metabolism	Aerobic respiration	ECA_RS04085	ECA0823	cybB		NC_004547.2_cds_WP_011092428.1_801	WP_011092428.1	cytochrome b561		6.25643e-05		0.000643271		0.476532		0.757548	38.05	38.49	38.72	24.94
General metabolism	Energy metabolism	Aerobic respiration	ECA_RS04090	ECA0824	nifJ		NC_004547.2_cds_WP_011092429.1_802	WP_011092429.1	pyruvate:ferredoxin (flavodoxin) oxidoreductase	-1.96	8.30732e-257	-1.44	5.81829e-92		2.6298e-06		0.0463225	82.68	5.84	103.36	17.63
General metabolism	Energy metabolism	Aerobic respiration	ECA_RS04510	ECA0910			NC_004547.2_cds_WP_011092512.1_885	WP_011092512.1	putative exported protein		0.0249697		0.592751		0.799376		1.65409e-06	24.07	24.59	24.75	35.18
General metabolism	Energy metabolism	Aerobic respiration	ECA_RS05655	ECA1140			NC_004547.2_cds_WP_011092734.1_1110	WP_011092734.1	cytochrome o ubiquinol oxidase subunit IV	-2.73	1.22395e-113	-2.29	4.31384e-100		2.22159e-07		3.94006e-14	851.45	39.4	553.66	64.14
General metabolism	Energy metabolism	Aerobic respiration	ECA_RS05660	ECA1141			NC_004547.2_cds_WP_011092735.1_1111	WP_011092735.1	cytochrome o ubiquinol oxidase subunit III	-3.07	2.3368e-245	-2.6	9.07783e-192		3.81707e-14		1.92699e-17	725.28	54.75	532.87	65.24
General metabolism	Energy metabolism	Aerobic respiration	ECA_RS05665	ECA1142	cyoB		NC_004547.2_cds_WP_011092736.1_1112	WP_011092736.1	cytochrome o ubiquinol oxidase subunit I	-3.34	0	-2.26	1.58743e-242		1.80687e-52		0.713399	557.16	35.88	541.87	35.03
General metabolism	Energy metabolism	Aerobic respiration	ECA_RS05670	ECA1143	cyoA		NC_004547.2_cds_WP_011092737.1_1113	WP_011092737.1	cytochrome o ubiquinol oxidase subunit II	-2.6	0	-1.68	3.32594e-121		4.36123e-14		5.36266e-06	412.44	45.66	528.51	49.55
General metabolism	Energy metabolism	Aerobic respiration	ECA_RS06135	ECA1239			NC_004547.2_cds_WP_011092829.1_1208	WP_011092829.1	NADH-quinone oxidoreductase subunit B family protein	-1.14	1.50129e-06		0.159235		0.961424		0.000325566	4.81	3.05	5.74	0
General metabolism	Energy metabolism	Aerobic respiration	ECA_RS06165	ECA1245			NC_004547.2_cds_WP_173361622.1_1214	WP_173361622.1	NADH-quinone oxidoreductase subunit H		1		0.297382		0.12753		0.296746	2.91	0	1.52	0
General metabolism	Energy metabolism	Aerobic respiration	ECA_RS06170	ECA1246	hyfB		NC_004547.2_cds_WP_011092836.1_1215	WP_011092836.1	hydrogenase 4 subunit B		0.0537388		0.39074		0.981178		4.8689e-05	5.49	0	1.52	3.02
General metabolism	Energy metabolism	Aerobic respiration	ECA_RS06180	ECA1249	hydN		NC_004547.2_cds_WP_011092839.1_1217	WP_011092839.1	electron transport protein HydN		1.27326e-16	-2.08	7.76643e-110	-1.26	7.82703e-42		8.55745e-07	409.62	22.09	316.85	207.92
General metabolism	Energy metabolism	Aerobic respiration	ECA_RS06750	ECA1357	sdhC		NC_004547.2_cds_WP_011092942.1_1325	WP_011092942.1	succinate dehydrogenase cytochrome b556 subunit	1.83	1.21671e-148	1.49	1.74964e-93		5.08719e-06		0.0175175	182.48	47.19	207.4	116.09
General metabolism	Energy metabolism	Aerobic respiration	ECA_RS06755	ECA1358	sdhD		NC_004547.2_cds_WP_011092943.1_1326	WP_011092943.1	succinate dehydrogenase membrane anchor subunit	1.27	1.01091e-85	1.08	1.10344e-49		0.0391043		0.0276	671.27	205.68	626.67	418.36
General metabolism	Energy metabolism	Aerobic respiration	ECA_RS06760	ECA1359	sdhA		NC_004547.2_cds_WP_011092944.1_1327	WP_011092944.1	succinate dehydrogenase flavoprotein subunit		0.000734799		0.0250285		2.84735e-05		0.960095	1008.88	206.27	1028.32	800.98
General metabolism	Energy metabolism	Aerobic respiration	ECA_RS06765	ECA1360			NC_004547.2_cds_WP_011092945.1_1328	WP_011092945.1	succinate dehydrogenase iron-sulfur subunit		2.89602e-24		0.000118912		4.20327e-09		0.997576	930.96	299.42	942.09	515.73
General metabolism	Energy metabolism	Aerobic respiration	ECA_RS06790	ECA1365	cydA		NC_004547.2_cds_WP_011092950.1_1333	WP_011092950.1	cytochrome ubiquinol oxidase subunit I	-2.56	0	-1.51	2.46225e-132		1.08336e-111		0.4289	2067.57	127.02	2110.48	153.02
General metabolism	Energy metabolism	Aerobic respiration	ECA_RS06795	ECA1366	cydB		NC_004547.2_cds_WP_011092951.1_1334	WP_011092951.1	cytochrome d ubiquinol oxidase subunit II	-2.88	1.07109e-293	-1.73	1.13927e-162	1.25	1.97525e-113		0.00185711	1905.34	58.82	1668.9	95.37
General metabolism	Energy metabolism	Aerobic respiration	ECA_RS08975	ECA1815			NC_004547.2_cds_WP_011093388.1_1773	WP_011093388.1	NAD(P)/FAD-dependent oxidoreductase		0.222942		2.46195e-17		0.532046		1.85016e-20	71.22	105.94	113.2	121.64
General metabolism	Energy metabolism	Aerobic respiration	ECA_RS09260	ECA1875	nrfA		NC_004547.2_cds_WP_011093444.1_1830	WP_011093444.1	ammonia-forming nitrite reductase cytochrome c552 subunit	-1.64	2.69217e-53	-2.31	9.78324e-101		0.864769		1.21154e-27	149.84	15.87	95.81	24.48
General metabolism	Energy metabolism	Aerobic respiration	ECA_RS09295	ECA1882	ccmA		NC_004547.2_cds_WP_011093451.1_1837	WP_011093451.1	cytochrome c biogenesis heme-transporting ATPase CcmA	-3.21	1.78286e-155	-3.88	1.09924e-285		0.200421	1.02	1.30466e-49	576.61	22.76	245.82	33.55
General metabolism	Energy metabolism	Aerobic respiration	ECA_RS09315	ECA1886	ccmE		NC_004547.2_cds_WP_011093454.1_1841	WP_011093454.1	cytochrome c maturation protein CcmE	-2.95	2.99397e-72	-2.78	9.36699e-66		0.641166		0.237838	130.83	16.94	117.34	30.94
General metabolism	Energy metabolism	Aerobic respiration	ECA_RS09320	ECA1887			NC_004547.2_cds_WP_011093455.1_1842	WP_011093455.1	heme lyase CcmF/NrfE family subunit	-2.19	2.19785e-59	-2.09	7.93989e-50		1		0.77257	36.58	2.76	32.68	3.26
General metabolism	Energy metabolism	Aerobic respiration	ECA_RS09325	ECA1888			NC_004547.2_cds_WP_011093456.1_1843	WP_011093456.1	DsbE family thiol:disulfide interchange protein	-2.52	6.14048e-20	-2.18	9.28186e-17		0.416389		0.282407	56.99	8.95	35.93	14.42
General metabolism	Energy metabolism	Aerobic respiration	ECA_RS09335	ECA1890	ccmI		NC_004547.2_cds_WP_011093458.1_1845	WP_011093458.1	c-type cytochrome biogenesis protein CcmI	-1.34	1.86797e-20	-1.09	2.0956e-14		0.0593252		0.0262178	45.99	0	34.28	10.84
General metabolism	Energy metabolism	Aerobic respiration	ECA_RS09340	ECA1892	napC		NC_004547.2_cds_WP_039295916.1_1846	WP_039295916.1	cytochrome c-type protein NapC	-4.42	1.49841e-113	-4.2	7.62482e-76		0.83559		0.000375652	85.48	0	98.73	4.67
General metabolism	Energy metabolism	Aerobic respiration	ECA_RS10915	ECA2222			NC_004547.2_cds_WP_043878052.1_2170	WP_043878052.1	cytochrome B562		8.02126e-16		0.0156344		0.00581862		7.4861e-20	859.14	934.37	559.57	1181.83
General metabolism	Energy metabolism	Aerobic respiration	ECA_RS11180	ECA2276	rsxA		NC_004547.2_cds_WP_011093834.1_2222	WP_011093834.1	electron transport complex subunit RsxA	-1.33	1.51798e-10	-1.59	1.81252e-08		0.0764518		0.0164817	7.01	0	13.97	4.3
General metabolism	Energy metabolism	Aerobic respiration	ECA_RS11190	ECA2278	rsxC		NC_004547.2_cds_WP_011093836.1_2224	WP_011093836.1	electron transport complex subunit RsxC	-2.79	3.6899e-52	-2.53	1.48708e-29		0.820341		0.00038534	7.78	0	11.07	0.96
General metabolism	Energy metabolism	Aerobic respiration	ECA_RS11195	ECA2279	rsxD		NC_004547.2_cds_WP_011093837.1_2225	WP_011093837.1	electron transport complex subunit RsxD	-1.83	8.23126e-13	-1.56	6.4326e-08		1		0.406854	6.48	2.12	5.6	2.33
General metabolism	Energy metabolism	Aerobic respiration	ECA_RS11200	ECA2280	rsxG		NC_004547.2_cds_WP_011093838.1_2226	WP_011093838.1	electron transport complex subunit RsxG		0.0114906		0.0441782		0.291789		0.165878	16.29	7.87	17.35	0
General metabolism	Energy metabolism	Aerobic respiration	ECA_RS11205	ECA2281			NC_004547.2_cds_WP_011093839.1_2227	WP_011093839.1	electron transport complex subunit E		6.21325e-07		0.33452		0.000131442		0.0185325	10.69	0	11.29	11.37
General metabolism	Energy metabolism	Aerobic respiration	ECA_RS13045	ECA2663	hcr		NC_004547.2_cds_WP_011094206.1_2606	WP_011094206.1	NADH oxidoreductase	-1.08	0.0206402		0.401433		0.134733		0.297369	2.66	0	0.28	2.41
General metabolism	Energy metabolism	Aerobic respiration	ECA_RS14730	ECA2999	cydB		NC_004547.2_cds_WP_011094530.1_2936	WP_011094530.1	cytochrome d ubiquinol oxidase subunit II		0.00301897		0.039016		0.983258		0.159855	5.94	0	3.04	0
General metabolism	Energy metabolism	Aerobic respiration	ECA_RS14810	ECA3016	nuoN		NC_004547.2_cds_WP_011094546.1_2953	WP_011094546.1	NADH-quinone oxidoreductase subunit NuoN	-2.24	1.05993e-219	-1.14	1.81777e-52	1.32	6.39294e-56		6.63012e-07	132.32	30.69	109.56	21.25
General metabolism	Energy metabolism	Aerobic respiration	ECA_RS14815	ECA3017	nuoM		NC_004547.2_cds_WP_011094547.1_2954	WP_011094547.1	NADH-quinone oxidoreductase subunit M	-3.45	0	-1.94	8.50316e-129	1.55	6.31734e-45		0.0681139	142.92	6.75	137.4	1.53
General metabolism	Energy metabolism	Aerobic respiration	ECA_RS14820	ECA3018	nuoL		NC_004547.2_cds_WP_011094548.1_2955	WP_011094548.1	NADH-quinone oxidoreductase subunit L	-3.42	0	-1.49	3.48242e-83	1.92	3.85392e-82		0.21806	150.74	13.29	146.84	2.34
General metabolism	Energy metabolism	Aerobic respiration	ECA_RS14825	ECA3019	nuoK		NC_004547.2_cds_WP_005969835.1_2956	WP_005969835.1	NADH-quinone oxidoreductase subunit NuoK	-3.92	7.51542e-86	-2.07	3.57809e-45	2.02	3.36097e-09		0.00222801	283.88	11.6	244.4	26.21
General metabolism	Energy metabolism	Aerobic respiration	ECA_RS14830	ECA3020	nuoJ		NC_004547.2_cds_WP_011094549.1_2957	WP_011094549.1	NADH-quinone oxidoreductase subunit J	-3.34	1.56773e-135	-1.58	1.08831e-50	1.83	2.22194e-25		0.058695	204.68	27.22	173.54	10.21
General metabolism	Energy metabolism	Aerobic respiration	ECA_RS14835	ECA3021	nuoI		NC_004547.2_cds_WP_005969838.1_2958	WP_005969838.1	NADH-quinone oxidoreductase subunit NuoI	-4.29	4.36033e-226	-1.98	8.7656e-85	2.4	2.33333e-35		0.0131397	357.66	28.48	324.64	0
General metabolism	Energy metabolism	Aerobic respiration	ECA_RS14840	ECA3022	nuoH		NC_004547.2_cds_WP_011094550.1_2959	WP_011094550.1	NADH-quinone oxidoreductase subunit NuoH	-3.61	1.48754e-192	-1.5	1.17646e-65	2.6	1.92961e-72		3.93658e-18	187.46	13.41	130.76	2.25
General metabolism	Energy metabolism	Aerobic respiration	ECA_RS14845	ECA3023	nuoG		NC_004547.2_cds_WP_011094551.1_2960	WP_011094551.1	NADH-quinone oxidoreductase subunit NuoG	-3.99	0	-2.36	3.66086e-262	2.02	1.97649e-168		4.03568e-17	391.46	12.05	291.3	9.5
General metabolism	Energy metabolism	Aerobic respiration	ECA_RS14850	ECA3024	nuoF		NC_004547.2_cds_WP_011094552.1_2961	WP_011094552.1	NADH-quinone oxidoreductase subunit NuoF	-3.53	0	-1.92	8.36521e-131	1.83	5.60834e-59		4.65024e-07	338.52	9.34	253.97	8.44
General metabolism	Energy metabolism	Aerobic respiration	ECA_RS14855	ECA3025	nuoE		NC_004547.2_cds_WP_162014381.1_2962	WP_162014381.1	NADH-quinone oxidoreductase subunit NuoE	-3.75	6.09429e-134	-2.16	5.56753e-83	1.85	6.74441e-20		7.78734e-06	233.76	10.23	218.56	0
General metabolism	Energy metabolism	Aerobic respiration	ECA_RS14860	ECA3026	nuoC		NC_004547.2_cds_WP_011094554.1_2963	WP_011094554.1	NADH-quinone oxidoreductase subunit C/D	-3.56	0	-1.82	5.20205e-139	1.76	2.14843e-96		0.0805513	259.74	25.63	228.46	19.69
General metabolism	Energy metabolism	Aerobic respiration	ECA_RS14865	ECA3027			NC_004547.2_cds_WP_005969846.1_2964	WP_005969846.1	NADH-quinone oxidoreductase subunit B	-2.47	4.85523e-207	-1.02	7.78199e-37	1.3	5.62285e-42		0.394972	195.36	16.91	219.14	3.54
General metabolism	Energy metabolism	Aerobic respiration	ECA_RS14870	ECA3028			NC_004547.2_cds_WP_011094555.1_2965	WP_011094555.1	NADH-quinone oxidoreductase subunit A		3.1473e-07		2.28442e-11	1.14	5.69946e-24		0.731573	100.23	25	88.09	61.29
General metabolism	Energy metabolism	Aerobic respiration	ECA_RS16595	ECA3361			NC_004547.2_cds_WP_011094874.1_3295	WP_011094874.1	inner membrane protein YpjD		0.000210566		1.27823e-15		0.00239558		0.788342	23.87	22.62	15.42	8.82
General metabolism	Energy metabolism	Aerobic respiration	ECA_RS19600	ECA3969	frdA		NC_004547.2_cds_WP_011095463.1_3893	WP_011095463.1	fumarate reductase (quinol) flavoprotein subunit		3.02975e-33	-1.69	4.57338e-167	-1.49	0		8.43387e-06	2305.68	138.86	2719.82	1038.02
General metabolism	Energy metabolism	Aerobic respiration	ECA_RS19610	ECA3971	frdC		NC_004547.2_cds_WP_039295277.1_3895	WP_039295277.1	fumarate reductase subunit FrdC		9.09337e-12	-1.17	3.44172e-67		2.44484e-74		0.654342	2052.39	29.05	2158.95	355.04
General metabolism	Energy metabolism	Aerobic respiration	ECA_RS19615	ECA3972	frdD		NC_004547.2_cds_WP_011095466.1_3896	WP_011095466.1	fumarate reductase subunit FrdD		6.30999e-10		1.1013e-05		1.32518e-80		0.567437	2698.89	396.26	2889.22	1207.32
General metabolism	Energy metabolism	Aerobic respiration	ECA_RS20470	ECA4141	glpD		NC_004547.2_cds_WP_011095612.1_4063	WP_011095612.1	glycerol-3-phosphate dehydrogenase		2.39334e-20		0.233642		0.00675289		4.66624e-26	45.3	17.1	89.4	20.65
General metabolism	Energy metabolism	Aerobic respiration	ECA_RS22295	ECA4511	atpC		NC_004547.2_cds_WP_005976558.1_4427	WP_005976558.1	F0F1 ATP synthase subunit epsilon	-2.66	0	-1.95	2.46361e-152		0.386855		1.39569e-20	1483.05	366.46	2118.88	374.6
General metabolism	Energy metabolism	Aerobic respiration	ECA_RS22300	ECA4512	atpD		NC_004547.2_cds_WP_011095966.1_4428	WP_011095966.1	F0F1 ATP synthase subunit beta	-4.58	0	-3.39	0		1.509e-20		4.08179e-14	1217.35	12.15	1788.01	38.61
General metabolism	Energy metabolism	Aerobic respiration	ECA_RS22305	ECA4513	atpG		NC_004547.2_cds_WP_011095967.1_4429	WP_011095967.1	F0F1 ATP synthase subunit gamma	-4.64	0	-3.59	0		1.37827e-09		1.69372e-08	1248.51	18.1	1564.76	31.19
General metabolism	Energy metabolism	Aerobic respiration	ECA_RS22310	ECA4514	atpA		NC_004547.2_cds_WP_011095968.1_4430	WP_011095968.1	F0F1 ATP synthase subunit alpha	-4.08	0	-3.46	0		0.000835703		6.35329e-08	1628.15	80.22	2025.71	119.04
General metabolism	Energy metabolism	Aerobic respiration	ECA_RS22315	ECA4515	atpH		NC_004547.2_cds_WP_011095969.1_4431	WP_011095969.1	F0F1 ATP synthase subunit delta	-3.46	0	-2.83	3.36963e-204		0.383465		7.96707e-11	947.3	148.9	1154.6	183.55
General metabolism	Energy metabolism	Aerobic respiration	ECA_RS22320	ECA4516	atpF		NC_004547.2_cds_WP_010681466.1_4432	WP_010681466.1	F0F1 ATP synthase subunit B	-3.29	0	-2.96	1.90178e-219		0.248949		0.424888	1216.62	188.84	1279.67	253.97
General metabolism	Energy metabolism	Aerobic respiration	ECA_RS22325	ECA4517	atpE		NC_004547.2_cds_WP_005976545.1_4433	WP_005976545.1	F0F1 ATP synthase subunit C	-4.49	0	-3.66	1.99411e-237		4.76986e-05		0.0527025	2436.03	115.41	2190.73	104.13
General metabolism	Energy metabolism	Aerobic respiration	ECA_RS22330	ECA4518	atpB		NC_004547.2_cds_WP_011095970.1_4434	WP_011095970.1	F0F1 ATP synthase subunit A	-2.88	0	-2.35	3.38145e-179		0.0282391		0.00701527	334.5	24.35	363.66	15.14
General metabolism	Energy metabolism	Aerobic respiration	ECA_RS22335	ECA4519	atpI		NC_004547.2_cds_WP_011095971.1_4435	WP_011095971.1	F0F1 ATP synthase subunit I	-1.62	1.14583e-21		5.67504e-14		0.0110121		0.910062	153.06	14.14	155.03	61.18
General metabolism	Energy metabolism	Alcohol and lactate metabolism	ECA_RS01610	ECA0310			NC_004547.2_cds_WP_011091942.1_304	WP_011091942.1	(S)-acetoin forming diacetyl reductase	-3.54	0	-3	2.7683e-215	-1.17	7.24885e-27	-1.62	6.49059e-168	393.31	21.17	1255.63	52.66
General metabolism	Energy metabolism	Alcohol and lactate metabolism	ECA_RS01800	ECA0350	yqhD		NC_004547.2_cds_WP_011091980.1_342	WP_011091980.1	alcohol dehydrogenase		0.0024602		0.000739115		0.00249525		0.00669386	8.69	7.54	7.96	5.81
General metabolism	Energy metabolism	Alcohol and lactate metabolism	ECA_RS09470	ECA1918			NC_004547.2_cds_WP_011093486.1_1872	WP_011093486.1	lactate utilization protein C		0.582963		0.0553938		0.00729292		0.00105541	82.72	54.31	107.4	104.67
General metabolism	Energy metabolism	Alcohol and lactate metabolism	ECA_RS13310	ECA2714			NC_004547.2_cds_WP_011094255.1_2656	WP_011094255.1	S-(hydroxymethyl)glutathione dehydrogenase/class III alcohol dehydrogenase	-3.01	2.82916e-183	-1.91	1.54246e-56		0.229229		2.38893e-26	49.21	7.3	85.18	8.03
General metabolism	Energy metabolism	Alcohol and lactate metabolism	ECA_RS15630	ECA3181	dld		NC_004547.2_cds_WP_011094703.1_3115	WP_011094703.1	D-lactate dehydrogenase		0.00149456		0.0470432		5.5863e-12		0.647008	75.79	21.67	77.31	78.71
General metabolism	Energy metabolism	Alcohol and lactate metabolism	ECA_RS15720	ECA3198			NC_004547.2_cds_WP_011094719.1_3132	WP_011094719.1	NAD(P)-dependent alcohol dehydrogenase	-1.63	4.95142e-198	-1.31	4.93351e-74		7.77123e-05		7.10815e-16	339.47	41.62	499.36	123
General metabolism	Energy metabolism	Alcohol and lactate metabolism	ECA_RS18585	ECA3762			NC_004547.2_cds_WP_011095263.1_3691	WP_011095263.1	iron-containing alcohol dehydrogenase	1.07	1.16959e-09		0.078788		0.00339131		0.337705	7.9	7.12	5.85	1.94
General metabolism	Energy metabolism	Alcohol and lactate metabolism	ECA_RS18975	ECA3842			NC_004547.2_cds_WP_011095340.1_3769	WP_011095340.1	aromatic alcohol reductase		0.000100506		0.0433103		1		0.0202728	13.37	2.13	8.03	0
General metabolism	Energy metabolism	Alcohol and lactate metabolism	ECA_RS19290	ECA3904			NC_004547.2_cds_WP_011095401.1_3832	WP_011095401.1	zinc-binding alcohol dehydrogenase family protein	3.46	0	3.17	2.44742e-293		1.48602e-18		0.731535	47.26	175.6	45.54	343.7
General metabolism	Energy metabolism	Alcohol and lactate metabolism	ECA_RS19500	ECA3950			NC_004547.2_cds_WP_011095444.1_3875	WP_011095444.1	NAD(P)-dependent alcohol dehydrogenase	-1.59	9.91305e-38	-1.91	2.76121e-38		5.67014e-07		1.02125e-09	76.03	10.02	107.46	52.73
General metabolism	Energy metabolism	Alcohol and lactate metabolism	ECA_RS21680	ECA4382			NC_004547.2_cds_WP_011095843.1_4302	WP_011095843.1	zinc-binding alcohol dehydrogenase family protein	1.2	1.64907e-08		0.00108398		0.722357		0.102652	6.36	0	4.45	8.94
General metabolism	Energy metabolism	Alcohol and lactate metabolism	ECA_RS23410	NO_ENSEMBL_ID		pseudogene	NC_004547.2_cds_2411		lactate dehydrogenase	3.32	1.01938e-05	4	3.23769e-10		0.148466			11.97	0	5.86	0
General metabolism	Energy metabolism	Anaerobic citrate lyase	ECA_RS12585	ECA2569	citG		NC_004547.2_cds_WP_011094114.1_2512	WP_011094114.1	triphosphoribosyl-dephospho-CoA synthase CitG	1.52	9.44249e-15		0.0272023		0.061398		0.00110595	7.78	19.47	8.43	2.54
General metabolism	Energy metabolism	Anaerobic citrate lyase	ECA_RS12590	ECA2570	citX		NC_004547.2_cds_WP_011094115.1_2513	WP_011094115.1	citrate lyase holo-[acyl-carrier protein synthase		0.767039		0.545759		1		0.0611522	15.63	10.35	10.21	31.65
General metabolism	Energy metabolism	Anaerobic citrate lyase	ECA_RS12595	ECA2571	citF		NC_004547.2_cds_WP_011094116.1_2514	WP_011094116.1	citrate lyase subunit alpha		0.0210481		0.442627		0.0100553		0.543113	9.5	6.38	10.72	7.52
General metabolism	Energy metabolism	Anaerobic citrate lyase	ECA_RS12600	ECA2572	citE		NC_004547.2_cds_WP_011094117.1_2515	WP_011094117.1	citrate (pro-3S)-lyase subunit beta		0.601265		0.408249		0.365507		0.879157	5.14	0	5.11	2.64
General metabolism	Energy metabolism	Anaerobic citrate lyase	ECA_RS12605	ECA2573	citD		NC_004547.2_cds_WP_011094118.1_2516	WP_011094118.1	citrate lyase acyl carrier protein		1		1		1		0.878252	7.46	25.74	9.79	0
General metabolism	Energy metabolism	Anaerobic citrate lyase	ECA_RS12610	ECA2574	citC		NC_004547.2_cds_WP_011094119.1_2517	WP_011094119.1	[citrate (pro-3S)-lyase ligase		0.155572		0.432459		0.929611		0.538654	5.15	2.1	6.71	6.94
General metabolism	Energy metabolism	Anaerobic citrate lyase	ECA_RS14460	ECA2944	nifV		NC_004547.2_cds_WP_011094475.1_2882	WP_011094475.1	homocitrate synthase	1.13	2.81886e-06		0.0734037		0.505889		0.0161607	9.66	8.59	5.8	7.61
General metabolism	Energy metabolism	Citrate cycle (TCA cycle)	ECA_RS03410	ECA0685	mdh		NC_004547.2_cds_WP_011092300.1_668	WP_011092300.1	malate dehydrogenase	-2.07	0	-1.82	1.16088e-195		0.474045		0.000561907	2602.77	278.83	3309.26	796.03
General metabolism	Energy metabolism	Citrate cycle (TCA cycle)	ECA_RS04480	ECA0904			NC_004547.2_cds_WP_011092506.1_879	WP_011092506.1	fumarate hydratase	-1.06	1.98891e-114	-1.57	4.92502e-132		2.80495e-77		0.00424144	562.31	84.04	635.19	263.09
General metabolism	Energy metabolism	Citrate cycle (TCA cycle)	ECA_RS04510	ECA0910			NC_004547.2_cds_WP_011092512.1_885	WP_011092512.1	putative exported protein		0.0249697		0.592751		0.799376		1.65409e-06	24.07	24.59	24.75	35.18
General metabolism	Energy metabolism	Citrate cycle (TCA cycle)	ECA_RS06745	ECA1356			NC_004547.2_cds_WP_011092941.1_1324	WP_011092941.1	citrate synthase	-2.82	0	-1.91	2.09025e-202		2.20125e-40		1.35034e-05	738.31	49.12	1011.35	94.74
General metabolism	Energy metabolism	Citrate cycle (TCA cycle)	ECA_RS06750	ECA1357	sdhC		NC_004547.2_cds_WP_011092942.1_1325	WP_011092942.1	succinate dehydrogenase cytochrome b556 subunit	1.83	1.21671e-148	1.49	1.74964e-93		5.08719e-06		0.0175175	182.48	47.19	207.4	116.09
General metabolism	Energy metabolism	Citrate cycle (TCA cycle)	ECA_RS06755	ECA1358	sdhD		NC_004547.2_cds_WP_011092943.1_1326	WP_011092943.1	succinate dehydrogenase membrane anchor subunit	1.27	1.01091e-85	1.08	1.10344e-49		0.0391043		0.0276	671.27	205.68	626.67	418.36
General metabolism	Energy metabolism	Citrate cycle (TCA cycle)	ECA_RS06760	ECA1359	sdhA		NC_004547.2_cds_WP_011092944.1_1327	WP_011092944.1	succinate dehydrogenase flavoprotein subunit		0.000734799		0.0250285		2.84735e-05		0.960095	1008.88	206.27	1028.32	800.98
General metabolism	Energy metabolism	Citrate cycle (TCA cycle)	ECA_RS06765	ECA1360			NC_004547.2_cds_WP_011092945.1_1328	WP_011092945.1	succinate dehydrogenase iron-sulfur subunit		2.89602e-24		0.000118912		4.20327e-09		0.997576	930.96	299.42	942.09	515.73
General metabolism	Energy metabolism	Citrate cycle (TCA cycle)	ECA_RS06770	ECA1361	sucA		NC_004547.2_cds_WP_011092946.1_1329	WP_011092946.1	2-oxoglutarate dehydrogenase E1 component	-2.07	0		5.90761e-62		1.67428e-62		7.99123e-12	1688.3	313.35	2247.37	397.36
General metabolism	Energy metabolism	Citrate cycle (TCA cycle)	ECA_RS06780	ECA1363	sucC		NC_004547.2_cds_WP_011092948.1_1331	WP_011092948.1	ADP-forming succinate--CoA ligase subunit beta	-3.2	0	-1.29	5.18672e-87	1.26	8.70842e-120		1.66092e-19	1490	177.66	2020.89	176.26
General metabolism	Energy metabolism	Citrate cycle (TCA cycle)	ECA_RS06785	ECA1364	sucD		NC_004547.2_cds_WP_011092949.1_1332	WP_011092949.1	succinate--CoA ligase subunit alpha	-2.39	0		6.88963e-35	1.06	9.36334e-108		9.40433e-15	1485.01	249.76	2030.48	230.97
General metabolism	Energy metabolism	Citrate cycle (TCA cycle)	ECA_RS09580	ECA1941	acnA		NC_004547.2_cds_WP_011093507.1_1895	WP_011093507.1	aconitate hydratase AcnA	1.32	1.50455e-95	2.96	0	1.5	2.11337e-270		0.577699	72.94	348.4	77.39	182.95
General metabolism	Energy metabolism	Citrate cycle (TCA cycle)	ECA_RS11110	ECA2262	fumC		NC_004547.2_cds_WP_011093820.1_2208	WP_011093820.1	class II fumarate hydratase	-3.28	0	-2.23	2.00086e-232		4.74147e-51		0.928186	1013	139.64	1035.6	156.15
General metabolism	Energy metabolism	Citrate cycle (TCA cycle)	ECA_RS11980	ECA2439	icd		NC_004547.2_cds_WP_011093990.1_2384	WP_011093990.1	NADP-dependent isocitrate dehydrogenase	-2.46	0	-2.08	8.69691e-235		2.8155e-11		2.47574e-23	2250.95	158.19	3487.38	387.82
General metabolism	Energy metabolism	Citrate cycle (TCA cycle)	ECA_RS15135	ECA3082	mqo		NC_004547.2_cds_WP_011094606.1_3017	WP_011094606.1	malate dehydrogenase (quinone)		0.000786543		0.0129659		0.000603162		0.0113048	117.62	32.85	133.14	67.48
General metabolism	Energy metabolism	Citrate cycle (TCA cycle)	ECA_RS18665	ECA3778	acnB		NC_004547.2_cds_WP_011095279.1_3707	WP_011095279.1	bifunctional aconitate hydratase 2/2-methylisocitrate dehydratase		4.61648e-32		6.93758e-10		8.48311e-24		8.05314e-17	489.32	94.05	684.84	285.64
General metabolism	Energy metabolism	Citrate cycle (TCA cycle)	ECA_RS18705	ECA3787	lpdA		NC_004547.2_cds_WP_039293654.1_3715	WP_039293654.1	dihydrolipoyl dehydrogenase		8.32617e-28		5.85842e-21		0.0752669		0.0270272	1406.16	1198.74	1313.1	1897.35
General metabolism	Energy metabolism	Citrate cycle (TCA cycle)	ECA_RS18710	ECA3788	aceF		NC_004547.2_cds_WP_011095289.1_3716	WP_011095289.1	pyruvate dehydrogenase complex dihydrolipoyllysine-residue acetyltransferase		3.45673e-25		0.843504		1.04536e-57		4.01362e-06	363.45	76.8	279.28	102.26
General metabolism	Energy metabolism	Citrate cycle (TCA cycle)	ECA_RS18715	ECA3789	aceE		NC_004547.2_cds_WP_011095290.1_3717	WP_011095290.1	pyruvate dehydrogenase (acetyl-transferring), homodimeric type		1.37557e-33		0.737833		4.84174e-28		0.731942	337.38	85.29	345.02	154.23
General metabolism	Energy metabolism	Citrate cycle (TCA cycle)	ECA_RS19605	ECA3970	frdB		NC_004547.2_cds_WP_011095464.1_3894	WP_011095464.1	succinate dehydrogenase/fumarate reductase iron-sulfur subunit		3.78998e-47	-1.55	4.46037e-124		3.28818e-97		0.0535918	1736.91	53.26	1849.14	317.66
General metabolism	Energy metabolism	Citrate cycle (TCA cycle)	ECA_RS19610	ECA3971	frdC		NC_004547.2_cds_WP_039295277.1_3895	WP_039295277.1	fumarate reductase subunit FrdC		9.09337e-12	-1.17	3.44172e-67		2.44484e-74		0.654342	2052.39	29.05	2158.95	355.04
General metabolism	Energy metabolism	Citrate cycle (TCA cycle)	ECA_RS19615	ECA3972	frdD		NC_004547.2_cds_WP_011095466.1_3896	WP_011095466.1	fumarate reductase subunit FrdD		6.30999e-10		1.1013e-05		1.32518e-80		0.567437	2698.89	396.26	2889.22	1207.32
General metabolism	Energy metabolism	Citrate cycle (TCA cycle)	ECA_RS20370	ECA4121			NC_004547.2_cds_WP_011095593.1_4043	WP_011095593.1	citrate synthase	-1.74	2.43737e-45		2.47793e-09		3.21111e-08		0.0156726	41.56	1.46	50.54	1.64
General metabolism	Energy metabolism	Glycogen metabolism	ECA_RS20500	ECA4147	glgP		NC_004547.2_cds_WP_011095618.1_4070	WP_011095618.1	glycogen phosphorylase	-1.4	2.94348e-123	-1.06	1.38057e-40		1.10254e-20		1.46574e-48	113.09	27.58	222.61	74.95
General metabolism	Energy metabolism	Glycogen metabolism	ECA_RS20505	ECA4148	glgA		NC_004547.2_cds_WP_011095619.1_4071	WP_011095619.1	glycogen synthase GlgA		4.63789e-10		7.07927e-13	-1.21	4.50512e-17		9.07009e-22	79.6	10.94	150.72	64.38
General metabolism	Energy metabolism	Glycogen metabolism	ECA_RS20510	ECA4149	glgC		NC_004547.2_cds_WP_011095620.1_4072	WP_011095620.1	glucose-1-phosphate adenylyltransferase		5.15011e-23	-1.03	2.14021e-23	-1.05	1.63521e-23		5.90766e-28	104.77	19.84	165.7	73.52
General metabolism	Energy metabolism	Glycogen metabolism	ECA_RS20515	ECA4150	glgX		NC_004547.2_cds_WP_011095621.1_4073	WP_011095621.1	glycogen debranching protein GlgX		8.39341e-08	-1.34	8.69661e-46	-1.82	2.16855e-107		1.93936e-31	68	13.65	121.69	66.55
General metabolism	Energy metabolism	Glycogen metabolism	ECA_RS20520	ECA4151	glgB		NC_004547.2_cds_WP_011095622.1_4074	WP_011095622.1	1,4-alpha-glucan branching enzyme		0.516755	-1.54	2.80158e-77	-2.63	0	-1.05	1.27872e-64	112.94	12.64	224.4	184.58
General metabolism	Energy metabolism	Glycolysis	ECA_RS09225	ECA1867	pykF		NC_004547.2_cds_WP_011093436.1_1823	WP_011093436.1	pyruvate kinase PykF	-2	8.68916e-78	-1.68	2.09043e-36		0.00881017		3.65189e-18	34.16	2.94	61.01	14.51
General metabolism	Energy metabolism	Glycolysis / Gluconeogenesis	ECA_RS00165	ECA0031	yihX		NC_004547.2_cds_WP_011091677.1_30	WP_011091677.1	glucose-1-phosphatase		6.23142e-13		1.12685e-06		1.27904e-06		0.000741934	231.42	166.88	303.14	319.8
General metabolism	Energy metabolism	Glycolysis / Gluconeogenesis	ECA_RS01740	ECA0338			NC_004547.2_cds_WP_011091968.1_330	WP_011091968.1	ketose-bisphosphate aldolase	-4	5.87135e-107	-4.52	4.0093e-183		0.299681	1.15	1.70211e-53	64.23	5.19	28.06	5.2
General metabolism	Energy metabolism	Glycolysis / Gluconeogenesis	ECA_RS01745	ECA0339			NC_004547.2_cds_WP_011091969.1_331	WP_011091969.1	class II fructose-bisphosphate aldolase family protein	-1.12	9.6855e-16	-2.84	1.13699e-91		0.0106956	1.24	3.60511e-47	48.92	2.74	19.58	0
General metabolism	Energy metabolism	Glycolysis / Gluconeogenesis	ECA_RS03295	ECA0662	ascB		NC_004547.2_cds_WP_039289952.1_644	WP_039289952.1	6-phospho-beta-glucosidase	-3.74	7.14128e-178	-2.19	3.0031e-41		0.828935	-1.34	1.17224e-64	26.88	0	58.15	1.71
General metabolism	Energy metabolism	Glycolysis / Gluconeogenesis	ECA_RS06880	ECA1382	gpmA		NC_004547.2_cds_WP_011092967.1_1350	WP_011092967.1	2,3-diphosphoglycerate-dependent phosphoglycerate mutase	-2.33	1.93187e-216	-2.06	4.88448e-205		0.348239		0.105731	1884.01	225.65	2283.99	305.77
General metabolism	Energy metabolism	Glycolysis / Gluconeogenesis	ECA_RS06910	ECA1388	galM		NC_004547.2_cds_WP_011092973.1_1356	WP_011092973.1	aldose 1-epimerase	-1.35	6.01172e-50	-1.26	8.11149e-29		1.75447e-06		6.04182e-17	56.54	11.66	80.41	28.91
General metabolism	Energy metabolism	Glycolysis / Gluconeogenesis	ECA_RS06975	ECA1401	glk		NC_004547.2_cds_WP_011092986.1_1369	WP_011092986.1	glucokinase		0.0918012		0.00100998		2.83224e-19		0.0186577	220.5	159.1	249.13	353.71
General metabolism	Energy metabolism	Glycolysis / Gluconeogenesis	ECA_RS07230	ECA1451			NC_004547.2_cds_WP_011093035.1_1419	WP_011093035.1	glycoside hydrolase family 1 protein [GO: 6-phospho-beta-glucosidase]	-1.61	6.57656e-43		5.69884e-12		0.39882		2.98118e-08	35.51	4.1	62.34	15.41
General metabolism	Energy metabolism	Glycolysis / Gluconeogenesis	ECA_RS09240	ECA1871	ascB		NC_004547.2_cds_WP_011093440.1_1826	WP_011093440.1	6-phospho-beta-glucosidase	-3.09	1.44764e-232	-1.65	4.47508e-62		4.56212e-08		3.72386e-17	111.27	32.42	174.23	22.37
General metabolism	Energy metabolism	Glycolysis / Gluconeogenesis	ECA_RS10645	ECA2166			NC_004547.2_cds_WP_011093727.1_2115	WP_011093727.1	6-phospho-beta-glucosidase	2.62	3.19558e-170	2.78	5.80306e-154		0.102657		0.121048	18.91	13.82	22.45	52.4
General metabolism	Energy metabolism	Glycolysis / Gluconeogenesis	ECA_RS11115	ECA2263	manA		NC_004547.2_cds_WP_011093821.1_2209	WP_011093821.1	mannose-6-phosphate isomerase		2.43939e-15		1.83915e-18		0.281666		0.0354133	58.41	86.34	57.31	102.05
General metabolism	Energy metabolism	Glycolysis / Gluconeogenesis	ECA_RS11405	ECA2322	oppC		NC_004547.2_cds_WP_011093879.1_2266	WP_011093879.1	PTS transporter subunit EIIB		0.197674		0.00625418		0.239183		4.58153e-05	38.8	2.18	28.5	32.5
General metabolism	Energy metabolism	Glycolysis / Gluconeogenesis	ECA_RS11425	ECA2326	adhE		NC_004547.2_cds_WP_011093883.1_2270	WP_011093883.1	bifunctional acetaldehyde-CoA/alcohol dehydrogenase		3.83558e-16		0.715753		8.5526e-11		7.41776e-34	107.16	34.07	166.63	91.74
General metabolism	Energy metabolism	Glycolysis / Gluconeogenesis	ECA_RS11515	ECA2344	gapA		NC_004547.2_cds_WP_039291706.1_2288	WP_039291706.1	glyceraldehyde-3-phosphate dehydrogenase	-1.89	8.39731e-265	-1.31	3.06489e-90		4.91376e-14		0.034743	688.14	104.15	811.04	197.42
General metabolism	Energy metabolism	Glycolysis / Gluconeogenesis	ECA_RS11520	ECA2345			NC_004547.2_cds_WP_011093902.1_2289	WP_011093902.1	D-hexose-6-phosphate mutarotase	-2.1	1.41208e-68	-1.51	2.15505e-32		0.111985		0.0345006	37.82	5.08	38.47	10.32
General metabolism	Energy metabolism	Glycolysis / Gluconeogenesis	ECA_RS11555	ECA2352			NC_004547.2_cds_WP_011093909.1_2296	WP_011093909.1	6-phosphofructokinase	4.1	3.83358e-169	2.8	9.97523e-47	-1.01	6.35904e-17		0.224894	3	25.95	2	85.79
General metabolism	Energy metabolism	Glycolysis / Gluconeogenesis	ECA_RS12170	ECA2481	pyk		NC_004547.2_cds_WP_011094029.1_2425	WP_011094029.1	pyruvate kinase		0.431919		0.00156988		6.10528e-30		4.89963e-05	287.34	55.52	365.15	211.43
General metabolism	Energy metabolism	Glycolysis / Gluconeogenesis	ECA_RS17620	ECA3566	eno		NC_004547.2_cds_WP_011095069.1_3494	WP_011095069.1	phosphopyruvate hydratase	-3.12	0	-1.91	3.07741e-156		4.3977e-08		1.80736e-37	268.47	27.2	465.56	80.04
General metabolism	Energy metabolism	Glycolysis / Gluconeogenesis	ECA_RS18705	ECA3787	lpdA		NC_004547.2_cds_WP_039293654.1_3715	WP_039293654.1	dihydrolipoyl dehydrogenase		8.32617e-28		5.85842e-21		0.0752669		0.0270272	1406.16	1198.74	1313.1	1897.35
General metabolism	Energy metabolism	Glycolysis / Gluconeogenesis	ECA_RS18710	ECA3788	aceF		NC_004547.2_cds_WP_011095289.1_3716	WP_011095289.1	pyruvate dehydrogenase complex dihydrolipoyllysine-residue acetyltransferase		3.45673e-25		0.843504		1.04536e-57		4.01362e-06	363.45	76.8	279.28	102.26
General metabolism	Energy metabolism	Glycolysis / Gluconeogenesis	ECA_RS18715	ECA3789	aceE		NC_004547.2_cds_WP_011095290.1_3717	WP_011095290.1	pyruvate dehydrogenase (acetyl-transferring), homodimeric type		1.37557e-33		0.737833		4.84174e-28		0.731942	337.38	85.29	345.02	154.23
General metabolism	Energy metabolism	Glycolysis / Gluconeogenesis	ECA_RS18995	ECA3846	thiQ		NC_004547.2_cds_WP_011095344.1_3773	WP_011095344.1	PTS glucose transporter subunit IIBC		1.20902e-05	-1.92	5.86327e-15		0.077699		0.0034209	27.37	0	13.07	7.08
General metabolism	Energy metabolism	Glycolysis / Gluconeogenesis	ECA_RS19105	ECA3867			NC_004547.2_cds_WP_011095365.1_3795	WP_011095365.1	PTS cellobiose/arbutin/salicin transporter subunit IIBC	2.65	2.34786e-98	1.75	1.92455e-27		3.03435e-11		0.372142	20.1	8.12	5.73	47.44
General metabolism	Energy metabolism	Glycolysis / Gluconeogenesis	ECA_RS19255	ECA3897	gpmB		NC_004547.2_cds_WP_011095394.1_3825	WP_011095394.1	2,3-diphosphoglycerate-dependent phosphoglycerate mutase GpmB		8.65941e-27		4.42236e-06		0.000206854		0.00112187	145.22	49.42	131.69	148.4
General metabolism	Energy metabolism	Glycolysis / Gluconeogenesis	ECA_RS19325	ECA3911	fbaA		NC_004547.2_cds_WP_011095408.1_3839	WP_011095408.1	class II fructose-bisphosphate aldolase	-4.25	0	-2.37	4.86537e-233		2.77375e-17	-1.15	5.49053e-90	493.09	39	1171.1	55.8
General metabolism	Energy metabolism	Glycolysis / Gluconeogenesis	ECA_RS19330	ECA3912	pgk		NC_004547.2_cds_WP_011095409.1_3840	WP_011095409.1	phosphoglycerate kinase	-1.38	1.12424e-134		0.00443353		0.343269	-1.15	6.06145e-70	268.96	94.98	611.87	162.59
General metabolism	Energy metabolism	Glycolysis / Gluconeogenesis	ECA_RS19395	ECA3927	fbp		NC_004547.2_cds_WP_011095423.1_3854	WP_011095423.1	class 1 fructose-bisphosphatase		0.00278559		0.20842		0.000153694		0.002128	260.53	80.25	315.47	188.22
General metabolism	Energy metabolism	Glycolysis / Gluconeogenesis	ECA_RS19650	ECA3979	pgi		NC_004547.2_cds_WP_011095473.1_3903	WP_011095473.1	glucose-6-phosphate isomerase		9.22331e-24		0.752407	-1.12	9.27005e-108		3.56527e-10	195.39	95	265.84	310.02
General metabolism	Energy metabolism	Glycolysis / Gluconeogenesis	ECA_RS20295	ECA4106	pckA		NC_004547.2_cds_WP_011095579.1_4028	WP_011095579.1	phosphoenolpyruvate carboxykinase (ATP)		9.54009e-37	-1.92	3.67361e-211	-1.6	0		0.000102083	1001.3	129.04	1151.72	986.26
General metabolism	Energy metabolism	Glycolysis / Gluconeogenesis	ECA_RS21150	ECA4268	glpX		NC_004547.2_cds_WP_011095737.1_4191	WP_011095737.1	class II fructose-bisphosphatase		0.269676		0.907467		9.02791e-20		5.45247e-17	64.98	57.92	114.18	218.91
General metabolism	Energy metabolism	Glycolysis / Gluconeogenesis	ECA_RS21170	ECA4272	tpiA		NC_004547.2_cds_WP_011095741.1_4195	WP_011095741.1	triose-phosphate isomerase		7.54678e-72	-1.32	4.21133e-83		4.28252e-73		4.35514e-11	1056.06	198.89	1470.23	835.01
General metabolism	Energy metabolism	Glycolysis / Gluconeogenesis	ECA_RS21315	ECA4307	pfkA		NC_004547.2_cds_WP_011095771.1_4230	WP_011095771.1	6-phosphofructokinase		0.00445049	1.07	3.5584e-55		5.22994e-51		0.303984	641.74	241.77	659.5	246.58
General metabolism	Energy metabolism	Glycolysis / Gluconeogenesis	ECA_RS21930	ECA4432			NC_004547.2_cds_WP_011095891.1_4351	WP_011095891.1	6-phospho-beta-glucosidase	-4.23	0		0.791531	1.05	8.07968e-50	-3.11	0	225.51	129.38	1765.32	121
General metabolism	Energy metabolism	Glyoxylate and dicarboxylate metabolism	ECA_RS00585	ECA0118	aldA		NC_004547.2_cds_WP_011091761.1_112	WP_011091761.1	aldehyde dehydrogenase		0.159432		0.894071		0.718476		0.281879	9.73	4.58	9.99	6.36
General metabolism	Energy metabolism	Glyoxylate and dicarboxylate metabolism	ECA_RS02990	ECA0600	ccrA		NC_004547.2_cds_WP_039290465.1_584	WP_039290465.1	crotonyl-CoA carboxylase/reductase	2.09	3.15384e-46	-1.95	1.15313e-115		1.60741e-12	4.93	0	157.62	23.85	5.97	39.09
General metabolism	Energy metabolism	Glyoxylate and dicarboxylate metabolism	ECA_RS03685	ECA0742	fucO		NC_004547.2_cds_WP_039290000.1_721	WP_039290000.1	lactaldehyde reductase		0.964032		0.018515		0.0236627		0.757548	8.57	0	7.34	7.93
General metabolism	Energy metabolism	Glyoxylate and dicarboxylate metabolism	ECA_RS03690	ECA0743	gcvT		NC_004547.2_cds_WP_011092350.1_722	WP_011092350.1	glycine cleavage system aminomethyltransferase GcvT		1.10575e-32	-1.02	1.72533e-58		3.2639e-49		0.00114592	1736.93	323.38	2097.06	840.09
General metabolism	Energy metabolism	Glyoxylate and dicarboxylate metabolism	ECA_RS03695	ECA0744	gcvH		NC_004547.2_cds_WP_011092351.1_723	WP_011092351.1	glycine cleavage system protein GcvH		0.38266		1.59654e-07		4.19275e-88		2.2222e-15	1900.2	815.83	2536.9	2336.28
General metabolism	Energy metabolism	Glyoxylate and dicarboxylate metabolism	ECA_RS03700	ECA0745	gcvP		NC_004547.2_cds_WP_011092352.1_724	WP_011092352.1	aminomethyl-transferring glycine dehydrogenase	-1.97	4.88631e-293	-1.88	3.87674e-178		2.60702e-07		7.92875e-06	612.27	50.89	724.51	163.81
General metabolism	Energy metabolism	Glyoxylate and dicarboxylate metabolism	ECA_RS06185	ECA1250	fdhF		NC_004547.2_cds_WP_011092840.1_1218	WP_011092840.1	formate dehydrogenase subunit alpha	-1.22	2.03158e-102	-1.98	7.32038e-171		1.29407e-58		0.491922	473.28	41	478.93	178.73
General metabolism	Energy metabolism	Glyoxylate and dicarboxylate metabolism	ECA_RS07505	ECA1507	fdhF		NC_004547.2_cds_WP_011093088.1_1476	WP_011093088.1	formate dehydrogenase subunit alpha	-3.85	0	-4.25	0		5.33438e-07		0.541055	353.8	5.42	395.33	12.96
General metabolism	Energy metabolism	Glyoxylate and dicarboxylate metabolism	ECA_RS11455	ECA2333	purU		NC_004547.2_cds_WP_011093890.1_2277	WP_011093890.1	formyltetrahydrofolate deformylase		5.95753e-14		7.31181e-05		4.882e-07		1	41.57	28.44	52.82	62.48
General metabolism	Energy metabolism	Glyoxylate and dicarboxylate metabolism	ECA_RS12155	ECA2478			NC_004547.2_cds_WP_011094026.1_2422	WP_011094026.1	bifunctional 4-hydroxy-2-oxoglutarate aldolase/2-dehydro-3-deoxy-phosphogluconate aldolase		4.69198e-12		0.00548458		0.942419		0.00649697	244.65	115.56	256.54	199.59
General metabolism	Energy metabolism	Glyoxylate and dicarboxylate metabolism	ECA_RS13345	ECA2721			NC_004547.2_cds_WP_011094262.1_2663	WP_011094262.1	2-hydroxyacid dehydrogenase	2.73	6.21432e-223	1.88	1.98039e-72		1.87904e-34		0.838171	20.64	33.17	22.98	135.37
General metabolism	Energy metabolism	Glyoxylate and dicarboxylate metabolism	ECA_RS17650	ECA3572			NC_004547.2_cds_WP_011095075.1_3501	WP_011095075.1	glycerate kinase		8.59464e-05		0.80532		0.537045		5.49703e-06	163.18	95.02	217.61	165.5
General metabolism	Energy metabolism	Glyoxylate and dicarboxylate metabolism	ECA_RS18705	ECA3787	lpdA		NC_004547.2_cds_WP_039293654.1_3715	WP_039293654.1	dihydrolipoyl dehydrogenase		8.32617e-28		5.85842e-21		0.0752669		0.0270272	1406.16	1198.74	1313.1	1897.35
General metabolism	Energy metabolism	Glyoxylate and dicarboxylate metabolism	ECA_RS20000	ECA4046			NC_004547.2_cds_WP_011095522.1_3969	WP_011095522.1	serine hydroxymethyltransferase	-2.5	1.1418e-77	-2.37	1.52231e-40		0.00291079		1.30274e-20	31.77	4.85	53	10.73
General metabolism	Energy metabolism	Glyoxylate and dicarboxylate metabolism	ECA_RS21430	ECA4330			NC_004547.2_cds_WP_011095794.1_4252	WP_011095794.1	hydroxypyruvate isomerase family protein		0.37644	1.19	3.12327e-11		0.00055896		0.000126226	12.58	13.57	21.47	25.36
General metabolism	Energy metabolism	Glyoxylate cycle	ECA_RS03410	ECA0685	mdh		NC_004547.2_cds_WP_011092300.1_668	WP_011092300.1	malate dehydrogenase	-2.07	0	-1.82	1.16088e-195		0.474045		0.000561907	2602.77	278.83	3309.26	796.03
General metabolism	Energy metabolism	Glyoxylate cycle	ECA_RS06745	ECA1356			NC_004547.2_cds_WP_011092941.1_1324	WP_011092941.1	citrate synthase	-2.82	0	-1.91	2.09025e-202		2.20125e-40		1.35034e-05	738.31	49.12	1011.35	94.74
General metabolism	Energy metabolism	Glyoxylate cycle	ECA_RS09580	ECA1941	acnA		NC_004547.2_cds_WP_011093507.1_1895	WP_011093507.1	aconitate hydratase AcnA	1.32	1.50455e-95	2.96	0	1.5	2.11337e-270		0.577699	72.94	348.4	77.39	182.95
General metabolism	Energy metabolism	Glyoxylate cycle	ECA_RS18665	ECA3778	acnB		NC_004547.2_cds_WP_011095279.1_3707	WP_011095279.1	bifunctional aconitate hydratase 2/2-methylisocitrate dehydratase		4.61648e-32		6.93758e-10		8.48311e-24		8.05314e-17	489.32	94.05	684.84	285.64
General metabolism	Energy metabolism	Glyoxylate cycle	ECA_RS19690	ECA3989	aceK		NC_004547.2_cds_WP_043878098.1_3911	WP_043878098.1	bifunctional isocitrate dehydrogenase kinase/phosphatase		0.000120141		7.10444e-07		1.10991e-05		8.83444e-08	19.24	15.62	11.42	10.99
General metabolism	Energy metabolism	Glyoxylate cycle	ECA_RS19695	ECA3990	aceA		NC_004547.2_cds_WP_011095484.1_3912	WP_011095484.1	isocitrate lyase		3.40317e-08	-1.25	1.23073e-27		3.4473e-05		0.0143761	71.66	17.53	53.95	48.23
General metabolism	Energy metabolism	Glyoxylate cycle	ECA_RS19700	ECA3991	aceB		NC_004547.2_cds_WP_011095485.1_3913	WP_011095485.1	malate synthase A		4.64227e-06	-1.45	4.24888e-33	-1.24	1.08534e-22		2.0187e-18	64.33	3.99	33.65	53.18
General metabolism	Energy metabolism	Glyoxylate cycle	ECA_RS20370	ECA4121			NC_004547.2_cds_WP_011095593.1_4043	WP_011095593.1	citrate synthase	-1.74	2.43737e-45		2.47793e-09		3.21111e-08		0.0156726	41.56	1.46	50.54	1.64
General metabolism	Energy metabolism	Pentose phosphate pathway	ECA_RS00070	ECA0014	rbsK		NC_004547.2_cds_WP_011091663.1_14	WP_011091663.1	ribokinase		2.45858e-07		0.00242886		0.000124748		0.0532774	16.78	12.2	27.54	35.25
General metabolism	Energy metabolism	Pentose phosphate pathway	ECA_RS00395	ECA0078	ghrB		NC_004547.2_cds_WP_011091721.1_74	WP_011091721.1	glyoxylate/hydroxypyruvate reductase GhrB		0.472833		1.7747e-08		3.58897e-47		6.93519e-11	127.39	60.6	167.51	136.53
General metabolism	Energy metabolism	Pentose phosphate pathway	ECA_RS01740	ECA0338			NC_004547.2_cds_WP_011091968.1_330	WP_011091968.1	ketose-bisphosphate aldolase	-4	5.87135e-107	-4.52	4.0093e-183		0.299681	1.15	1.70211e-53	64.23	5.19	28.06	5.2
General metabolism	Energy metabolism	Pentose phosphate pathway	ECA_RS02510	ECA0497	phnN		NC_004547.2_cds_WP_011092117.1_486	WP_011092117.1	ribose 1,5-bisphosphokinase		0.421293		0.693413		0.194936		0.0466041	6.06	4.78	7.12	0
General metabolism	Energy metabolism	Pentose phosphate pathway	ECA_RS03595	ECA0727	deoC		NC_004547.2_cds_WP_011092334.1_706	WP_011092334.1	deoxyribose-phosphate aldolase	-1.84	2.39733e-207	-2.2	6.04764e-180		8.83975e-19		0.002121	942.43	141.35	1073.64	309.26
General metabolism	Energy metabolism	Pentose phosphate pathway	ECA_RS03605	ECA0729	deoB		NC_004547.2_cds_WP_011092336.1_708	WP_011092336.1	phosphopentomutase	-3.37	0	-2.19	1.65418e-197		0.158833		1.5448e-60	604.77	43.34	1140.86	80.96
General metabolism	Energy metabolism	Pentose phosphate pathway	ECA_RS04265	ECA0861	tkt		NC_004547.2_cds_WP_011092464.1_837	WP_011092464.1	transketolase	-3.71	8.48319e-287	-1.81	5.44331e-44		0.0752773	-2.17	7.96986e-200	22.83	4.53	87.93	8.39
General metabolism	Energy metabolism	Pentose phosphate pathway	ECA_RS04270	ECA0862	tal		NC_004547.2_cds_WP_011092465.1_838	WP_011092465.1	transaldolase	-1.58	3.6907e-108		4.2432e-09		4.62937e-06	-1.38	2.59329e-94	61.26	34.45	107.19	61.1
General metabolism	Energy metabolism	Pentose phosphate pathway	ECA_RS04275	ECA0863	rpiB		NC_004547.2_cds_WP_011092466.1_839	WP_011092466.1	ribose 5-phosphate isomerase B	-3.43	1.71733e-111		0.000557169		0.044293	-3.53	4.44989e-186	7.48	6.21	151.13	19.67
General metabolism	Energy metabolism	Pentose phosphate pathway	ECA_RS07195	ECA1444	gndA		NC_004547.2_cds_WP_011093028.1_1412	WP_011093028.1	NADP-dependent phosphogluconate dehydrogenase	-4.57	0	-2.36	1.86673e-184	1.28	2.0995e-29		2.55113e-45	174.01	8.61	320.81	11.47
General metabolism	Energy metabolism	Pentose phosphate pathway	ECA_RS09070	ECA1836			NC_004547.2_cds_WP_011093407.1_1793	WP_011093407.1	phosphogluconate dehydratase		0.024488		0.01803		0.468177		0.0391327	9.31	5.1	6.09	4.65
General metabolism	Energy metabolism	Pentose phosphate pathway	ECA_RS09620	ECA1950			NC_004547.2_cds_WP_011093514.1_1903	WP_011093514.1	transketolase									1.85	0	3.03	0
General metabolism	Energy metabolism	Pentose phosphate pathway	ECA_RS09625	ECA1951			NC_004547.2_cds_WP_011093515.1_1904	WP_011093515.1	transketolase		1.57923e-06		0.216282		0.00057526		0.00586655	19.08	16.43	10.47	25.38
General metabolism	Energy metabolism	Pentose phosphate pathway	ECA_RS11555	ECA2352			NC_004547.2_cds_WP_011093909.1_2296	WP_011093909.1	6-phosphofructokinase	4.1	3.83358e-169	2.8	9.97523e-47	-1.01	6.35904e-17		0.224894	3	25.95	2	85.79
General metabolism	Energy metabolism	Pentose phosphate pathway	ECA_RS12155	ECA2478			NC_004547.2_cds_WP_011094026.1_2422	WP_011094026.1	bifunctional 4-hydroxy-2-oxoglutarate aldolase/2-dehydro-3-deoxy-phosphogluconate aldolase		4.69198e-12		0.00548458		0.942419		0.00649697	244.65	115.56	256.54	199.59
General metabolism	Energy metabolism	Pentose phosphate pathway	ECA_RS12160	ECA2479	zwf		NC_004547.2_cds_WP_011094027.1_2423	WP_011094027.1	glucose-6-phosphate dehydrogenase	-2.07	1.96925e-211	-1.48	9.19842e-80		5.27524e-07		0.383043	196.28	16.53	205.59	33
General metabolism	Energy metabolism	Pentose phosphate pathway	ECA_RS13155	ECA2684			NC_004547.2_cds_WP_011094225.1_2627	WP_011094225.1	deoxyribose-phosphate aldolase		0.0217493		9.7239e-05		0.538806		0.0760301	52.45	17.88	39.81	15.8
General metabolism	Energy metabolism	Pentose phosphate pathway	ECA_RS17120	ECA3473	lpcA		NC_004547.2_cds_WP_005975726.1_3402	WP_005975726.1	D-sedoheptulose 7-phosphate isomerase	-1.38	1.65846e-109	-1.32	8.52095e-63		7.59542e-05		1.71813e-05	777.89	166.43	927.32	277.7
General metabolism	Energy metabolism	Pentose phosphate pathway	ECA_RS19205	ECA3887	tal		NC_004547.2_cds_WP_011095385.1_3815	WP_011095385.1	transaldolase		0.0168557		2.46873e-07		0.00103311		8.67202e-05	369.7	317.94	457.92	418.04
General metabolism	Energy metabolism	Pentose phosphate pathway	ECA_RS19300	ECA3906	rpiA		NC_004547.2_cds_WP_011095403.1_3834	WP_011095403.1	ribose-5-phosphate isomerase RpiA		0.731312		2.3251e-16	-1.03	1.14501e-49		0.00181154	304.42	130.2	355.72	319.64
General metabolism	Energy metabolism	Pentose phosphate pathway	ECA_RS19340	ECA3914	tkt		NC_004547.2_cds_WP_011095411.1_3842	WP_011095411.1	transketolase	-1.17	2.2287e-104	-1.18	1.54431e-73		4.92349e-89		9.34601e-35	449.36	117.27	830.3	377.37
General metabolism	Energy metabolism	Pentose phosphate pathway	ECA_RS19650	ECA3979	pgi		NC_004547.2_cds_WP_011095473.1_3903	WP_011095473.1	glucose-6-phosphate isomerase		9.22331e-24		0.752407	-1.12	9.27005e-108		3.56527e-10	195.39	95	265.84	310.02
General metabolism	Energy metabolism	Pentose phosphate pathway	ECA_RS20215	ECA4089	rpe		NC_004547.2_cds_WP_011095563.1_4012	WP_011095563.1	ribulose-phosphate 3-epimerase		1.42734e-12		3.30951e-13	-1	9.56179e-24		7.09828e-21	123.57	10.91	194.65	82.46
General metabolism	Energy metabolism	Pentose phosphate pathway	ECA_RS21315	ECA4307	pfkA		NC_004547.2_cds_WP_011095771.1_4230	WP_011095771.1	6-phosphofructokinase		0.00445049	1.07	3.5584e-55		5.22994e-51		0.303984	641.74	241.77	659.5	246.58
General metabolism	Energy metabolism	Pentose phosphate pathway	ECA_RS21580	ECA4360			NC_004547.2_cds_WP_011095823.1_4282	WP_011095823.1	sugar kinase		0.0070151		0.000109393		1.68293e-21		0.0277278	92.58	37.6	119.95	125.45
General metabolism	Fe-S cluster assembly	Fe-S cluster assembly	ECA_RS04530	ECA0914			NC_004547.2_cds_WP_011092516.1_889	WP_011092516.1	4Fe-4S dicluster domain-containing protein	3.14	2.48612e-19	1.29	0.000583281		0.0863555	1.36	0.00250505	0	0	0.83	14.46
General metabolism	Fe-S cluster assembly	Fe-S cluster assembly	ECA_RS05925	ECA1197			NC_004547.2_cds_WP_011092788.1_1166	WP_011092788.1	2Fe-2S ferredoxin-like protein		0.0170027		0.0295307	1.83	0.000206183		0.75686	37.86	182.7	21.59	106.71
General metabolism	Fe-S cluster assembly	Fe-S cluster assembly	ECA_RS06175	ECA1247			NC_004547.2_cds_WP_011092837.1_1216	WP_011092837.1	4Fe-4S dicluster domain-containing protein		0.776524		0.175126		0.19415		1	2.15	0	1.5	0
General metabolism	Fe-S cluster assembly	Fe-S cluster assembly	ECA_RS07025	ECA1410	apbC		NC_004547.2_cds_WP_011092994.1_1378	WP_011092994.1	iron-sulfur cluster carrier protein ApbC	-1	3.51013e-74	-1.51	7.32026e-92		1.10106e-42		7.03279e-05	337.31	41.38	369.86	139.91
General metabolism	Fe-S cluster assembly	Fe-S cluster assembly	ECA_RS09185	ECA1859	sufA		NC_004547.2_cds_WP_011093430.1_1815	WP_011093430.1	Fe-S cluster assembly scaffold SufA	1.54	9.1821e-96	1.65	9.83463e-93		4.32793e-07		0.000317758	454.78	1973.34	404.37	1999.56
General metabolism	Fe-S cluster assembly	Fe-S cluster assembly	ECA_RS09190	ECA1860	sufB		NC_004547.2_cds_WP_011093431.1_1816	WP_011093431.1	Fe-S cluster assembly protein SufB		1.21579e-59		4.06795e-14		1.75035e-07		0.0031538	351.69	408.8	301.5	673.89
General metabolism	Fe-S cluster assembly	Fe-S cluster assembly	ECA_RS09195	ECA1861	sufC		NC_004547.2_cds_WP_005970394.1_1817	WP_005970394.1	Fe-S cluster assembly ATPase SufC		3.1758e-09		1.70519e-25		6.67745e-07		0.262895	242.41	118.27	204.46	229.51
General metabolism	Fe-S cluster assembly	Fe-S cluster assembly	ECA_RS09200	ECA1862	sufD		NC_004547.2_cds_WP_039292376.1_1818	WP_039292376.1	Fe-S cluster assembly protein SufD		1.99713e-23	-1.19	1.27273e-52		7.22222e-06		4.78343e-06	250.49	116.23	214.35	205.8
General metabolism	Fe-S cluster assembly	Fe-S cluster assembly	ECA_RS09480	ECA1920			NC_004547.2_cds_WP_011093488.1_1874	WP_011093488.1	(Fe-S)-binding protein		2.8801e-08		0.442415		3.55754e-17		0.576448	115.73	28.62	107.65	143.14
General metabolism	Fe-S cluster assembly	Fe-S cluster assembly	ECA_RS11975	ECA2438			NC_004547.2_cds_WP_011093989.1_2383	WP_011093989.1	4Fe-4S binding protein	-1.04	1.16162e-08	-2.22	7.8948e-39		0.825146	1.17	1.2735e-28	16.33	0	10.05	0
General metabolism	Fe-S cluster assembly	Fe-S cluster assembly	ECA_RS14470	ECA2946	nifU		NC_004547.2_cds_WP_011094477.1_2884	WP_011094477.1	Fe-S cluster assembly protein NifU									1.77	0	1.12	0
General metabolism	Fe-S cluster assembly	Fe-S cluster assembly	ECA_RS15885	ECA3231	iscX		NC_004547.2_cds_WP_011094752.1_3166	WP_011094752.1	Fe-S cluster assembly protein IscX	-1.05	1.17488e-13		0.914937		0.00289243		7.9807e-05	611.21	483.92	885.5	434
General metabolism	Fe-S cluster assembly	Fe-S cluster assembly	ECA_RS15890	ECA3232	fdx		NC_004547.2_cds_WP_011094753.1_3167	WP_011094753.1	ISC system 2Fe-2S type ferredoxin		0.00399068		4.07862e-09		0.0565765		0.904019	332.25	322.4	326.33	600.69
General metabolism	Fe-S cluster assembly	Fe-S cluster assembly	ECA_RS15895	ECA3233	hscA		NC_004547.2_cds_WP_011094754.1_3168	WP_011094754.1	Fe-S protein assembly chaperone HscA		2.99523e-11		5.22566e-22		1		0.00743628	55.77	58.12	71.45	88.13
General metabolism	Fe-S cluster assembly	Fe-S cluster assembly	ECA_RS15910	ECA3236	iscU		NC_004547.2_cds_WP_005970177.1_3171	WP_005970177.1	Fe-S cluster assembly scaffold IscU		9.37939e-19		0.00598558		0.0346902		7.2802e-24	223.21	70.47	479.58	209.98
General metabolism	Fe-S cluster assembly	Fe-S cluster assembly	ECA_RS16095	ECA3273			NC_004547.2_cds_WP_011094791.1_3207	WP_011094791.1	YfhL family 4Fe-4S dicluster ferredoxin		0.000743412		0.351199		0.478854		1.25991e-05	42.84	0	36.99	68.87
General metabolism	Fe-S cluster assembly	Fe-S cluster assembly	ECA_RS16295	ECA3306	erpA		NC_004547.2_cds_WP_005969047.1_3241	WP_005969047.1	iron-sulfur cluster insertion protein ErpA	1.18	4.60538e-107	1.83	2.63255e-176		4.51934e-80		0.0149462	1220.74	1187.31	1096.97	967.78
General metabolism	Fe-S cluster assembly	Fe-S cluster assembly	ECA_RS17820	ECA3606	ytfE		NC_004547.2_cds_WP_011095109.1_3535	WP_011095109.1	iron-sulfur cluster repair protein YtfE		0.0192745	1.25	4.25505e-09		0.00160009		0.755242	9.82	11.04	6.8	26.03
General metabolism	Fe-S cluster assembly	Fe-S cluster assembly	ECA_RS20435	ECA4134	nfuA		NC_004547.2_cds_WP_011095606.1_4056	WP_011095606.1	Fe-S biogenesis protein NfuA	1.58	6.23655e-189		3.04132e-19	-1.15	6.44231e-139		0.0721384	93.96	67.01	145.41	533.41
General metabolism	Fe-S cluster assembly	Fe-S cluster assembly	ECA_RS22065	ECA4462			NC_004547.2_cds_WP_011095918.1_4381	WP_011095918.1	4Fe-4S dicluster domain-containing protein	-6.7	0	-5.78	0		0.0737082		0.8464	278.02	0	292.97	0
General metabolism	Folic acid biosynthesis	Folic acid biosynthesis	ECA_RS03480	ECA0699	folP		NC_004547.2_cds_WP_011092311.1_682	WP_011092311.1	dihydropteroate synthase	-2.84	1.33366e-88	-2.24	2.57977e-49		0.752397		2.09237e-05	74.8	7.77	100.52	8.32
General metabolism	Folic acid biosynthesis	Folic acid biosynthesis	ECA_RS08905	ECA1800	pabC		NC_004547.2_cds_WP_011093375.1_1759	WP_011093375.1	aminodeoxychorismate lyase	1.4	1.78571e-64	1.05	2.40727e-28		1.746e-06		0.549067	64.43	131.03	54.24	248.82
General metabolism	Folic acid biosynthesis	Folic acid biosynthesis	ECA_RS11685	ECA2378	pabB		NC_004547.2_cds_WP_011093934.1_2322	WP_011093934.1	aminodeoxychorismate synthase component 1		1.12493e-18		0.874844		1.81141e-06		1.35342e-05	9.63	4.17	11	19.89
General metabolism	Folic acid biosynthesis	Folic acid biosynthesis	ECA_RS12240	ECA2495	nudB		NC_004547.2_cds_WP_005967739.1_2439	WP_005967739.1	dihydroneopterin triphosphate diphosphatase	-1.45	3.13053e-40	-1	5.82561e-19		0.433824		0.012398	254.92	128.32	226.19	184.22
General metabolism	Folic acid biosynthesis	Folic acid biosynthesis	ECA_RS14945	ECA3045	folX		NC_004547.2_cds_WP_011094570.1_2980	WP_011094570.1	dihydroneopterin triphosphate 2'-epimerase		0.244889		1.30125e-07		5.89515e-13		0.00531154	106.2	8.63	135.7	54.08
General metabolism	Folic acid biosynthesis	Folic acid biosynthesis	ECA_RS14995	ECA3055	folC		NC_004547.2_cds_WP_011094579.1_2990	WP_011094579.1	bifunctional tetrahydrofolate synthase/dihydrofolate synthase	-1.61	2.80416e-43	-1.75	1.32742e-41		0.00234383		0.00107405	44.24	6.15	57.26	30.92
General metabolism	Folic acid biosynthesis	Folic acid biosynthesis	ECA_RS16365	ECA3320	folK		NC_004547.2_cds_WP_011094835.1_3255	WP_011094835.1	2-amino-4-hydroxy-6-hydroxymethyldihydropteridine diphosphokinase		0.00794324		0.307213		0.778014		0.613226	9.57	0	16.1	0
General metabolism	Inorganic ion metabolism	Copper transport	ECA_RS05905	ECA1193	copA		NC_004547.2_cds_WP_011092784.1_1162	WP_011092784.1	copper-exporting P-type ATPase CopA	-1.7	1.219e-161	-3.41	0	-1.65	8.94635e-238		0.0220401	503.5	9.1	477.05	78.18
General metabolism	Inorganic ion metabolism	Copper transport	ECA_RS12325	ECA2518	cutC		NC_004547.2_cds_WP_011094063.1_2460	WP_011094063.1	copper homeostasis protein CutC	-1.15	1.5695e-66		0.00724568		1.707e-47		9.53522e-13	773.2	886.2	1098.89	803.22
General metabolism	Inorganic ion metabolism	Fe-S cluster assembly	ECA_RS13045	ECA2663	hcr		NC_004547.2_cds_WP_011094206.1_2606	WP_011094206.1	NADH oxidoreductase	-1.08	0.0206402		0.401433		0.134733		0.297369	2.66	0	0.28	2.41
General metabolism	Inorganic ion metabolism	Fe-S cluster assembly	ECA_RS14775	ECA3009			NC_004547.2_cds_WP_011094539.1_2946	WP_011094539.1	heme anaerobic degradation radical SAM methyltransferase ChuW/HutW	1.42	6.60995e-10		7.75819e-06		0.235454		0.000344289	5.05	7.82	2.49	10.91
General metabolism	Inorganic ion metabolism	Fe-S cluster assembly	ECA_RS15900	ECA3234	hscB		NC_004547.2_cds_WP_011094755.1_3169	WP_011094755.1	co-chaperone HscB		0.370935		0.00488621		0.415001		0.00565674	32.96	33.4	23.46	37.45
General metabolism	Inorganic ion metabolism	Fe-S cluster assembly	ECA_RS15905	ECA3235	iscA		NC_004547.2_cds_WP_010307854.1_3170	WP_010307854.1	iron-sulfur cluster assembly protein IscA		5.1527e-14		2.70686e-05		0.0280858		1.70813e-23	161.94	133.57	423.58	155.12
General metabolism	Inorganic ion metabolism	Fe-S cluster assembly	ECA_RS15915	ECA3237			NC_004547.2_cds_WP_011094756.1_3172	WP_011094756.1	IscS subfamily cysteine desulfurase		0.031685	1.13	3.08016e-50		0.834743		1.34528e-38	120.83	99.72	251.72	179.62
General metabolism	Inorganic ion metabolism	Inorganic carbon metabolism	ECA_RS01345	ECA0257			NC_004547.2_cds_WP_011091892.1_250	WP_011091892.1	carbonic anhydrase		0.181304		1		0.367058		0.00836852	18.37	2.84	25.78	3.61
General metabolism	Inorganic ion metabolism	Inorganic carbon metabolism	ECA_RS16395	ECA3327	can		NC_004547.2_cds_WP_005969011.1_3261	WP_005969011.1	carbonate dehydratase		0.0110531		0.289552		0.175809		0.000983031	122.38	36.64	110.7	60.06
General metabolism	Inorganic ion metabolism	Inorganic carbon metabolism	ECA_RS19735	ECA3993			NC_004547.2_cds_WP_011095487.1_3915	WP_011095487.1	gamma carbonic anhydrase family protein		0.00442444		6.03617e-06		0.000135118		3.62848e-09	83.01	31.08	151.24	29.49
General metabolism	Inorganic ion metabolism	Iron transport and metabolism	ECA_RS00250	ECA0048	pitA		NC_004547.2_cds_WP_011091693.1_45	WP_011091693.1	iron-dicitrate ABC transporter permease FecC	-4.37	0	-3	3.74423e-211		0.000349688		5.94482e-35	203.7	6.46	372.92	11.86
General metabolism	Inorganic ion metabolism	Iron transport and metabolism	ECA_RS01270	ECA0242			NC_004547.2_cds_WP_011091879.1_235	WP_011091879.1	Fe(3+)-dicitrate ABC transporter substrate-binding protein FecB	2.24	8.05206e-58	1.8	1.29142e-27		0.03719		0.313157	8.76	9.11	4.99	9.62
General metabolism	Inorganic ion metabolism	Iron transport and metabolism	ECA_RS04105	ECA0827			NC_004547.2_cds_WP_011092432.1_805	WP_011092432.1	Fe(3+) ABC transporter substrate-binding protein		1		0.000729472		0.402727		0.0311668	24.74	11.95	24.88	16.23
General metabolism	Inorganic ion metabolism	Iron transport and metabolism	ECA_RS04240	ECA0855			NC_004547.2_cds_WP_011092459.1_832	WP_011092459.1	iron ABC transporter permease		1		0.941807		0.622972		0.341377	2.47	2.25	2.34	2.42
General metabolism	Inorganic ion metabolism	Iron transport and metabolism	ECA_RS05350	ECA1077			NC_004547.2_cds_WP_011092675.1_1050	WP_011092675.1	TonB-dependent receptor family protein	-2.62	2.68284e-66	-1.39	2.86827e-30	1.06	7.65822e-08		0.447743	15.62	3.17	15.65	3.62
General metabolism	Inorganic ion metabolism	Iron transport and metabolism	ECA_RS05530	ECA1115	proY		NC_004547.2_cds_WP_011092710.1_1085	WP_011092710.1	Fe(3+) dicitrate ABC transporter ATP-binding protein FecE		2.39095e-14	1.07	2.53225e-16		0.849386		0.49539	11.69	8.81	10.11	4.8
General metabolism	Inorganic ion metabolism	Iron transport and metabolism	ECA_RS05850	ECA1181	hemH		NC_004547.2_cds_WP_011092772.1_1151	WP_011092772.1	ferrochelatase		0.0121052	2.33	2.29175e-245	2.05	0		3.96069e-07	165.75	1061.67	194.57	346.44
General metabolism	Inorganic ion metabolism	Iron transport and metabolism	ECA_RS06510	ECA1314	gltI		NC_004547.2_cds_WP_011092900.1_1283	WP_011092900.1	ferric ABC transporter ATP-binding protein	-2.46	0	-1.88	8.63177e-177		0.0024961		2.14156e-29	544.5	55.98	985.6	98.57
General metabolism	Inorganic ion metabolism	Iron transport and metabolism	ECA_RS06605	ECA1327			NC_004547.2_cds_WP_011092913.1_1296	WP_011092913.1	ABC transporter ATP-binding protein		7.86871e-44	1.98	4.58539e-164		5.98266e-59		0.0571178	74.7	244.1	83.45	190.36
General metabolism	Inorganic ion metabolism	Iron transport and metabolism	ECA_RS06605	ECA1327			NC_004547.2_cds_WP_011092913.1_1296	WP_011092913.1	ABC transporter permease		7.86871e-44	1.98	4.58539e-164		5.98266e-59		0.0571178	74.7	244.1	83.45	190.36
General metabolism	Inorganic ion metabolism	Iron transport and metabolism	ECA_RS08630	ECA1743			NC_004547.2_cds_WP_011093319.1_1703	WP_011093319.1	iron ABC transporter permease		1.06611e-05	-1.06	6.69981e-36		2.73954e-06		3.56527e-10	64.7	23.25	45.33	41.19
General metabolism	Inorganic ion metabolism	Iron transport and metabolism	ECA_RS08785	ECA1775			NC_004547.2_cds_WP_011093351.1_1734	WP_011093351.1	PepSY domain-containing protein		0.929633		0.369262		0.726096		0.0168563	5.92	1.3	5.28	2.8
General metabolism	Inorganic ion metabolism	Iron transport and metabolism	ECA_RS08985	ECA1817			NC_004547.2_cds_WP_011093390.1_1775	WP_011093390.1	siderophore ABC transporter substrate-binding protein		0.38029		0.218145		0.762653		1	1.71	0	2.35	0
General metabolism	Inorganic ion metabolism	Iron transport and metabolism	ECA_RS09120	ECA1846			NC_004547.2_cds_WP_011093417.1_1802	WP_011093417.1	hemin-degrading factor	-1.43	6.45047e-12		0.443456		0.161015		9.44166e-06	8.43	1.98	10.29	2.13
General metabolism	Inorganic ion metabolism	Iron transport and metabolism	ECA_RS09310	ECA1885	ccmD		NC_004547.2_cds_WP_011093453.1_1840	WP_011093453.1	heme exporter protein CcmD	-3.25	2.08309e-28	-2.74	1.85878e-20		0.707686		0.716022	188.88	0	213.58	26.37
General metabolism	Inorganic ion metabolism	Iron transport and metabolism	ECA_RS09475	ECA1919			NC_004547.2_cds_WP_011093487.1_1873	WP_011093487.1	iron-sulfur cluster-binding protein		0.00227042		4.79401e-05		4.28567e-09		0.0414482	141.11	24.09	147.44	75.21
General metabolism	Inorganic ion metabolism	Iron transport and metabolism	ECA_RS09965	ECA2021	dauA		NC_004547.2_cds_WP_011093582.1_1973	WP_011093582.1	iron chelate uptake ABC transporter family permease subunit		0.0166861	-1.02	4.17156e-30		2.06218e-05		2.38581e-13	40.74	7.66	32.55	17.83
General metabolism	Inorganic ion metabolism	Iron transport and metabolism	ECA_RS10600	ECA2157			NC_004547.2_cds_WP_011093718.1_2105	WP_011093718.1	Fe(3+) dicitrate ABC transporter permease subunit FecD		0.0929007		0.295197		0.768972		0.178179	1.92	0	1.15	5.13
General metabolism	Inorganic ion metabolism	Iron transport and metabolism	ECA_RS11565	ECA2354			NC_004547.2_cds_WP_011093911.1_2298	WP_011093911.1	ABC transporter permease	1.25	3.06226e-22	1.76	1.88865e-42		0.965584		0.00229595	6.47	4.7	10.73	18.34
General metabolism	Inorganic ion metabolism	Iron transport and metabolism	ECA_RS11755	ECA2392			NC_004547.2_cds_WP_011093947.1_2337	WP_011093947.1	iron ABC transporter permease		2.1325e-19		1.04116e-06		4.8694e-10		0.054662	49.86	19.41	58.6	57.07
General metabolism	Inorganic ion metabolism	Iron transport and metabolism	ECA_RS11940	ECA2429	ugpB		NC_004547.2_cds_WP_011093981.1_2375	WP_011093981.1	MFS transporter		0.0919371		0.300805		1		0.000150632	3.36	1.5	2.02	4.96
General metabolism	Inorganic ion metabolism	Iron transport and metabolism	ECA_RS12135	ECA2473	ftnA		NC_004547.2_cds_WP_011094022.1_2418	WP_011094022.1	non-heme ferritin		9.67958e-20		0.704949		4.94651e-20		0.877744	3372.45	856.71	3450.17	1660.09
General metabolism	Inorganic ion metabolism	Iron transport and metabolism	ECA_RS12525	ECA2557	msbA		NC_004547.2_cds_WP_043878172.1_2500	WP_043878172.1	MFS transporter	-1.05	9.54703e-51		2.57358e-30		1		0.836807	115.38	32.84	105.21	51
General metabolism	Inorganic ion metabolism	Iron transport and metabolism	ECA_RS13075	ECA2669	artQ		NC_004547.2_cds_WP_011094211.1_2612	WP_011094211.1	iron ABC transporter permease		0.258923		0.0394005		1		0.118451	11	0	8.99	3.27
General metabolism	Inorganic ion metabolism	Iron transport and metabolism	ECA_RS13390	ECA2730	setB		NC_004547.2_cds_WP_011094270.1_2672	WP_011094270.1	FTR1 family iron permease	-1.47	0.000116979		0.891624	1.33	0.00957744		0.869075	1.94	0	2.99	1.81
General metabolism	Inorganic ion metabolism	Iron transport and metabolism	ECA_RS13775	ECA2806			NC_004547.2_cds_WP_011094341.1_2749	WP_011094341.1	iron-siderophore transport system ATP-binding protein		0.140425		0.371656		0.175809		0.348412	7.42	4.99	2.75	8.91
General metabolism	Inorganic ion metabolism	Iron transport and metabolism	ECA_RS13785	ECA2808			NC_004547.2_cds_WP_011094343.1_2751	WP_011094343.1	iron ABC transporter substrate-binding protein	1.82	2.2451e-20		6.21223e-06		0.569318		0.000161991	4.57	15.16	1.54	11.13
General metabolism	Inorganic ion metabolism	Iron transport and metabolism	ECA_RS13790	ECA2809			NC_004547.2_cds_WP_011094344.1_2752	WP_011094344.1	achromobactin-binding periplasmic protein		0.0097673		0.00787319		0.463469	1.17	8.98053e-09	12.85	2.24	6.93	11.63
General metabolism	Inorganic ion metabolism	Iron transport and metabolism	ECA_RS14955	ECA3047	hisP		NC_004547.2_cds_WP_011094572.1_2982	WP_011094572.1	Fe(3+)-hydroxamate ABC transporter permease FhuB	1.44	3.57148e-24	2.08	6.62438e-60		1.99261e-11		0.0942758	24.03	123.46	23.47	67
General metabolism	Inorganic ion metabolism	Iron transport and metabolism	ECA_RS14970	ECA3050	hisJ		NC_004547.2_cds_WP_011094575.1_2985	WP_011094575.1	iron ABC transporter permease		1.33178e-08		0.025072		0.794023		0.000205615	17.3	2.63	31.04	25.4
General metabolism	Inorganic ion metabolism	Iron transport and metabolism	ECA_RS15410	ECA3137			NC_004547.2_cds_WP_011094660.1_3071	WP_011094660.1	ABC transporter substrate-binding protein		0.228067		0.392937		0.684135		0.187599	4.04	1.91	2.21	2.44
General metabolism	Inorganic ion metabolism	Iron transport and metabolism	ECA_RS15415	ECA3138			NC_004547.2_cds_WP_011094661.1_3072	WP_011094661.1	ABC transporter substrate-binding protein		0.603625		0.507445		0.689545		0.00553852	1.57	0	1.15	0
General metabolism	Inorganic ion metabolism	Iron transport and metabolism	ECA_RS15420	ECA3139			NC_004547.2_cds_WP_011094662.1_3073	WP_011094662.1	iron ABC transporter permease		0.852376		0.78687		0.582377		0.674966	4.84	1.86	0.58	9.21
General metabolism	Inorganic ion metabolism	Iron transport and metabolism	ECA_RS15530	ECA3162	pstA		NC_004547.2_cds_WP_011094684.1_3095	WP_011094684.1	iron ABC transporter permease		5.00245e-09		1.3063e-08		0.00648229		3.59596e-07	36.35	18.66	27.88	30.3
General metabolism	Inorganic ion metabolism	Iron transport and metabolism	ECA_RS15625	ECA3180			NC_004547.2_cds_WP_011094702.1_3114	WP_011094702.1	ABC transporter ATP-binding protein	-2.23	1.40465e-251	-2.24	7.94362e-173		2.42982e-07		1.46651e-08	1415.83	86.85	1934.29	204.39
General metabolism	Inorganic ion metabolism	Iron transport and metabolism	ECA_RS15940	ECA3242			NC_004547.2_cds_WP_011094761.1_3177	WP_011094761.1	ABC transporter substrate-binding protein		0.153043		0.309225		0.012568		0.310511	10.02	9.43	4.37	6.8
General metabolism	Inorganic ion metabolism	Iron transport and metabolism	ECA_RS15940	ECA3242			NC_004547.2_cds_WP_011094761.1_3177	WP_011094761.1	metal ABC transporter permease		0.153043		0.309225		0.012568		0.310511	10.02	9.43	4.37	6.8
General metabolism	Inorganic ion metabolism	Iron transport and metabolism	ECA_RS15965	ECA3247			NC_004547.2_cds_WP_011094766.1_3182	WP_011094766.1	iron ABC transporter permease		0.000100487		0.625162		0.00157124		0.3208	13.74	1.77	7.08	14.65
General metabolism	Inorganic ion metabolism	Iron transport and metabolism	ECA_RS16415	ECA3331			NC_004547.2_cds_WP_011094844.1_3265	WP_011094844.1	ABC transporter substrate-binding protein		4.91404e-16		0.819716		0.000423317		5.44325e-06	19.83	3.32	14.78	9.35
General metabolism	Inorganic ion metabolism	Iron transport and metabolism	ECA_RS17210	ECA3492			NC_004547.2_cds_WP_011094997.1_3420	WP_011094997.1	Fe3+-hydroxamate ABC transporter ATP-binding protein FhuC		0.617321		0.547041		1		1	5.65	0	3.83	0
General metabolism	Inorganic ion metabolism	Iron transport and metabolism	ECA_RS18520	ECA3748	ugpC		NC_004547.2_cds_WP_011095249.1_3678	WP_011095249.1	heme ABC transporter permease	-2.29	3.43747e-35	-1.82	5.2974e-13		0.338892		7.42033e-13	15.35	0	27.88	4.07
General metabolism	Inorganic ion metabolism	Iron transport and metabolism	ECA_RS19940	ECA4033	bfr		NC_004547.2_cds_WP_011095512.1_3956	WP_011095512.1	bacterioferritin	1.16	1.02028e-23	1.79	1.17489e-25	-1.12	3.56152e-21	-1.67	5.07972e-31	32.11	246.99	97.95	430.77
General metabolism	Inorganic ion metabolism	Iron transport and metabolism	ECA_RS23220	ECA4034	bfd		NC_004547.2_cds_WP_011095513.1_3957	WP_011095513.1	bacterioferritin-associated ferredoxin		0.802719		0.0223401	1.03	0.00178894		0.0228861	78.48	306	56.19	160.52
General metabolism	Inorganic ion metabolism	Iron transport and metabolism	ECA_RS20685	ECA4185	cyaY		NC_004547.2_cds_WP_011095656.1_4107	WP_011095656.1	iron donor protein CyaY	1.47	4.02011e-31		9.83201e-08		1.40547e-09		0.49539	94.13	71.8	113.7	177.99
General metabolism	Inorganic ion metabolism	Iron transport and metabolism	ECA_RS21090	ECA4256			NC_004547.2_cds_WP_080641327.1_4179	WP_080641327.1	ABC transporter substrate-binding protein	-1.11	0.00497721	-1.76	0.00371141		0.208198		0.136823	3.54	2.31	2.52	0
General metabolism	Inorganic ion metabolism	Iron transport and metabolism	ECA_RS21475	ECA4339			NC_004547.2_cds_WP_011095803.1_4261	WP_011095803.1	Fe(3+) ABC transporter substrate-binding protein	1.21	2.17804e-17		2.47434e-09		0.428421		0.0303213	11.67	6.6	9.7	5.11
General metabolism	Inorganic ion metabolism	Iron transport and metabolism	ECA_RS23300	ECA4451	pgaD		NC_004547.2_cds_WP_011095909.1_4370	WP_011095909.1	poly-beta-1,6-N-acetyl-D-glucosamine biosynthesis protein PgaD		0.00327054		0.00023286		0.105235		0.0249385	115.28	292.76	137	306.96
General metabolism	Inorganic ion metabolism	Iron transport and metabolism	ECA_RS22135	ECA4478			NC_004547.2_cds_WP_162837363.1_4395	WP_162837363.1	Fe(3+)-hydroxamate ABC transporter substrate-binding protein FhuD		0.870371		0.00312764		0.00693335		0.158658	123.05	76.19	112.56	187.24
General metabolism	Inorganic ion metabolism	Nitrogen metabolism	ECA_RS01490	ECA0286	ptsN		NC_004547.2_cds_WP_011091919.1_280	WP_011091919.1	PTS IIA-like nitrogen regulatory protein PtsN		4.20076e-14		9.64279e-16		1.49592e-05		0.00054418	105.22	5.11	113.4	60.97
General metabolism	Inorganic ion metabolism	Nitrogen metabolism	ECA_RS01805	ECA0351			NC_004547.2_cds_WP_011091981.1_343	WP_011091981.1	NADPH-dependent oxidoreductase		0.813828	1.01	8.2377e-05		0.11562		0.126977	4.67	0	3.5	0
General metabolism	Inorganic ion metabolism	Nitrogen metabolism	ECA_RS04465	ECA0901	norW		NC_004547.2_cds_WP_043878015.1_876	WP_043878015.1	NADH:flavorubredoxin reductase NorW		1		0.778883		0.502537		0.0451944	3.32	5.51	2.71	0
General metabolism	Inorganic ion metabolism	Nitrogen metabolism	ECA_RS05105	ECA1029	glnD		NC_004547.2_cds_WP_011092628.1_1001	WP_011092628.1	bifunctional uridylyltransferase/uridylyl-removing protein GlnD	-1.64	1.11813e-108	-1.19	1.01813e-38		0.149829		1.24583e-14	33.07	7.12	51.4	10.12
General metabolism	Inorganic ion metabolism	Nitrogen metabolism	ECA_RS07005	ECA1406	fdnI		NC_004547.2_cds_WP_005974025.1_1374	WP_005974025.1	formate dehydrogenase-N subunit gamma	-3.09	7.1502e-228	-3.52	1.49683e-271		1		1.20472e-16	437.32	11.03	321.56	36.21
General metabolism	Inorganic ion metabolism	Nitrogen metabolism	ECA_RS07010	ECA1407	fdxH		NC_004547.2_cds_WP_011092991.1_1375	WP_011092991.1	formate dehydrogenase subunit beta	-4.39	0	-5.37	0		0.00330645		9.62905e-19	785.46	9.6	534	26.48
General metabolism	Inorganic ion metabolism	Nitrogen metabolism	ECA_RS07015	ECA1408	fdnG		NC_004547.2_cds_WP_011092992.1_1376	WP_011092992.1	formate dehydrogenase-N subunit alpha	-4.93	0	-5.91	0		8.99946e-19		3.79974e-08	869.04	5.03	667.66	17.08
General metabolism	Inorganic ion metabolism	Nitrogen metabolism	ECA_RS09265	ECA1876	nrfB		NC_004547.2_cds_WP_011093445.1_1831	WP_011093445.1	cytochrome c nitrite reductase pentaheme subunit	-1.31	3.85993e-13	-1.83	1.64404e-26		0.568215		8.85778e-13	87.49	13.74	51.99	32.91
General metabolism	Inorganic ion metabolism	Nitrogen metabolism	ECA_RS09270	ECA1877	nrfC		NC_004547.2_cds_WP_011093446.1_1832	WP_011093446.1	cytochrome c nitrite reductase Fe-S protein	-1.44	1.95935e-07	-1.66	1.0255e-10		1		0.0828428	39.97	3.82	19.51	11.66
General metabolism	Inorganic ion metabolism	Nitrogen metabolism	ECA_RS09275	ECA1878	nrfD		NC_004547.2_cds_WP_011093447.1_1833	WP_011093447.1	cytochrome c nitrite reductase subunit NrfD	-1.86	1.20604e-11	-2.29	3.63034e-19		1		8.68704e-05	7.22	0	4.22	2.6
General metabolism	Inorganic ion metabolism	Nitrogen metabolism	ECA_RS09285	ECA1880	nrfF		NC_004547.2_cds_WP_011093449.1_1835	WP_011093449.1	heme lyase NrfEFG subunit NrfF		0.257877		0.615646		0.762653		0.571584	13.16	7.61	4.85	8.38
General metabolism	Inorganic ion metabolism	Nitrogen metabolism	ECA_RS09290	ECA1881	nrfG		NC_004547.2_cds_WP_011093450.1_1836	WP_011093450.1	heme lyase NrfEFG subunit NrfG		0.300713		0.0663375		0.966567		0.170519	6.18	2.82	5.71	5.83
General metabolism	Inorganic ion metabolism	Nitrogen metabolism	ECA_RS09345	ECA1893	napB		NC_004547.2_cds_WP_011093461.1_1847	WP_011093461.1	nitrate reductase cytochrome c-type subunit	-5.49	8.67441e-106	-4.75	1.47701e-78		0.474806		0.790086	89.32	0	106.95	0
General metabolism	Inorganic ion metabolism	Nitrogen metabolism	ECA_RS09360	ECA1896	napA		NC_004547.2_cds_WP_011093464.1_1850	WP_011093464.1	nitrate reductase catalytic subunit NapA	-6.03	0	-6.68	0	-1.03	1.39379e-05		6.99266e-07	207.52	0	252.12	2.5
General metabolism	Inorganic ion metabolism	Nitrogen metabolism	ECA_RS09365	ECA1897	napD		NC_004547.2_cds_WP_011093465.1_1851	WP_011093465.1	chaperone NapD	-5.01	5.87129e-57	-7.58	1.56191e-74				2.66098e-05	260.6	0	219.55	0
General metabolism	Inorganic ion metabolism	Nitrogen metabolism	ECA_RS09375	ECA1900	narQ		NC_004547.2_cds_WP_039295913.1_1853	WP_039295913.1	nitrate/nitrite two-component system sensor histidine kinase NarQ		1.25892e-08	-1.22	2.65539e-52		0.170977		5.20822e-30	253.29	46.43	144.37	92.85
General metabolism	Inorganic ion metabolism	Nitrogen metabolism	ECA_RS10000	ECA2029	narX		NC_004547.2_cds_WP_011093591.1_1980	WP_011093591.1	nitrate/nitrite two-component system sensor histidine kinase NarX	-2.73	8.69488e-221	-4.51	0		1.97404e-07	1.08	1.02275e-70	193.06	2.2	98.61	4.83
General metabolism	Inorganic ion metabolism	Nitrogen metabolism	ECA_RS10010	ECA2031			NC_004547.2_cds_WP_011093593.1_1982	WP_011093593.1	nitrate reductase subunit alpha	-7.93	0	-8.52	0		1		1.24208e-36	1052.02	0.99	643.99	3.36
General metabolism	Inorganic ion metabolism	Nitrogen metabolism	ECA_RS10015	ECA2032	narH		NC_004547.2_cds_WP_011093594.1_1983	WP_011093594.1	nitrate reductase subunit beta	-6.36	0	-7.58	0		0.043956		6.66963e-34	929.34	3.66	569.98	2.68
General metabolism	Inorganic ion metabolism	Nitrogen metabolism	ECA_RS10020	ECA2033	narJ		NC_004547.2_cds_WP_011093595.1_1984	WP_011093595.1	nitrate reductase molybdenum cofactor assembly chaperone	-4.85	1.3071e-293	-5.48	0		0.650509		2.54899e-13	685.76	6.41	446.86	14.84
General metabolism	Inorganic ion metabolism	Nitrogen metabolism	ECA_RS10025	ECA2034	narI		NC_004547.2_cds_WP_039295086.1_1985	WP_039295086.1	respiratory nitrate reductase subunit gamma	-4.37	0	-4.64	0		0.847091		9.0279e-13	688.94	30.63	431.61	18.67
General metabolism	Inorganic ion metabolism	Nitrogen metabolism	ECA_RS10130	ECA2055			NC_004547.2_cds_WP_011093617.1_2006	WP_011093617.1	NarK family nitrate/nitrite MFS transporter		0.0535256		0.48064		0.850592		0.847304	5.94	3.93	4.67	2.06
General metabolism	Inorganic ion metabolism	Nitrogen metabolism	ECA_RS14420	ECA2936			NC_004547.2_cds_WP_043878077.1_2874	WP_043878077.1	nitrogen fixation protein NifQ		0.00511886		0.0392786		1		0.673992	11.5	15.36	0.66	16.07
General metabolism	Inorganic ion metabolism	Nitrogen metabolism	ECA_RS14425	ECA2937	nifB		NC_004547.2_cds_WP_011094468.1_2875	WP_011094468.1	nitrogenase cofactor biosynthesis protein NifB	2.39	2.58885e-39		8.63113e-05		2.67812e-07		0.0189539	4.64	4.59	4.1	19.7
General metabolism	Inorganic ion metabolism	Nitrogen metabolism	ECA_RS14445	ECA2941	nifM		NC_004547.2_cds_WP_011094472.1_2879	WP_011094472.1	nitrogen fixation protein NifM	1.29	5.29842e-09		0.00137348		0.982492		0.00938569	9.94	17.11	9.06	12.35
General metabolism	Inorganic ion metabolism	Nitrogen metabolism	ECA_RS14480	ECA2948	nifN		NC_004547.2_cds_WP_011094479.1_2886	WP_011094479.1	nitrogenase iron-molybdenum cofactor biosynthesis protein NifN		0.0158149		0.494024		0.7982		0.000129889	15.39	7.26	23.42	40.26
General metabolism	Inorganic ion metabolism	Nitrogen metabolism	ECA_RS14485	ECA2949	nifE		NC_004547.2_cds_WP_011094480.1_2887	WP_011094480.1	nitrogenase iron-molybdenum cofactor biosynthesis protein NifE		1.95325e-06		3.56517e-05		0.00113663		0.00154036	14.19	9.72	10.85	22.4
General metabolism	Inorganic ion metabolism	Nitrogen metabolism	ECA_RS14510	ECA2954	nifK		NC_004547.2_cds_WP_011094485.1_2893	WP_011094485.1	nitrogenase molybdenum-iron protein subunit beta		1		0.00752955		0.0355306		0.418666	9.23	1.26	7.76	8.35
General metabolism	Inorganic ion metabolism	Nitrogen metabolism	ECA_RS14515	ECA2955	nifD		NC_004547.2_cds_WP_011094486.1_2894	WP_011094486.1	nitrogenase molybdenum-iron protein alpha chain		0.0579762		0.10042		0.221685		0.00680867	4.01	2.86	2.15	3.1
General metabolism	Inorganic ion metabolism	Nitrogen metabolism	ECA_RS14520	ECA2956	nifH		NC_004547.2_cds_WP_011094487.1_2895	WP_011094487.1	nitrogenase iron protein		0.570912		0.331867		0.407499		0.350253	1.4	5.16	1.34	0
General metabolism	Inorganic ion metabolism	Nitrogen metabolism	ECA_RS14685	ECA2990			NC_004547.2_cds_WP_011094521.1_2927	WP_011094521.1	nitrate reductase		0.153043		0.972453		0.0003585		0.000117808	3.84	2.2	2.73	0.73
General metabolism	Inorganic ion metabolism	Nitrogen metabolism	ECA_RS14690	ECA2991	nirD		NC_004547.2_cds_WP_123785373.1_2928	WP_123785373.1	nitrite reductase small subunit NirD		0.203194		0.0947803		0.0370137		2.16111e-05	4.34	1.46	2.73	0.98
General metabolism	Inorganic ion metabolism	Nitrogen metabolism	ECA_RS14710	ECA2995			NC_004547.2_cds_WP_011094526.1_2932	WP_011094526.1	nitrate- and nitrite sensing domain-containing protein		0.637848		0.908734		0.313348		0.00144465	10.71	8.14	7.73	17.98
General metabolism	Inorganic ion metabolism	Nitrogen metabolism	ECA_RS16005	ECA3254	glnB		NC_004547.2_cds_WP_005970202.1_3189	WP_005970202.1	nitrogen regulatory protein P-II		4.52926e-08	1.29	7.68858e-37		0.00444586		0.000240502	155.72	389.17	236.05	520.94
General metabolism	Inorganic ion metabolism	Nitrogen metabolism	ECA_RS17195	ECA3489			NC_004547.2_cds_WP_011094994.1_3417	WP_011094994.1	amidohydrolase		0.00621178		2.49243e-05	1.02	3.73476e-08		0.753163	18.28	5.57	19.44	19.05
General metabolism	Inorganic ion metabolism	Nitrogen metabolism	ECA_RS20165	ECA4079			NC_004547.2_cds_WP_011095553.1_4002	WP_011095553.1	nitrite reductase large subunit	-5.39	0	-6.97	0		0.000156748		1.06753e-56	490.2	3.06	275.02	9.02
General metabolism	Inorganic ion metabolism	Nitrogen metabolism	ECA_RS20170	ECA4080	nirD		NC_004547.2_cds_WP_011095554.1_4003	WP_011095554.1	nitrite reductase small subunit NirD	-2.45	3.4473e-44	-3.18	2.85755e-66		0.0604553		0.105492	624.02	24.43	558.23	16.92
General metabolism	Inorganic ion metabolism	Phosphate transport and metabolism	ECA_RS05510	ECA1111	phoR		NC_004547.2_cds_WP_011092706.1_1081	WP_011092706.1	phosphate regulon sensor histidine kinase PhoR		7.1037e-05		0.704496		0.734874		0.00657947	10.66	1.42	12.53	6.66
General metabolism	Inorganic ion metabolism	Phosphate transport and metabolism	ECA_RS05515	ECA1112			NC_004547.2_cds_WP_011092707.1_1082	WP_011092707.1	phosphate ABC transporter substrate-binding protein	1.37	9.89549e-39		8.49461e-11		2.90473e-06		0.43101	22.74	35.45	22.39	64.3
General metabolism	Inorganic ion metabolism	Phosphate transport and metabolism	ECA_RS06890	ECA1384			NC_004547.2_cds_WP_043878025.1_1352	WP_043878025.1	phosphate ABC transporter substrate-binding protein	1.27	2.11686e-05		0.624579		0.0420936		0.0132432	1.72	0	1.46	2.92
General metabolism	Inorganic ion metabolism	Phosphate transport and metabolism	ECA_RS08335	ECA1684			NC_004547.2_cds_WP_011093263.1_1645	WP_011093263.1	phosphate ABC transporter ATP-binding protein PstB		0.0848242	1.04	4.8738e-38		1.34014e-13		1.3393e-14	124.26	125.14	159.32	198.37
General metabolism	Inorganic ion metabolism	Phosphate transport and metabolism	ECA_RS12015	ECA2446	phoQ		NC_004547.2_cds_WP_011093997.1_2391	WP_011093997.1	two-component system sensor histidine kinase PhoQ	1.72	4.25041e-53	1.22	3.99205e-27		0.00173687		0.0296285	11.67	4.07	7.84	4.36
General metabolism	Inorganic ion metabolism	Phosphate transport and metabolism	ECA_RS12720	ECA2596	focA		NC_004547.2_cds_WP_011094140.1_2540	WP_011094140.1	phosphate ABC transporter substrate-binding protein PstS	1.66	1.96456e-175	1.27	1.8045e-84		1.0375e-25		0.414278	326.04	162.38	323.5	513.42
General metabolism	Inorganic ion metabolism	Phosphate transport and metabolism	ECA_RS14915	ECA3039	ackA		NC_004547.2_cds_WP_011094564.1_2974	WP_011094564.1	acetate kinase	-1.61	1.24768e-168	-1.9	6.32614e-152		7.89057e-17		0.0222445	236.69	20.59	245.69	45.07
General metabolism	Inorganic ion metabolism	Phosphate transport and metabolism	ECA_RS14920	ECA3040	pta		NC_004547.2_cds_WP_011094565.1_2975	WP_011094565.1	phosphate acetyltransferase	-3.4	0	-2.76	4.57597e-267		0.185032		1.21624e-31	59.1	6.4	88.83	13.82
General metabolism	Inorganic ion metabolism	Phosphate transport and metabolism	ECA_RS15030	ECA3061			NC_004547.2_cds_WP_011094585.1_2996	WP_011094585.1	phosphate ABC transporter permease PstA		0.605614		0.564592		0.433803		0.940156	6.34	2.45	5.13	2.63
General metabolism	Inorganic ion metabolism	Phosphate transport and metabolism	ECA_RS15540	ECA3164	ppk1		NC_004547.2_cds_WP_011094686.1_3097	WP_011094686.1	polyphosphate kinase 1		1.73578e-13		0.0616582		2.96583e-52		0.000465546	32.16	10.39	35.36	28.49
General metabolism	Inorganic ion metabolism	Phosphate transport and metabolism	ECA_RS15545	ECA3165	ppx		NC_004547.2_cds_WP_011094687.1_3098	WP_011094687.1	exopolyphosphatase		0.0482122		1.91699e-16		0.000208676		1.72366e-10	66.17	66.58	85.92	76.86
General metabolism	Inorganic ion metabolism	Phosphate transport and metabolism	ECA_RS16040	ECA3261	aphA		NC_004547.2_cds_WP_011094779.1_3196	WP_011094779.1	acid phosphatase AphA	1.15	4.5438e-27		2.52534e-09		0.886647		1.71212e-08	125.72	109.02	100.34	147.88
General metabolism	Inorganic ion metabolism	Phosphate transport and metabolism	ECA_RS16315	ECA3310	fhuB		NC_004547.2_cds_WP_011094826.1_3245	WP_011094826.1	ferrichrome transport system permease protein		0.0222888		0.000162097		0.849042		0.0060254	9.03	4.01	5.45	10.27
General metabolism	Inorganic ion metabolism	Phosphate transport and metabolism	ECA_RS17755	ECA3593	ppa		NC_004547.2_cds_WP_011095096.1_3522	WP_011095096.1	inorganic diphosphatase	-1.88	1.30953e-150		3.02962e-27		0.428993		1.4624e-34	208.1	43.17	437.11	108.97
General metabolism	Inorganic ion metabolism	Phosphate transport and metabolism	ECA_RS20415	ECA4130			NC_004547.2_cds_WP_011095602.1_4052	WP_011095602.1	alkaline phosphatase		0.428248		8.83443e-06		0.022423		0.0450318	11.21	6.62	13.59	5.18
General metabolism	Inorganic ion metabolism	Phosphate transport and metabolism	ECA_RS22190	ECA4490			NC_004547.2_cds_WP_011095945.1_4406	WP_011095945.1	phosphate ABC transporter permease PstC	1.43	2.70878e-13		4.28222e-05		0.847091		0.00301061	6.32	6.82	8.54	15
General metabolism	Inorganic ion metabolism	Sulfur transport and metabolism	ECA_RS00465	ECA0093	fdhD		NC_004547.2_cds_WP_011091736.1_88	WP_011091736.1	formate dehydrogenase accessory sulfurtransferase FdhD	1.16	4.67737e-71		9.46055e-10	-1.22	2.27759e-77		2.61726e-11	168.98	95.27	230.3	542.77
General metabolism	Inorganic ion metabolism	Sulfur transport and metabolism	ECA_RS01185	ECA0230			NC_004547.2_cds_WP_011091868.1_223	WP_011091868.1	HesA/MoeB/ThiF family protein	-1.54	1.18887e-05		0.0591252		0.73305		0.158658	5.16	2.63	4.27	3.36
General metabolism	Inorganic ion metabolism	Sulfur transport and metabolism	ECA_RS04380	ECA0884	cysT		NC_004547.2_cds_WP_011092487.1_859	WP_011092487.1	sulfate/thiosulfate transport system permease protein	-2	2.12858e-16		0.00481392		0.250324		0.000173895	8.95	0	18.24	0
General metabolism	Inorganic ion metabolism	Sulfur transport and metabolism	ECA_RS04390	ECA0886	cysM		NC_004547.2_cds_WP_011092489.1_861	WP_011092489.1	cysteine synthase CysM	-3.09	2.26349e-27	-1.46	0.000407812		1	-1.63	1.89263e-19	19.4	2.73	62.02	11.2
General metabolism	Inorganic ion metabolism	Sulfur transport and metabolism	ECA_RS04430	ECA0894	cysK		NC_004547.2_cds_WP_011092496.1_869	WP_011092496.1	cysteine synthase A	-3.28	0	-1.48	7.87552e-77		8.82663e-07	-1.27	2.19533e-86	110.25	8.84	251.96	23.67
General metabolism	Inorganic ion metabolism	Sulfur transport and metabolism	ECA_RS04490	ECA0906			NC_004547.2_cds_WP_011092508.1_881	WP_011092508.1	sulfate ABC transporter permease subunit CysT		4.30537e-05	-1.23	3.1404e-43		1.07761e-09	1.49	1.67538e-79	283.26	42.88	97.51	55.39
General metabolism	Inorganic ion metabolism	Sulfur transport and metabolism	ECA_RS05735	ECA1156			NC_004547.2_cds_WP_011092749.1_1126	WP_011092749.1	PLP-dependent cysteine synthase family protein	2.69	2.25611e-118	2.22	5.89755e-79		0.94526		0.000284067	11.64	11.46	9.38	31.36
General metabolism	Inorganic ion metabolism	Sulfur transport and metabolism	ECA_RS06235	ECA1260	bcp		NC_004547.2_cds_WP_011092849.1_1228	WP_011092849.1	thioredoxin-dependent thiol peroxidase		3.24819e-05		2.75713e-08		2.93038e-12		1.84688e-16	175.05	122.03	291.94	327.84
General metabolism	Inorganic ion metabolism	Sulfur transport and metabolism	ECA_RS06945	ECA1395	modC		NC_004547.2_cds_WP_011092980.1_1363	WP_011092980.1	sulfate ABC transporter substrate-binding protein		1.30347e-09		0.0664214		0.00239831		0.729431	26.84	5.61	21.64	2.33
General metabolism	Inorganic ion metabolism	Sulfur transport and metabolism	ECA_RS11510	ECA2343	msrB		NC_004547.2_cds_WP_011093900.1_2287	WP_011093900.1	peptide-methionine (R)-S-oxide reductase MsrB		0.000197331		0.429183		0.076884		6.29982e-11	161.21	96.81	95.69	148.9
General metabolism	Inorganic ion metabolism	Sulfur transport and metabolism	ECA_RS12550	ECA2562			NC_004547.2_cds_WP_011094107.1_2505	WP_011094107.1	metal ABC transporter substrate-binding protein		0.15599		0.0033088		0.714506		0.000547821	8.39	0	2.56	0
General metabolism	Inorganic ion metabolism	Sulfur transport and metabolism	ECA_RS12550	ECA2562			NC_004547.2_cds_WP_011094107.1_2505	WP_011094107.1	ABC transporter substrate-binding protein		0.15599		0.0033088		0.714506		0.000547821	8.39	0	2.56	0
General metabolism	Inorganic ion metabolism	Sulfur transport and metabolism	ECA_RS12980	ECA2649	trxB		NC_004547.2_cds_WP_011094193.1_2593	WP_011094193.1	thioredoxin-disulfide reductase		1.39521e-05		0.000303619		0.659112		9.52215e-11	240.36	152.45	345.56	255.25
General metabolism	Inorganic ion metabolism	Sulfur transport and metabolism	ECA_RS13810	ECA2813	moaE		NC_004547.2_cds_WP_011094347.1_2755	WP_011094347.1	molybdopterin synthase catalytic subunit MoaE		0.00144209		8.6404e-13		0.206942		2.32587e-08	51.38	30.14	107.69	39.46
General metabolism	Inorganic ion metabolism	Sulfur transport and metabolism	ECA_RS13830	ECA2817	moaA		NC_004547.2_cds_WP_011094351.1_2759	WP_011094351.1	GTP 3',8-cyclase MoaA	1.31	3.26253e-97	1.1	5.33832e-50		0.00224082		0.0931142	174.28	340.73	174.99	594.31
General metabolism	Inorganic ion metabolism	Sulfur transport and metabolism	ECA_RS13925	ECA2837	moeB		NC_004547.2_cds_WP_011094371.1_2778	WP_011094371.1	molybdopterin-synthase adenylyltransferase MoeB	-1.27	2.59198e-29		3.06486e-16		0.680045		1.66752e-05	77.75	11.21	110.71	56.06
General metabolism	Inorganic ion metabolism	Sulfur transport and metabolism	ECA_RS15915	ECA3237			NC_004547.2_cds_WP_011094756.1_3172	WP_011094756.1	IscS subfamily cysteine desulfurase		0.031685	1.13	3.08016e-50		0.834743		1.34528e-38	120.83	99.72	251.72	179.62
General metabolism	Inorganic ion metabolism	Sulfur transport and metabolism	ECA_RS16995	ECA3446			NC_004547.2_cds_WP_011094954.1_3374	WP_011094954.1	aliphatic sulfonate ABC transporter permease SsuC		0.000106121		0.471338		0.0823407		0.000102369	16.05	20.99	14.27	25.75
General metabolism	Inorganic ion metabolism	Sulfur transport and metabolism	ECA_RS17490	ECA3541	cysC		NC_004547.2_cds_WP_011095044.1_3469	WP_011095044.1	adenylyl-sulfate kinase	-2.81	8.98253e-132	-1.13	2.07922e-12		0.0815034	-1.99	1.5469e-113	71.55	33.14	274.93	59.46
General metabolism	Inorganic ion metabolism	Sulfur transport and metabolism	ECA_RS17495	ECA3542	cysN		NC_004547.2_cds_WP_011095045.1_3470	WP_011095045.1	sulfate adenylyltransferase subunit CysN	-2.4	1.10587e-269	-1.02	9.75227e-27		1.1827e-23	-2.2	7.32473e-249	93.72	25.79	435.05	81.55
General metabolism	Inorganic ion metabolism	Sulfur transport and metabolism	ECA_RS17500	ECA3543	cysD		NC_004547.2_cds_WP_011095046.1_3471	WP_011095046.1	sulfate adenylyltransferase subunit CysD	-3.54	9.77215e-293	-1.8	4.1243e-47		9.02529e-07	-2.41	1.98006e-255	78.86	2.18	477.09	28.59
General metabolism	Inorganic ion metabolism	Sulfur transport and metabolism	ECA_RS17515	ECA3546	cysI		NC_004547.2_cds_WP_011095049.1_3474	WP_011095049.1	assimilatory sulfite reductase (NADPH) hemoprotein subunit	-1.84	2.00996e-191	-1.28	2.20671e-59		1.50398e-15	-1.04	6.39818e-62	283.14	57.09	553.31	168.63
General metabolism	Inorganic ion metabolism	Sulfur transport and metabolism	ECA_RS17520	ECA3547	cysJ		NC_004547.2_cds_WP_011095050.1_3475	WP_011095050.1	NADPH-dependent assimilatory sulfite reductase flavoprotein subunit		1.09713e-18		9.7081e-34		4.66852e-51		5.18431e-16	200.27	79.14	314.07	280.56
General metabolism	Inorganic ion metabolism	Sulfur transport and metabolism	ECA_RS17795	ECA3601	cysQ		NC_004547.2_cds_WP_011095104.1_3530	WP_011095104.1	3'(2'),5'-bisphosphate nucleotidase CysQ		1.27148e-10	1.75	6.55508e-134		1.21639e-31		5.79192e-24	190	763.72	327.22	672.14
General metabolism	Inorganic ion metabolism	Sulfur transport and metabolism	ECA_RS18630	ECA3771			NC_004547.2_cds_WP_011095272.1_3700	WP_011095272.1	C4-dicarboxylic acid transporter DauA	2.06	4.55044e-20	2.34	1.44004e-22		0.380266		0.923184	14.53	39.54	6.2	0
General metabolism	Inorganic ion metabolism	Sulfur transport and metabolism	ECA_RS19985	ECA4043	eptA		NC_004547.2_cds_WP_011095519.1_3966	WP_011095519.1	phosphoethanolamine transferase EptA	1.43	2.81223e-31	1.02	4.61575e-16		0.594783		0.000647875	12.1	18.38	7.72	37.41
General metabolism	Inorganic ion metabolism	Sulfur transport and metabolism	ECA_RS20385	ECA4124	kdgT		NC_004547.2_cds_WP_011095596.1_4046	WP_011095596.1	sulfate ABC transporter substrate-binding protein	4.26	0	4.82	0		0.00110729		0.00268473	37.94	235.88	51.86	568.44
General metabolism	Inorganic ion metabolism	Sulfur transport and metabolism	ECA_RS20460	ECA4139	glpE		NC_004547.2_cds_WP_011095610.1_4061	WP_011095610.1	thiosulfate sulfurtransferase GlpE	1.54	8.70488e-24	1.54	1.75733e-15		1.3695e-05		0.00130653	15.32	23.23	20.78	0
General metabolism	Inorganic ion metabolism	Sulfur transport and metabolism	ECA_RS21465	ECA4337	livF		NC_004547.2_cds_WP_011095801.1_4259	WP_011095801.1	sulfonate ABC transporter substrate-binding protein		0.0215525		0.778789		0.106338		0.210478	26.47	19.47	19.87	25.63
General metabolism	Inorganic ion metabolism	Sulfur transport and metabolism	ECA_RS21775	ECA4401			NC_004547.2_cds_WP_011095862.1_4320	WP_011095862.1	sulfate ABC transporter permease subunit CysW	2.26	0		2.09257e-20		1.27763e-173		1.39125e-42	605.62	719.48	376.27	2610.09
General metabolism	Inorganic ion metabolism	Sulfur transport and metabolism	ECA_RS21825	ECA4411	ssuD		NC_004547.2_cds_WP_011095871.1_4330	WP_011095871.1	FMNH2-dependent alkanesulfonate monooxygenase		0.0112521		0.0454109		0.445959		0.217741	3.92	0	5.72	8.06
General metabolism	Inorganic ion metabolism	Sulfur transport and metabolism	ECA_RS21835	ECA4413	ssuB		NC_004547.2_cds_WP_011095873.1_4332	WP_011095873.1	sulfate/thiosulfate ABC transporter permease CysT		0.0309857	1.8	5.33374e-07		0.126008		0.364676	3.57	2.55	3.84	15.94
General metabolism	Isoprenoid biosynthesis	Isoprenoid biosynthesis	ECA_RS03430	ECA0689	ispB		NC_004547.2_cds_WP_011092303.1_672	WP_011092303.1	octaprenyl diphosphate synthase		1.10173e-14		0.129567		1.96309e-40		1.03875e-07	118.22	23.55	150.04	67.33
General metabolism	Isoprenoid biosynthesis	Isoprenoid biosynthesis	ECA_RS05135	ECA1035	ispC		NC_004547.2_cds_WP_011092633.1_1007	WP_011092633.1	1-deoxy-D-xylulose-5-phosphate reductoisomerase		0.691042		0.460054		0.023828		0.0264139	70.99	65.08	84.08	84.85
General metabolism	Isoprenoid biosynthesis	Isoprenoid biosynthesis	ECA_RS05615	ECA1132	ispA		NC_004547.2_cds_WP_011092726.1_1102	WP_011092726.1	(2E,6E)-farnesyl diphosphate synthase		4.70221e-05		1.53842e-08		0.00152903		0.717149	56.78	10.1	48.55	39.66
General metabolism	Isoprenoid biosynthesis	Isoprenoid biosynthesis	ECA_RS10750	ECA2187	ispE		NC_004547.2_cds_WP_011093746.1_2137	WP_011093746.1	4-(cytidine 5'-diphospho)-2-C-methyl-D-erythritol kinase	-1.04	6.26715e-25		8.36712e-08		6.47272e-05		0.425294	80.53	20.58	67.59	34.6
General metabolism	Isoprenoid biosynthesis	Isoprenoid biosynthesis	ECA_RS15830	ECA3220	ispG		NC_004547.2_cds_WP_011094741.1_3155	WP_011094741.1	flavodoxin-dependent (E)-4-hydroxy-3-methylbut-2-enyl-diphosphate synthase	-1.29	5.41471e-43		9.70521e-16		0.0388839		0.17053	49.63	13.53	64.39	20.83
General metabolism	Isoprenoid biosynthesis	Isoprenoid biosynthesis	ECA_RS17455	ECA3534	ispF		NC_004547.2_cds_WP_010299845.1_3462	WP_010299845.1	2-C-methyl-D-erythritol 2,4-cyclodiphosphate synthase		3.81404e-32		2.05491e-10		1.34991e-11		0.0702238	193	125.24	213.47	225.22
General metabolism	Isoprenoid biosynthesis	Isoprenoid biosynthesis	ECA_RS17460	ECA3535	ispD		NC_004547.2_cds_WP_011095038.1_3463	WP_011095038.1	2-C-methyl-D-erythritol 4-phosphate cytidylyltransferase		0.591821		0.000719896		7.1944e-10		0.000518358	72.75	39.25	72.56	117.28
General metabolism	Lipid metabolism	Biosynthesis of unsaturated fatty acids	ECA_RS00570	ECA0115			NC_004547.2_cds_WP_043877991.1_109	WP_043877991.1	acyl-CoA desaturase		5.85631e-06		5.75422e-05		1		0.731573	19.95	5.42	19.8	14.5
General metabolism	Lipid metabolism	Biosynthesis of unsaturated fatty acids	ECA_RS00575	ECA0116			NC_004547.2_cds_WP_011091759.1_110	WP_011091759.1	acyl-CoA desaturase		2.55897e-06	-1.03	1.67782e-07		0.240875		0.957789	15.46	5.7	11.74	8.71
General metabolism	Lipid metabolism	Biosynthesis of unsaturated fatty acids	ECA_RS05765	ECA1162	tesB		NC_004547.2_cds_WP_011092755.1_1132	WP_011092755.1	acyl-CoA thioesterase II		2.69779e-09		3.61891e-11		1		0.865705	17.7	17.52	28.3	23.14
General metabolism	Lipid metabolism	Biosynthesis of unsaturated fatty acids	ECA_RS11365	ECA2314	yciA		NC_004547.2_cds_WP_011093871.1_2257	WP_011093871.1	acyl-CoA thioester hydrolase YciA		6.93265e-05		4.8185e-08		0.0510435		0.000448287	169.37	178.07	236.27	392.86
General metabolism	Lipid metabolism	Fatty acid biosynthesis	ECA_RS00175	ECA0033	fabY		NC_004547.2_cds_WP_039289303.1_32	WP_039289303.1	fatty acid biosynthesis protein FabY		3.90763e-06		0.0919146		2.84018e-08		0.0451013	81.31	78.62	106.25	181.87
General metabolism	Lipid metabolism	Fatty acid biosynthesis	ECA_RS00540	ECA0109			NC_004547.2_cds_WP_011091752.1_103	WP_011091752.1	ketoacyl-ACP synthase III		0.694904		1.33264e-05		8.08255e-07		0.745488	64.09	21.04	64.51	58.2
General metabolism	Lipid metabolism	Fatty acid biosynthesis	ECA_RS00850	ECA0173	gpsA		NC_004547.2_cds_WP_011091812.1_165	WP_011091812.1	NAD(P)H-dependent glycerol-3-phosphate dehydrogenase	-1.57	2.15076e-101	-1.42	3.50842e-59		0.0418259		5.95177e-05	249.22	40.58	283.47	100.29
General metabolism	Lipid metabolism	Fatty acid biosynthesis	ECA_RS01365	ECA0260	accC		NC_004547.2_cds_WP_011091895.1_254	WP_011091895.1	acetyl-CoA carboxylase biotin carboxylase subunit	-4.5	1.96736e-293	-3.77	6.72381e-188		0.750673		1.14191e-13	186.57	7.52	274.87	10.25
General metabolism	Lipid metabolism	Fatty acid biosynthesis	ECA_RS01370	ECA0261	accB		NC_004547.2_cds_WP_011091896.1_255	WP_011091896.1	acetyl-CoA carboxylase biotin carboxyl carrier protein	-4.23	2.73632e-106	-2.8	6.23225e-43		0.111452		1.49196e-09	141.8	11.64	162.28	5.83
General metabolism	Lipid metabolism	Fatty acid biosynthesis	ECA_RS05195	ECA1047	accA		NC_004547.2_cds_WP_011092645.1_1019	WP_011092645.1	acetyl-CoA carboxylase carboxyl transferase subunit alpha		0.019173		0.117387		0.167163		0.682938	302.96	216.35	309.31	328.69
General metabolism	Lipid metabolism	Fatty acid biosynthesis	ECA_RS05980	ECA1208			NC_004547.2_cds_WP_011092799.1_1177	WP_011092799.1	SDR family oxidoreductase		0.0390514	1.24	8.07093e-07	1.56	2.76767e-07		0.429383	4.42	7.62	3.92	2.54
General metabolism	Lipid metabolism	Fatty acid biosynthesis	ECA_RS05985	ECA1209			NC_004547.2_cds_WP_011092800.1_1178	WP_011092800.1	SDR family oxidoreductase		0.00136905	1	0.000103436		0.89033		0.764799	7.31	9.87	9.12	8.6
General metabolism	Lipid metabolism	Fatty acid biosynthesis	ECA_RS08655	ECA1748	fabA		NC_004547.2_cds_WP_011093324.1_1708	WP_011093324.1	bifunctional 3-hydroxydecanoyl-ACP dehydratase/trans-2-decenoyl-ACP isomerase	-2.88	5.42308e-108	-1.89	1.67472e-46		0.0560764		1.25865e-08	195.38	63.42	272.08	33.12
General metabolism	Lipid metabolism	Fatty acid biosynthesis	ECA_RS08875	ECA1794	plsX		NC_004547.2_cds_WP_011093370.1_1753	WP_011093370.1	phosphate acyltransferase PlsX		0.000375004		2.57616e-07		0.000611649		0.220967	141.24	79.86	140.12	150.95
General metabolism	Lipid metabolism	Fatty acid biosynthesis	ECA_RS08880	ECA1795			NC_004547.2_cds_WP_011093371.1_1754	WP_011093371.1	ketoacyl-ACP synthase III		0.984705		4.27653e-10		4.50222e-22		0.216074	180.02	53.59	188.29	242.99
General metabolism	Lipid metabolism	Fatty acid biosynthesis	ECA_RS08885	ECA1796	fabD		NC_004547.2_cds_WP_011093372.1_1755	WP_011093372.1	ACP S-malonyltransferase		1.19202e-13		8.41304e-24		1.46524e-22		0.00129778	285.02	28.66	321.31	71.45
General metabolism	Lipid metabolism	Fatty acid biosynthesis	ECA_RS08890	ECA1797	fabG		NC_004547.2_cds_WP_011093373.1_1756	WP_011093373.1	3-oxoacyl-ACP reductase FabG		2.01443e-10		1.08867e-05		0.57945		0.626759	506.24	526.27	484.58	761.56
General metabolism	Lipid metabolism	Fatty acid biosynthesis	ECA_RS08900	ECA1799	fabF		NC_004547.2_cds_WP_011093374.1_1758	WP_011093374.1	beta-ketoacyl-ACP synthase II	-1.67	1.24823e-153	-1.07	4.50476e-38		8.86335e-05		9.4558e-42	132.56	14.75	239.95	23.52
General metabolism	Lipid metabolism	Fatty acid biosynthesis	ECA_RS11655	ECA2372	fadD		NC_004547.2_cds_WP_011093928.1_2316	WP_011093928.1	long-chain-fatty-acid--CoA ligase FadD	3.42	0	1.36	3.4002e-80	-1.44	1.25502e-257		6.18695e-22	91.87	143.02	59.05	655.01
General metabolism	Lipid metabolism	Fatty acid biosynthesis	ECA_RS14150	ECA2880	pgsA		NC_004547.2_cds_WP_005974417.1_2820	WP_005974417.1	CDP-diacylglycerol--glycerol-3-phosphate 3-phosphatidyltransferase	2.52	0	1.87	4.76791e-152		5.72032e-10		1.77987e-09	206.18	484.24	142.91	798.02
General metabolism	Lipid metabolism	Fatty acid biosynthesis	ECA_RS14380	ECA2928	fabF		NC_004547.2_cds_WP_011094459.1_2866	WP_011094459.1	beta-ketoacyl-ACP synthase II	-1.5	1.58271e-21		0.00063704		0.722438		1.30902e-14	29.02	5	47.39	9.11
General metabolism	Lipid metabolism	Fatty acid biosynthesis	ECA_RS15000	ECA3056	accD		NC_004547.2_cds_WP_011094580.1_2991	WP_011094580.1	acetyl-CoA carboxylase, carboxyltransferase subunit beta		4.49184e-17		0.000541239		0.0699089		0.0695305	205.26	105.97	224.92	117.99
General metabolism	Lipid metabolism	Fatty acid biosynthesis	ECA_RS15040	ECA3063	fabB		NC_004547.2_cds_WP_011094587.1_2998	WP_011094587.1	beta-ketoacyl-ACP synthase I		0.162638	-1.08	3.83346e-54		1.57212e-77		0.116063	546.92	41.04	506.74	161.89
General metabolism	Lipid metabolism	Fatty acid biosynthesis	ECA_RS16100	ECA3274			NC_004547.2_cds_WP_011094792.1_3208	WP_011094792.1	holo-ACP synthase		0.000171732		0.0270396		0.714426		0.30783	22.89	150.28	30.62	68.02
General metabolism	Lipid metabolism	Fatty acid biosynthesis	ECA_RS17995	ECA3641	aas		NC_004547.2_cds_WP_011095142.1_3572	WP_011095142.1	bifunctional acyl-ACP--phospholipid O-acyltransferase/long-chain-fatty-acid--ACP ligase		1.87381e-09		3.84863e-06		0.000142776		0.00325778	81.39	37.21	97.49	60.36
General metabolism	Lipid metabolism	Fatty acid biosynthesis	ECA_RS22195	ECA4491			NC_004547.2_cds_WP_011095946.1_4407	WP_011095946.1	beta-ketoacyl-ACP synthase		6.76101e-07		5.90141e-11		1.29412e-07		0.00130653	52.06	11.83	56.62	30.85
General metabolism	Lipid metabolism	Fatty acid biosynthesis	ECA_RS22210	ECA4494			NC_004547.2_cds_WP_011095949.1_4410	WP_011095949.1	beta-ketoacyl-[acyl-carrier-protein synthase family protein		0.00117118		0.0465209		1		0.653817	15.98	9.69	24.88	16.14
General metabolism	Lipid metabolism	Fatty acid biosynthesis	ECA_RS22245	ECA4501			NC_004547.2_cds_WP_011095956.1_4417	WP_011095956.1	acyl-CoA synthetase		0.000117962		0.018307		6.72671e-17		0.0496683	17.95	6.15	24.45	8.56
General metabolism	Lipid metabolism	Fatty acid degradation	ECA_RS01020	ECA0207	fadA		NC_004547.2_cds_WP_011091846.1_199	WP_011091846.1	acetyl-CoA C-acyltransferase FadA	2.88	0	2.59	0		5.2179e-70		2.92242e-05	137.52	114.83	177.63	424.95
General metabolism	Lipid metabolism	Fatty acid degradation	ECA_RS01025	ECA0208	fadB		NC_004547.2_cds_WP_011091847.1_200	WP_011091847.1	fatty acid oxidation complex subunit alpha FadB	5.06	0	3.93	0	-1.11	1.13068e-271		0.156222	80.33	365.36	73.27	2483.85
General metabolism	Lipid metabolism	Fatty acid degradation	ECA_RS11425	ECA2326	adhE		NC_004547.2_cds_WP_011093883.1_2270	WP_011093883.1	bifunctional acetaldehyde-CoA/alcohol dehydrogenase		3.83558e-16		0.715753		8.5526e-11		7.41776e-34	107.16	34.07	166.63	91.74
General metabolism	Lipid metabolism	Fatty acid degradation	ECA_RS15115	ECA3078	fadJ		NC_004547.2_cds_WP_011094602.1_3013	WP_011094602.1	fatty acid oxidation complex subunit alpha FadJ		4.19177e-44		4.33092e-10		9.86556e-26		0.0413385	110.64	47.84	115.67	173.29
General metabolism	Lipid metabolism	Fatty acid degradation	ECA_RS15120	ECA3079	fadI		NC_004547.2_cds_WP_011094603.1_3014	WP_011094603.1	acetyl-CoA C-acyltransferase FadI	2.14	1.52172e-293	1.61	5.28155e-108		6.66518e-88		4.26623e-05	56.73	76.88	83.25	264.25
General metabolism	Lipid metabolism	Fatty acid degradation	ECA_RS17125	ECA3474	fadE		NC_004547.2_cds_WP_011094981.1_3403	WP_011094981.1	acyl-CoA dehydrogenase FadE	5.25	0	4.1	0		3.2244e-137		1.97302e-10	67.76	439.31	47.56	1473.47
General metabolism	Lipid metabolism	Glycerolipid metabolism	ECA_RS03130	ECA0628	plsB		NC_004547.2_cds_WP_011092246.1_611	WP_011092246.1	glycerol-3-phosphate 1-O-acyltransferase PlsB		1.51874e-13		4.4283e-09	-1.34	1.24415e-161		6.98681e-12	76.07	19.35	108.61	64.98
General metabolism	Lipid metabolism	Glycerolipid metabolism	ECA_RS03135	ECA0629			NC_004547.2_cds_WP_011092247.1_612	WP_011092247.1	diacylglycerol kinase		0.936258		2.35681e-20		1.75501e-15		0.409436	384.06	324.44	338.54	328.51
General metabolism	Lipid metabolism	Glycerolipid metabolism	ECA_RS03745	ECA0754			NC_004547.2_cds_WP_011092361.1_733	WP_011092361.1	alpha-galactosidase	-1.99	3.06385e-51		2.03182e-07		0.866409	-1.1	7.5976e-29	7.8	0.83	9.1	6.97
General metabolism	Lipid metabolism	Glycerolipid metabolism	ECA_RS04195	ECA0846			NC_004547.2_cds_WP_011092450.1_823	WP_011092450.1	glycerol dehydrogenase	-3.43	0	-4.11	0	-1.4	1.99069e-24		1.19132e-26	332.89	19.39	579.18	56.94
General metabolism	Lipid metabolism	Glycerolipid metabolism	ECA_RS04290	ECA0866			NC_004547.2_cds_WP_011092469.1_841	WP_011092469.1	dihydroxyacetone kinase family protein	-4.44	0	-2.5	9.82026e-80		0.00869569	-2.38	4.69007e-241	39.23	3.35	234.01	8.37
General metabolism	Lipid metabolism	Glycerolipid metabolism	ECA_RS09630	ECA1952			NC_004547.2_cds_WP_011093516.1_1905	WP_011093516.1	FGGY-family carbohydrate kinase		8.86305e-08		0.0877938		0.0574651		0.0372688	29.8	7.61	30.55	39.22
General metabolism	Lipid metabolism	Glycerolipid metabolism	ECA_RS17745	ECA3591	plsY		NC_004547.2_cds_WP_011095094.1_3520	WP_011095094.1	glycerol-3-phosphate 1-O-acyltransferase PlsY		9.9248e-18	1.16	5.77662e-39		6.38468e-18		5.46649e-07	58.1	96.25	51	102.7
General metabolism	Lipid metabolism	Glycerophospholipid metabolism	ECA_RS01780	ECA0346			NC_004547.2_cds_WP_011091976.1_338	WP_011091976.1	1-acylglycerol-3-phosphate O-acyltransferase	-1.19	7.79212e-22		2.20261e-05		0.904634		1.70168e-08	30.78	15.57	43.29	34.75
General metabolism	Lipid metabolism	Glycerophospholipid metabolism	ECA_RS05145	ECA1037	cdsA		NC_004547.2_cds_WP_011092635.1_1009	WP_011092635.1	phosphatidate cytidylyltransferase		0.000458522		0.976009		0.001165		0.396932	54.84	5.43	58.36	8.68
General metabolism	Lipid metabolism	Glycerophospholipid metabolism	ECA_RS07755	ECA1560			NC_004547.2_cds_WP_011093140.1_1526	WP_011093140.1	CDP-diacylglycerol diphosphatase	1.1	1.11389e-07		0.00126499		0.677114		0.287205	10.49	0	7.3	9.67
General metabolism	Lipid metabolism	Glycerophospholipid metabolism	ECA_RS09595	ECA1944	pgpB		NC_004547.2_cds_WP_011093510.1_1898	WP_011093510.1	phosphatidylglycerophosphatase B	1.14	7.35507e-34	1.82	3.92065e-85		5.57451e-27		0.00514499	52.86	70.52	36.56	105.06
General metabolism	Lipid metabolism	Glycerophospholipid metabolism	ECA_RS11385	ECA2318	cls		NC_004547.2_cds_WP_011093875.1_2262	WP_011093875.1	cardiolipin synthase	2.04	1.20869e-101	1.03	1.84195e-19		1.13654e-23		0.233834	12.86	11.4	8.81	35.12
General metabolism	Lipid metabolism	Glycerophospholipid metabolism	ECA_RS19585	ECA3966	psd		NC_004547.2_cds_WP_011095460.1_3890	WP_011095460.1	phosphatidylserine decarboxylase	-1.58	2.29427e-101	-1.62	7.97459e-68		7.50679e-05		8.01392e-05	101.72	5.98	137.35	23.69
General metabolism	Lipid metabolism	Glycerophospholipid metabolism	ECA_RS20575	ECA4163	glpC		NC_004547.2_cds_WP_011095634.1_4085	WP_011095634.1	anaerobic glycerol-3-phosphate dehydrogenase subunit C	-2.78	1.16824e-85		8.78279e-06		0.677114	-1.91	4.34632e-80	16.11	1.88	64.87	9.53
General metabolism	Lipid metabolism	Glycerophospholipid metabolism	ECA_RS20580	ECA4164	glpB		NC_004547.2_cds_WP_011095635.1_4086	WP_011095635.1	glycerol-3-phosphate dehydrogenase subunit GlpB	-2.93	4.40819e-84	-1.36	1.19352e-08		0.0199421	-2.23	2.68945e-93	13.42	4.59	76.38	7.02
General metabolism	Lipid metabolism	Glycerophospholipid metabolism	ECA_RS20585	ECA4165	glpA		NC_004547.2_cds_WP_011095636.1_4087	WP_011095636.1	anaerobic glycerol-3-phosphate dehydrogenase subunit A	-4.95	7.7324e-186		2.389e-06		0.152697	-3.36	1.42863e-213	9.17	4.62	104.54	2.52
General metabolism	Lipid metabolism	Lipid degradation	ECA_RS02145	ECA0421			NC_004547.2_cds_WP_011092043.1_411	WP_011092043.1	lipase		1.66093e-22		0.72784		4.79022e-10	-1.26	2.83663e-62	51.87	42.78	139.87	48.82
General metabolism	Lipid metabolism	Lipid degradation	ECA_RS04585	ECA0925			NC_004547.2_cds_WP_011092527.1_900	WP_011092527.1	phospholipase		0.036922		0.741922		0.044013		0.593882	3.69	1.69	4.2	11.9
General metabolism	Lipid metabolism	Lipid degradation	ECA_RS08125	ECA1639			NC_004547.2_cds_WP_011093216.1_1600	WP_011093216.1	phospholipase D family protein		9.85763e-07	1.07	7.00305e-32		3.3273e-12		1.27427e-20	42.2	100.38	70.89	90.01
General metabolism	Lipid metabolism	Lipid degradation	ECA_RS11935	ECA2428			NC_004547.2_cds_WP_011093980.1_2374	WP_011093980.1	glycerophosphodiester phosphodiesterase family protein	2.2	1.11472e-58		0.0860937	-1.37	4.10891e-18		0.000941925	14.45	26.45	7.14	72.09
General metabolism	Lipid metabolism	Lipid degradation	ECA_RS20595	ECA4167	glpQ		NC_004547.2_cds_WP_011095638.1_4089	WP_011095638.1	glycerophosphodiester phosphodiesterase	-3.46	0	-2.44	1.14307e-119		9.60471e-05	-1.47	2.98675e-120	75.3	0	207.74	19.79
General metabolism	Lipid metabolism	Lipid degradation	ECA_RS20625	ECA4173	pldA		NC_004547.2_cds_WP_011095644.1_4095	WP_011095644.1	phospholipase A		2.14937e-13		5.96776e-10		0.378191		0.118313	39.79	5.46	38.09	14.47
General metabolism	Lipid metabolism	Lipid degradation	ECA_RS21370	ECA4318	ugpQ		NC_004547.2_cds_WP_011095782.1_4241	WP_011095782.1	glycerophosphodiester phosphodiesterase		3.92937e-13	1.37	4.17671e-28		0.00284849		0.812153	34.69	45.87	34.62	42.38
General metabolism	Lipid metabolism	Other lipid metabolism-related	ECA_RS01310	ECA0250			NC_004547.2_cds_WP_039289558.1_243	WP_039289558.1	aldo/keto reductase		0.00615442		1.55406e-05		0.788192		0.410409	17.61	13.77	20.66	22.5
General metabolism	Lipid metabolism	Other lipid metabolism-related	ECA_RS03580	ECA0723			NC_004547.2_cds_WP_011092330.1_703	WP_011092330.1	SCP2 domain-containing protein		4.1107e-45	-1.76	2.83179e-136		2.35527e-13		5.89016e-24	1980.24	402.7	1333.41	679.34
General metabolism	Lipid metabolism	Other lipid metabolism-related	ECA_RS03640	ECA0736			NC_004547.2_cds_WP_011092343.1_715	WP_011092343.1	aldo/keto reductase		5.71292e-05		0.000233698		0.397929		9.28997e-12	34.59	7.1	59.28	35.78
General metabolism	Lipid metabolism	Other lipid metabolism-related	ECA_RS04855	ECA0981			NC_004547.2_cds_WP_011092581.1_954	WP_011092581.1	NADP(H)-dependent aldo-keto reductase		0.541004		0.21319		2.07373e-16		1.71465e-20	50.74	8.07	75.74	51.17
General metabolism	Lipid metabolism	Other lipid metabolism-related	ECA_RS06050	ECA1222	tesA		NC_004547.2_cds_WP_100675286.1_1191	WP_100675286.1	multifunctional acyl-CoA thioesterase I/protease I/lysophospholipase L1		1.80215e-11		2.1498e-13		0.0310738		2.29302e-08	30.6	0	27.08	23.51
General metabolism	Lipid metabolism	Other lipid metabolism-related	ECA_RS06430	ECA1298	lipB		NC_004547.2_cds_WP_011092885.1_1267	WP_011092885.1	lipoyl(octanoyl) transferase LipB		2.68506e-20		2.80675e-05		0.138682		3.19113e-10	24.65	6.7	27.05	11.13
General metabolism	Lipid metabolism	Other lipid metabolism-related	ECA_RS07580	ECA1523			NC_004547.2_cds_WP_011093103.1_1490	WP_011093103.1	iron-containing alcohol dehydrogenase family protein	1.74	1.96662e-25	2.03	1.63371e-32		0.00817627		0.322819	2.43	11.4	3.53	14.84
General metabolism	Lipid metabolism	Other lipid metabolism-related	ECA_RS08895	ECA1798	acpP		NC_004547.2_cds_WP_005970506.1_1757	WP_005970506.1	acyl carrier protein		0.0184033		2.02036e-15		4.05429e-36		0.000257728	8411.61	25856.4	6666.65	20974.7
General metabolism	Lipid metabolism	Other lipid metabolism-related	ECA_RS09505	ECA1924	cfa		NC_004547.2_cds_WP_011093492.1_1878	WP_011093492.1	cyclopropane fatty acyl phospholipid synthase	-1.35	6.84602e-18	-1.23	1.70183e-16		0.0691619		0.000106724	28.19	1.99	25.75	5.88
General metabolism	Lipid metabolism	Other lipid metabolism-related	ECA_RS09680	ECA1962			NC_004547.2_cds_WP_011093526.1_1915	WP_011093526.1	aldo/keto reductase	-2.86	1.96238e-274	-1.94	9.97572e-103		0.00064135		2.58016e-11	49.86	23.39	67.76	15.93
General metabolism	Lipid metabolism	Other lipid metabolism-related	ECA_RS11450	ECA2331	rssA		NC_004547.2_cds_WP_011093888.1_2275	WP_011093888.1	patatin-like phospholipase RssA	2.18	3.82702e-152	2.53	3.15244e-226		2.41551e-20		0.0178982	123.2	269.94	103.58	348.29
General metabolism	Lipid metabolism	Other lipid metabolism-related	ECA_RS11525	ECA2346			NC_004547.2_cds_WP_011093903.1_2290	WP_011093903.1	aldo/keto reductase	-1.29	6.05538e-66		0.926644		2.03884e-07		6.01604e-28	204.33	191.2	335.53	212.96
General metabolism	Lipid metabolism	Other lipid metabolism-related	ECA_RS13215	ECA2695			NC_004547.2_cds_WP_011094236.1_2638	WP_011094236.1	malonyl CoA-ACP transacylase	-3.75	1.28875e-98	-2.14	1.15074e-16		0.879335	-1.67	4.20563e-58	28.87	0	79.92	2.75
General metabolism	Lipid metabolism	Other lipid metabolism-related	ECA_RS13935	ECA2839			NC_004547.2_cds_WP_011094373.1_2780	WP_011094373.1	lipid kinase	1.72	7.45597e-22		6.30625e-05		0.335848		2.04154e-08	26.72	11.65	13.33	33.83
General metabolism	Lipid metabolism	Other lipid metabolism-related	ECA_RS15525	ECA3161	pstB		NC_004547.2_cds_WP_011094683.1_3094	WP_011094683.1	lipoprotein-releasing ABC transporter permease subunit LolC		1.97912e-14	-1.4	1.95674e-26		0.000819291		0.425422	79.55	9.96	78.31	41.71
General metabolism	Lipid metabolism	Other lipid metabolism-related	ECA_RS15635	ECA3182			NC_004547.2_cds_WP_011094704.1_3116	WP_011094704.1	aldo/keto reductase		2.76563e-20		1.92108e-05		2.71209e-16		0.000885571	64.26	48.66	76.46	127.95
General metabolism	Lipid metabolism	Other lipid metabolism-related	ECA_RS15700	ECA3194	yegS		NC_004547.2_cds_WP_011094716.1_3128	WP_011094716.1	lipid kinase YegS	1.01	5.20419e-24		0.528806		4.32497e-12		0.04484	29.74	7.42	31.63	79.73
General metabolism	Lipid metabolism	Other lipid metabolism-related	ECA_RS15755	ECA3205			NC_004547.2_cds_WP_011094726.1_3139	WP_011094726.1	linear amide C-N hydrolase		3.7962e-15		2.94762e-14		0.165122		0.0025875	19.15	19.01	14.71	28.27
General metabolism	Lipid metabolism	Other lipid metabolism-related	ECA_RS16230	ECA3293			NC_004547.2_cds_WP_011094810.1_3228	WP_011094810.1	aldo/keto reductase		0.0217062		0.00242036		0.5082		0.722195	6.5	4.35	1.68	2.35
General metabolism	Lipid metabolism	Other lipid metabolism-related	ECA_RS18915	ECA3830			NC_004547.2_cds_WP_011095328.1_3757	WP_011095328.1	long-chain fatty acid--CoA ligase	-1.76	1.38171e-60	-1.79	2.26818e-66		0.58125		0.884058	98.28	23.63	92.99	30.99
General metabolism	Lipid metabolism	Other lipid metabolism-related	ECA_RS21145	ECA4267	glpK		NC_004547.2_cds_WP_011095736.1_4190	WP_011095736.1	glycerol kinase GlpK	-3	0	-1.24	4.6547e-41		0.2684	-1.54	7.40049e-131	44.82	1.41	151.87	10.68
General metabolism	Menaquinone synthesis	Menaquinone synthesis	ECA_RS05990	ECA1210	menF		NC_004547.2_cds_WP_011092801.1_1179	WP_011092801.1	isochorismate synthase MenF	-1.56	4.90041e-19	-1.09	1.8697e-08		0.685907		0.0230995	14.76	0	17.53	1.8
General metabolism	Menaquinone synthesis	Menaquinone synthesis	ECA_RS05995	ECA1211			NC_004547.2_cds_WP_011092802.1_1180	WP_011092802.1	2-succinyl-5-enolpyruvyl-6-hydroxy-3-cyclohexene-1-carboxylic-acid synthase		1.94224e-15	-1.94	1.66458e-142	-1.27	5.92729e-91		0.000227656	271.76	55.92	214.95	238.4
General metabolism	Menaquinone synthesis	Menaquinone synthesis	ECA_RS06005	ECA1213	menB		NC_004547.2_cds_WP_005976180.1_1182	WP_005976180.1	1,4-dihydroxy-2-naphthoyl-CoA synthase	-3.53	1.07708e-293	-2.83	1.80819e-144		0.839559		1.11643e-23	216.35	23.98	334.58	30.73
General metabolism	Menaquinone synthesis	Menaquinone synthesis	ECA_RS06010	ECA1214	menC		NC_004547.2_cds_WP_011092804.1_1183	WP_011092804.1	o-succinylbenzoate synthase	-3.27	4.48716e-270	-3.02	2.1636e-154		0.161964		4.88916e-11	168.06	8.63	237.39	9.81
General metabolism	Menaquinone synthesis	Menaquinone synthesis	ECA_RS06015	ECA1215	menD		NC_004547.2_cds_WP_011092805.1_1184	WP_011092805.1	o-succinylbenzoate--CoA ligase	-2.8	4.63826e-119	-1.51	8.02108e-36		2.92007e-05		3.24417e-07	40.8	2.59	66.75	6.1
General metabolism	Menaquinone synthesis	Menaquinone synthesis	ECA_RS10180	ECA2065	menC		NC_004547.2_cds_WP_011093627.1_2016	WP_011093627.1	o-succinylbenzoate synthase		8.32213e-14		4.06952e-10		0.680045		0.383043	18.02	20.53	16.31	28.74
General metabolism	Menaquinone synthesis	Menaquinone synthesis	ECA_RS21125	ECA4263			NC_004547.2_cds_WP_011095732.1_4186	WP_011095732.1	1,4-dihydroxy-2-naphthoate polyprenyltransferase	1.47	3.99578e-105		0.00726861	-1.45	1.68697e-92		0.0882275	54.16	25.7	75.64	108.49
General metabolism	Methylation	Methylation	ECA_RS05045	ECA1017	rlmM		NC_004547.2_cds_WP_011092616.1_989	WP_011092616.1	23S rRNA (cytidine(2498)-2'-O)-methyltransferase RlmM		1.75264e-12		3.2378e-06		0.0610637		0.203766	33.3	9.82	31.34	17.11
General metabolism	Methylation	Methylation	ECA_RS05940	ECA1200			NC_004547.2_cds_WP_011092791.1_1169	WP_011092791.1	bifunctional 3-demethylubiquinone 3-O-methyltransferase/2-octaprenyl-6-hydroxy phenol methylase	1.64	1.54387e-78	1.74	4.26928e-65		0.000598852		0.00486347	57.38	161.45	69.74	280.65
General metabolism	Methylation	Methylation	ECA_RS07680	ECA1544			NC_004547.2_cds_WP_011093124.1_1511	WP_011093124.1	class I SAM-dependent methyltransferase		7.31654e-05		0.0303303		0.412131		0.731573	10.51	4.37	10.14	7.11
General metabolism	Methylation	Methylation	ECA_RS09045	ECA1831			NC_004547.2_cds_WP_011093402.1_1788	WP_011093402.1	methyltransferase domain-containing protein		0.49023		0.139		0.781572		2.50518e-05	13.32	3.12	7.43	3.12
General metabolism	Methylation	Methylation	ECA_RS19375	ECA3923	rsmE		NC_004547.2_cds_WP_011095419.1_3850	WP_011095419.1	16S rRNA (uracil(1498)-N(3))-methyltransferase		9.95264e-15		0.122725		0.000790029		0.00043887	85.65	56.32	59.09	142.11
General metabolism	Methylation	Methylation	ECA_RS20710	ECA4190	hemX		NC_004547.2_cds_WP_011095661.1_4112	WP_011095661.1	uroporphyrinogen-III C-methyltransferase		4.09952e-12		0.00173338		1.45025e-20		1.85548e-06	69.1	22.95	89.2	107.92
General metabolism	Nucleic acid metabolism	Base excision repair	ECA_RS00410	ECA0082			NC_004547.2_cds_WP_011091725.1_77	WP_011091725.1	DNA-3-methyladenine glycosylase I		0.282327		3.34496e-07		0.00404199		1.14191e-13	57.42	34.89	97.66	130.26
General metabolism	Nucleic acid metabolism	Base excision repair	ECA_RS00735	ECA0148	mutM		NC_004547.2_cds_WP_011091788.1_142	WP_011091788.1	bifunctional DNA-formamidopyrimidine glycosylase/DNA-(apurinic or apyrimidinic site) lyase		7.18648e-29		6.37603e-24		0.0101706		0.026248	85.86	97.76	115.55	219.58
General metabolism	Nucleic acid metabolism	Base excision repair	ECA_RS01315	ECA0251			NC_004547.2_cds_WP_043877993.1_244	WP_043877993.1	endonuclease		0.0896143		0.389481		9.14834e-08		0.00064291	16.5	14.81	23.93	19.81
General metabolism	Nucleic acid metabolism	Base excision repair	ECA_RS03380	ECA0679	mug		NC_004547.2_cds_WP_011092295.1_662	WP_011092295.1	G/U mismatch-specific DNA glycosylase		2.76837e-21		0.013665		4.05529e-15		5.06743e-07	135.11	40.94	91.8	128.64
General metabolism	Nucleic acid metabolism	Base excision repair	ECA_RS04495	ECA0907			NC_004547.2_cds_WP_011092509.1_882	WP_011092509.1	DNA-3-methyladenine glycosylase 2 family protein		1		0.2655		0.486626		0.584469	6.01	0	5.56	0
General metabolism	Nucleic acid metabolism	Base excision repair	ECA_RS04830	ECA0976	mutY		NC_004547.2_cds_WP_011092576.1_949	WP_011092576.1	A/G-specific adenine glycosylase		0.177479		1.54035e-10		0.0481603		1.40793e-08	10.49	2.08	8.52	8.57
General metabolism	Nucleic acid metabolism	Base excision repair	ECA_RS05050	ECA1018	xni		NC_004547.2_cds_WP_011092617.1_990	WP_011092617.1	flap endonuclease Xni	-1.31	1.60563e-40	-1.58	3.75755e-42		0.00118913		0.181967	139.65	5.44	178.81	25.38
General metabolism	Nucleic acid metabolism	Base excision repair	ECA_RS05490	ECA1108			NC_004547.2_cds_WP_011092704.1_1078	WP_011092704.1	AAA family ATPase	-1.32	1.15142e-101	-1.33	1.13808e-62		5.7324e-08		3.79401e-07	60.98	10.83	84.54	23.22
General metabolism	Nucleic acid metabolism	Base excision repair	ECA_RS05495	ECA1109	sbcD		NC_004547.2_cds_WP_011092705.1_1079	WP_011092705.1	exonuclease subunit SbcD		0.119735		0.119031		7.49778e-12		0.00175623	32.26	45.81	33.18	61.36
General metabolism	Nucleic acid metabolism	Base excision repair	ECA_RS06740	ECA1355	nei		NC_004547.2_cds_WP_011092940.1_1323	WP_011092940.1	endonuclease VIII		4.9166e-14		6.02106e-23		0.0844606		0.994525	70.33	138.47	77.54	190.62
General metabolism	Nucleic acid metabolism	Base excision repair	ECA_RS11210	ECA2282	nth		NC_004547.2_cds_WP_011093840.1_2228	WP_011093840.1	endonuclease III		0.442778		0.0137869		0.054109		0.928931	13.09	0	9.45	0
General metabolism	Nucleic acid metabolism	Base excision repair	ECA_RS11470	ECA2335	xthA		NC_004547.2_cds_WP_011093892.1_2279	WP_011093892.1	exodeoxyribonuclease III	-1.37	1.06258e-29	-1.15	1.24302e-16		0.514467		0.00501102	19.81	0	31.4	6.44
General metabolism	Nucleic acid metabolism	Base excision repair	ECA_RS13845	ECA2820	uvrB		NC_004547.2_cds_WP_011094354.1_2762	WP_011094354.1	excinuclease ABC subunit B		0.485021		0.676437		0.934469		0.0209554	49.41	25.18	44.42	39.76
General metabolism	Nucleic acid metabolism	Base excision repair	ECA_RS14155	ECA2881	uvrC		NC_004547.2_cds_WP_011094413.1_2821	WP_011094413.1	excinuclease ABC subunit UvrC		3.31812e-06		6.89128e-08		0.000799917		0.0113769	134.54	177.8	116.57	187.63
General metabolism	Nucleic acid metabolism	Base excision repair	ECA_RS16175	ECA3289	ung		NC_004547.2_cds_WP_011094806.1_3224	WP_011094806.1	uracil-DNA glycosylase		0.566332		1.13166e-12		1.83099e-17		1	79.82	19.78	85.89	44.33
General metabolism	Nucleic acid metabolism	Base excision repair	ECA_RS18215	ECA3689	uvrA		NC_004547.2_cds_WP_011095189.1_3616	WP_011095189.1	excinuclease ABC subunit UvrA	-1.79	4.43308e-111	-1.34	7.58816e-48		0.0727881		0.033411	60.18	6.13	75.5	9.55
General metabolism	Nucleic acid metabolism	DNA binding	ECA_RS12265	ECA2500			NC_004547.2_cds_WP_123785363.1_2444	WP_123785363.1	DNA-binding protein		2.35333e-11	1.01	1.81583e-13		0.393094		0.265662	8.47	12.46	7.02	14.45
General metabolism	Nucleic acid metabolism	DNA binding	ECA_RS12850	ECA2623			NC_004547.2_cds_WP_011094168.1_2567	WP_011094168.1	helix-turn-helix domain-containing protein	1.06	0.00125499		0.60654		0.778262		0.0076358	1.73	1.14	0.45	1.18
General metabolism	Nucleic acid metabolism	DNA binding	ECA_RS13580	ECA2767	dps		NC_004547.2_cds_WP_011094302.1_2710	WP_011094302.1	DNA starvation/stationary phase protection protein Dps		1.12178e-12	3.31	0	2.58	0		2.45137e-05	502.33	3308.23	631.99	1007.91
General metabolism	Nucleic acid metabolism	DNA metabolism	ECA_RS01655	ECA0320	diaA		NC_004547.2_cds_WP_011091952.1_313	WP_011091952.1	DnaA initiator-associating protein DiaA		9.94289e-06		1.32104e-25		9.8749e-07		0.551399	138.58	156.76	121.58	204.74
General metabolism	Nucleic acid metabolism	DNA metabolism	ECA_RS01675	ECA0325			NC_004547.2_cds_WP_005975532.1_317	WP_005975532.1	(eggNOG-mapper) DNA polymerase III	2.46	2.41046e-77	2.99	5.79746e-139		6.6712e-16		0.0401405	75.81	175.82	48.5	130.63
General metabolism	Nucleic acid metabolism	DNA metabolism	ECA_RS01725	ECA0335	parE		NC_004547.2_cds_WP_011091965.1_327	WP_011091965.1	DNA topoisomerase IV subunit B	-1.33	3.80523e-99	-1.67	2.16338e-87		3.38326e-25		4.12716e-12	129.91	21.06	166.55	64.79
General metabolism	Nucleic acid metabolism	DNA metabolism	ECA_RS01775	ECA0345	parC		NC_004547.2_cds_WP_011091975.1_337	WP_011091975.1	DNA topoisomerase IV subunit A	-1.09	2.35457e-57	-1.21	1.79398e-42		1.20735e-17		7.89791e-18	49.47	10.2	81.53	34.38
General metabolism	Nucleic acid metabolism	DNA metabolism	ECA_RS02655	ECA0529		pseudogene	NC_004547.2_cds_515		single-stranded DNA-binding protein	1.29	3.16516e-26		6.60945e-05		0.060204	1.17	6.66558e-27	52.23	27.57	22.29	61.12
General metabolism	Nucleic acid metabolism	DNA metabolism	ECA_RS02725	ECA0546			NC_004547.2_cds_WP_011092164.1_530	WP_011092164.1	site-specific integrase	2.18	5.16661e-90	2.49	8.80441e-111		0.00266392		0.629354	9.97	47.44	10.34	34.64
General metabolism	Nucleic acid metabolism	DNA metabolism	ECA_RS02945	ECA0593	radC		NC_004547.2_cds_WP_011092212.1_575	WP_011092212.1	DNA repair protein RadC		0.19595		0.404589		0.682517			3.73	15.09	1.04	30.03
General metabolism	Nucleic acid metabolism	DNA metabolism	ECA_RS03235	ECA0649			NC_004547.2_cds_WP_011092266.1_632	WP_011092266.1	ATP-binding protein	1.43	4.44766e-107	1.64	4.47182e-104		4.24306e-09		1.04469e-08	70.3	267.18	92.54	410.6
General metabolism	Nucleic acid metabolism	DNA metabolism	ECA_RS03350	ECA0672			NC_004547.2_cds_WP_011092288.1_655	WP_011092288.1	toprim domain-containing protein	1.74	2.01597e-67	1.89	3.8594e-73		0.00361665		0.0899147	10.45	24.68	6.51	27.59
General metabolism	Nucleic acid metabolism	DNA metabolism	ECA_RS03390	ECA0681	dnaG		NC_004547.2_cds_WP_011092297.1_664	WP_011092297.1	DNA primase	-1.52	9.46245e-79	-1.26	9.74094e-55		2.23664e-08		5.43273e-07	133.81	42.08	100.77	47.78
General metabolism	Nucleic acid metabolism	DNA metabolism	ECA_RS03630	ECA0734			NC_004547.2_cds_WP_011092341.1_713	WP_011092341.1	DNA polymerase III subunit psi		2.27978e-06		7.55171e-06	-1.51	3.06231e-24		0.117156	93.78	45.05	87.8	156.01
General metabolism	Nucleic acid metabolism	DNA metabolism	ECA_RS03825	ECA0772	recJ		NC_004547.2_cds_WP_011092379.1_751	WP_011092379.1	single-stranded-DNA-specific exonuclease RecJ	-1.1	1.86674e-35	-1.02	3.93903e-28		0.811357		0.634255	81.34	23.54	76.29	46.82
General metabolism	Nucleic acid metabolism	DNA metabolism	ECA_RS04870	ECA0984	mutH		NC_004547.2_cds_WP_011092584.1_957	WP_011092584.1	DNA mismatch repair endonuclease MutH	1.19	1.26336e-37		7.26582e-16		5.36815e-10		0.0472403	11.79	26.08	18.06	36.58
General metabolism	Nucleic acid metabolism	DNA metabolism	ECA_RS05620	ECA1133	xseB		NC_004547.2_cds_WP_011092727.1_1103	WP_011092727.1	exodeoxyribonuclease VII small subunit	1	5.86829e-18		2.80102e-09		0.00216154		0.499365	70.38	89.33	70.61	177.4
General metabolism	Nucleic acid metabolism	DNA metabolism	ECA_RS07875	ECA1589			NC_004547.2_cds_WP_043878148.1_1552	WP_043878148.1	ATP-dependent helicase	-1.11	2.72179e-34		5.34737e-26		0.162795		0.956494	24.84	7.08	22.26	15.36
General metabolism	Nucleic acid metabolism	DNA metabolism	ECA_RS08835	ECA1786	dinI		NC_004547.2_cds_WP_011093362.1_1745	WP_011093362.1	DNA damage-inducible protein I		0.0446635	1.1	3.66318e-05		0.0882195		3.24945e-06	21.45	17.51	66.4	124.37
General metabolism	Nucleic acid metabolism	DNA metabolism	ECA_RS10845	ECA2208	ogt		NC_004547.2_cds_WP_011093765.1_2156	WP_011093765.1	methylated-DNA--[protein-cysteine S-methyltransferase		3.87766e-11	1.13	2.66593e-23		3.84373e-05		0.0781317	63.85	14.29	52.43	42.16
General metabolism	Nucleic acid metabolism	DNA metabolism	ECA_RS11005	ECA2241			NC_004547.2_cds_WP_011093799.1_2188	WP_011093799.1	plasmid stabilization protein	2.98	6.84925e-110	1.87	1.49621e-33		1.82397e-08		0.00557217	91.81	205.76	53.57	675.98
General metabolism	Nucleic acid metabolism	DNA metabolism	ECA_RS11225	ECA2286	topA		NC_004547.2_cds_WP_011093844.1_2231	WP_011093844.1	type I DNA topoisomerase	-1.42	5.40386e-119	2.08	8.23079e-244	4.19	0		8.06072e-40	330.6	1165.28	199.24	114.56
General metabolism	Nucleic acid metabolism	DNA metabolism	ECA_RS11430	ECA2327			NC_004547.2_cds_WP_011093884.1_2271	WP_011093884.1	thymidine kinase		1.87499e-07	1.18	2.74084e-55		2.05467e-57		0.000166001	253.94	282.07	185.25	199.95
General metabolism	Nucleic acid metabolism	DNA metabolism	ECA_RS11610	ECA2363			NC_004547.2_cds_WP_010275471.1_2307	WP_010275471.1	DNA polymerase III subunit theta	1.58	1.83716e-42		4.91639e-13		0.417388		8.07341e-10	320.08	232.13	242.15	628.83
General metabolism	Nucleic acid metabolism	DNA metabolism	ECA_RS11990	ECA2441			NC_004547.2_cds_WP_011093992.1_2386	WP_011093992.1	NUDIX hydrolase	-1.46	4.08097e-32	-1.35	5.89672e-18		0.00530604		2.45059e-10	59.43	11.57	85.19	27.77
General metabolism	Nucleic acid metabolism	DNA metabolism	ECA_RS12050	ECA2454			NC_004547.2_cds_WP_011094004.1_2398	WP_011094004.1	methylated-DNA--[protein-cysteine S-methyltransferase		0.00379969		0.33809		0.00738969		0.1534	17.14	0	8.15	10.41
General metabolism	Nucleic acid metabolism	DNA metabolism	ECA_RS12140	ECA2475			NC_004547.2_cds_WP_011094023.1_2419	WP_011094023.1	DNA polymerase III subunit theta		0.754339		0.388355		0.899462		0.0845438	26.18	0	33.45	24.24
General metabolism	Nucleic acid metabolism	DNA metabolism	ECA_RS12860	ECA2625			NC_004547.2_cds_WP_011094170.1_2569	WP_011094170.1	DNA adenine methylase	1.36	0.000410083	2.44	1.13508e-17	1.6	2.22591e-08		0.150898	12.23	41.87	3.99	10.42
General metabolism	Nucleic acid metabolism	DNA metabolism	ECA_RS13030	ECA2660			NC_004547.2_cds_WP_011094203.1_2603	WP_011094203.1	ATP-dependent endonuclease	1.25	1.86823e-75		2.73497e-17		1.74944e-09		0.0028176	50.86	25.05	53.98	56.16
General metabolism	Nucleic acid metabolism	DNA metabolism	ECA_RS13670	ECA2786	dinG		NC_004547.2_cds_WP_011094321.1_2728	WP_011094321.1	ATP-dependent DNA helicase DinG		0.283056		0.702469		0.268391		0.0894361	8.82	3.88	12.16	9.1
General metabolism	Nucleic acid metabolism	DNA metabolism	ECA_RS14130	ECA2879			NC_004547.2_cds_WP_011094412.1_2819	WP_011094412.1	integrase arm-type DNA-binding domain-containing protein	-3.39	6.16493e-234	-1.9	1.01877e-50		0.49301	-1.55	5.12084e-102	61.24	8.59	174.65	8.76
General metabolism	Nucleic acid metabolism	DNA metabolism	ECA_RS14610	ECA2974			NC_004547.2_cds_WP_011094505.1_2913	WP_011094505.1	NUDIX domain-containing protein	1.23	1.11235e-05	1.12	0.00032856		1		0.498005	20.78	48.78	29.87	86.75
General metabolism	Nucleic acid metabolism	DNA metabolism	ECA_RS15080	ECA3071	smrB		NC_004547.2_cds_WP_011094595.1_3006	WP_011094595.1	endonuclease SmrB		2.26201e-09		0.032568		0.260805		0.00610249	32.06	30.25	26.67	23.91
General metabolism	Nucleic acid metabolism	DNA metabolism	ECA_RS15335	ECA3120			NC_004547.2_cds_WP_011094644.1_3056	WP_011094644.1	restriction endonuclease subunit S		0.579983		2.35385e-16		1.70491e-05		0.000161408	16.66	21.58	15.38	15.82
General metabolism	Nucleic acid metabolism	DNA metabolism	ECA_RS15345	ECA3122			NC_004547.2_cds_WP_011094646.1_3058	WP_011094646.1	DEAD/DEAH box helicase family protein		2.17288e-12		4.59521e-08		3.54745e-44		0.25771	95.85	62.97	96.94	127.3
General metabolism	Nucleic acid metabolism	DNA metabolism	ECA_RS15780	ECA3210	xseA		NC_004547.2_cds_WP_011094731.1_3145	WP_011094731.1	exodeoxyribonuclease VII large subunit		5.21175e-05		3.53124e-06	1.27	1.19348e-16		0.220024	7.18	7.54	7.59	0
General metabolism	Nucleic acid metabolism	DNA metabolism	ECA_RS16335	ECA3314	hrpB		NC_004547.2_cds_WP_011094830.1_3249	WP_011094830.1	ATP-dependent helicase HrpB		2.15098e-10		0.000970813		0.0666047		0.639035	16.49	7.03	16.19	8.41
General metabolism	Nucleic acid metabolism	DNA metabolism	ECA_RS16755	ECA3390			NC_004547.2_cds_WP_011094904.1_3323	WP_011094904.1	toprim domain-containing protein	1.28	1.17749e-08		0.50323		0.353659	1.49	3.51538e-16	7.1	3.92	2.05	4.44
General metabolism	Nucleic acid metabolism	DNA metabolism	ECA_RS16785	ECA3400			NC_004547.2_cds_WP_011094914.1_3330	WP_011094914.1	toprim domain-containing protein		8.40672e-05	-1.61	3.76832e-17		0.111985	1.32	1.14793e-18	8.27	1.35	4.03	3.02
General metabolism	Nucleic acid metabolism	DNA metabolism	ECA_RS16815	ECA3407			NC_004547.2_cds_WP_011094921.1_3337	WP_011094921.1	toprim domain-containing protein		0.547953					-3.41	5.65199e-16	0	2.34	1.42	0.74
General metabolism	Nucleic acid metabolism	DNA metabolism	ECA_RS16845	ECA3416			NC_004547.2_cds_WP_011094921.1_3345	WP_011094921.1	toprim domain-containing protein		0.826389		0.00385186	3.37	1.72239e-85	4.06	3.57088e-231	33.59	2.34	1.16	0.74
General metabolism	Nucleic acid metabolism	DNA metabolism	ECA_RS17705	ECA3583	ligA		NC_004547.2_cds_WP_071598491.1_3512	WP_071598491.1	NAD-dependent DNA ligase LigA	-1.73	9.03657e-83		2.34245e-21		0.35		2.44174e-13	80.77	12.23	111.44	21.92
General metabolism	Nucleic acid metabolism	DNA metabolism	ECA_RS18220	ECA3690			NC_004547.2_cds_WP_011095190.1_3617	WP_011095190.1	single-stranded DNA-binding protein		1.24911e-10		0.0918272		8.79788e-05		4.88991e-17	418.1	129.74	623.93	205.7
General metabolism	Nucleic acid metabolism	DNA metabolism	ECA_RS18795	ECA3805	mutT		NC_004547.2_cds_WP_011095306.1_3733	WP_011095306.1	8-oxo-dGTP diphosphatase MutT		0.00904652		0.714374		0.835689		0.019452	45.43	0	53.41	8.58
General metabolism	Nucleic acid metabolism	DNA metabolism		ECA3996					putative DNA topoisomerase
General metabolism	Nucleic acid metabolism	DNA metabolism	ECA_RS19765	ECA3998	dprA		NC_004547.2_cds_WP_011095492.1_3921	WP_011095492.1	DNA-protecting protein DprA		2.17574e-17		0.158325		9.14193e-10		0.634255	36.16	48.91	39.27	108.19
General metabolism	Nucleic acid metabolism	DNA metabolism	ECA_RS20210	ECA4088			NC_004547.2_cds_WP_011095562.1_4011	WP_011095562.1	phosphoglycolate phosphatase		2.41375e-27		8.04138e-10		2.24947e-07		8.0735e-25	86.61	48.5	145.93	82.22
General metabolism	Nucleic acid metabolism	DNA metabolism	ECA_RS20620	ECA4172	recQ		NC_004547.2_cds_WP_011095643.1_4094	WP_011095643.1	ATP-dependent DNA helicase RecQ	-2.29	4.07859e-104	-1.63	1.74241e-44		0.433803		1.73712e-08	36.18	4.44	52.12	3.67
General metabolism	Nucleic acid metabolism	DNA metabolism	ECA_RS20930	ECA4230			NC_004547.2_cds_WP_011095701.1_4153	WP_011095701.1	YifB family Mg chelatase-like AAA ATPase		0.163034		0.108864		0.0298187		0.00303404	6.64	1.21	7.82	14.65
General metabolism	Nucleic acid metabolism	DNA metabolism	ECA_RS21225	ECA4283	xerC		NC_004547.2_cds_WP_011095752.1_4206	WP_011095752.1	site-specific tyrosine recombinase XerC		0.80512	-1.69	1.14683e-05	-1.08	0.0389593		0.00219451	6.07	0.99	3.83	2.23
General metabolism	Nucleic acid metabolism	DNA metabolism	ECA_RS21250	ECA4292	xerC		NC_004547.2_cds_WP_011095752.1_4214	WP_011095752.1	site-specific tyrosine recombinase XerC		0.80512	-1.69	1.14683e-05	-1.08	0.0389593		0.00219451	6.07	0.99	3.83	2.23
General metabolism	Nucleic acid metabolism	DNA metabolism	ECA_RS21345	ECA4313			NC_004547.2_cds_WP_011095777.1_4236	WP_011095777.1	(eggNOG-mapper) HNH endonuclease		0.648776		2.89929e-05		0.0577434		0.0636762	28.24	2.6	32.13	17.95
General metabolism	Nucleic acid metabolism	DNA metabolism	ECA_RS23600	NO_ENSEMBL_ID		pseudogene	NC_004547.2_cds_3919		topoisomerase DNA-binding C4 zinc finger domain-containing protein	1.2	3.78858e-73	1.18	1.44472e-57		0.00205118		0.49905	391.67	1135.81	389.21	1768.24
General metabolism	Nucleic acid metabolism	DNA metabolism (recombination)	ECA_RS00190	ECA0036	recG		NC_004547.2_cds_WP_011091682.1_35	WP_011091682.1	ATP-dependent DNA helicase RecG	-1.05	7.49834e-19		2.03107e-06		0.910155		8.05212e-06	20.18	8.37	21.7	11.17
General metabolism	Nucleic acid metabolism	DNA metabolism (recombination)	ECA_RS00960	ECA0195	rmuC		NC_004547.2_cds_WP_011091834.1_187	WP_011091834.1	DNA recombination protein RmuC		0.00033087		0.00492574		0.00025908		0.0925566	40.03	27.33	45.66	33.47
General metabolism	Nucleic acid metabolism	DNA metabolism (recombination)	ECA_RS04165	ECA0840	recN		NC_004547.2_cds_WP_011092445.1_817	WP_011092445.1	DNA repair protein RecN	2.62	0	2.41	6.47316e-279		0.964483		2.16111e-05	90.51	409.45	75.64	695.32
General metabolism	Nucleic acid metabolism	DNA metabolism (recombination)	ECA_RS05480	ECA1106	rdgC		NC_004547.2_cds_WP_011092702.1_1076	WP_011092702.1	recombination-associated protein RdgC	-1.04	2.91793e-37		2.39514e-08		0.132124		6.09269e-15	65.77	14.28	105.92	52.77
General metabolism	Nucleic acid metabolism	DNA metabolism (recombination)	ECA_RS11875	ECA2416	ihfA		NC_004547.2_cds_WP_009112984.1_2361	WP_009112984.1	integration host factor subunit alpha		3.56939e-07		0.000463262		0.00054268		6.71675e-05	1490.59	170.82	1863.28	515.69
General metabolism	Nucleic acid metabolism	DNA metabolism (recombination)	ECA_RS12220	ECA2491	ruvB		NC_004547.2_cds_WP_011094038.1_2435	WP_011094038.1	Holliday junction branch migration DNA helicase RuvB		1.58494e-29		3.64596e-05		8.67396e-08		0.15396	88.2	84.89	73.52	125.29
General metabolism	Nucleic acid metabolism	DNA metabolism (recombination)	ECA_RS12225	ECA2492	ruvA		NC_004547.2_cds_WP_011094039.1_2436	WP_011094039.1	Holliday junction branch migration protein RuvA		0.011455		0.49589		0.376548		0.103232	163.05	114.6	120.35	206
General metabolism	Nucleic acid metabolism	DNA metabolism (recombination)	ECA_RS12690	ECA2590	ihfB		NC_004547.2_cds_WP_005967571.1_2534	WP_005967571.1	integration host factor subunit beta	-1.48	3.66286e-138	-1.2	4.16008e-61		0.00563669		1.61412e-09	2759.89	346.17	3634.81	688.01
General metabolism	Nucleic acid metabolism	DNA metabolism (recombination)	ECA_RS16110	ECA3276	recO		NC_004547.2_cds_WP_011094794.1_3210	WP_011094794.1	DNA repair protein RecO	-1.39	2.66962e-16	-1.56	5.04989e-14		0.183046		0.217065	21.94	18.82	37.85	20.26
General metabolism	Nucleic acid metabolism	DNA metabolism (recombination)	ECA_RS16655	ECA3369	recA		NC_004547.2_cds_WP_011094881.1_3303	WP_011094881.1	recombinase RecA		0.72329		2.4337e-13		1.15543e-21		0.804984	919.12	727.86	974.6	1031.29
General metabolism	Nucleic acid metabolism	DNA metabolism (repair)	ECA_RS00220	ECA0043	ligB		NC_004547.2_cds_WP_011091688.1_40	WP_011091688.1	NAD-dependent DNA ligase LigB	1.18	1.00921e-39	1.34	2.97287e-50		0.000114535		0.0155028	37.57	63.02	30.96	69.73
General metabolism	Nucleic acid metabolism	DNA metabolism (repair)	ECA_RS00720	ECA0145	radC		NC_004547.2_cds_WP_011091786.1_139	WP_011091786.1	DNA repair protein RadC		2.6924e-23		0.279653	-1.16	1.50223e-61		0.000149333	371.54	464	440.47	1758.76
General metabolism	Nucleic acid metabolism	DNA metabolism (repair)	ECA_RS02355	ECA0464	radA		NC_004547.2_cds_WP_011092086.1_455	WP_011092086.1	DNA repair protein RadA	-3.56	3.30624e-285	-2.11	7.36904e-89		1.64104e-05		2.37025e-22	102.71	22.16	166.8	9.65
General metabolism	Nucleic acid metabolism	DNA metabolism (repair)	ECA_RS04505	ECA0909	alkB		NC_004547.2_cds_WP_011092511.1_884	WP_011092511.1	DNA oxidative demethylase AlkB	1.21	5.70526e-28		0.103173		1.16895e-08		0.000292728	66.89	64.68	56.28	160.09
General metabolism	Nucleic acid metabolism	DNA metabolism (repair)	ECA_RS04915	ECA0993	recC		NC_004547.2_cds_WP_011092593.1_966	WP_011092593.1	exodeoxyribonuclease V subunit gamma		5.44525e-08		0.053792		0.0325844		0.734799	22.97	10.59	25.55	14.04
General metabolism	Nucleic acid metabolism	DNA metabolism (repair)	ECA_RS04925	ECA0995	recB		NC_004547.2_cds_WP_011092595.1_968	WP_011092595.1	exodeoxyribonuclease V subunit beta	-2.18	1.14191e-161	-2.12	6.10688e-120		0.81609		0.305773	73.75	12.77	70.13	20.83
General metabolism	Nucleic acid metabolism	DNA metabolism (repair)	ECA_RS04930	ECA0996	recD		NC_004547.2_cds_WP_011092596.1_969	WP_011092596.1	exodeoxyribonuclease V subunit alpha	-1.66	5.63694e-42	-1.26	1.40336e-24		0.0103639		0.0961572	46.97	12.35	45.15	9.2
General metabolism	Nucleic acid metabolism	DNA metabolism (repair)	ECA_RS05230	ECA1053	mutS		NC_004547.2_cds_WP_011092651.1_1026	WP_011092651.1	DNA mismatch repair protein MutS	-1.29	1.45435e-92		8.6891e-31		1.10331e-05		0.994277	111.58	46.58	118.77	50.57
General metabolism	Nucleic acid metabolism	DNA metabolism (repair)	ECA_RS05775	ECA1164			NC_004547.2_cds_WP_011092757.1_1134	WP_011092757.1	MGMT family protein	2.22	4.79097e-51	1.45	2.47442e-18		0.0564069		0.00189425	16.68	11.62	21.22	11.17
General metabolism	Nucleic acid metabolism	DNA metabolism (repair)	ECA_RS12565	ECA2565	sbcB		NC_004547.2_cds_WP_011094110.1_2508	WP_011094110.1	exodeoxyribonuclease I		0.00781654		5.24099e-05		0.253343		0.359513	10.42	1.56	11.39	9.42
General metabolism	Nucleic acid metabolism	DNA metabolism (repair)	ECA_RS13370	ECA2726	nfo		NC_004547.2_cds_WP_011094267.1_2668	WP_011094267.1	deoxyribonuclease IV		2.28503e-11		1.16286e-15		7.66459e-06		2.16336e-23	56.41	52.16	121.24	74.7
General metabolism	Nucleic acid metabolism	DNA metabolism (repair)	ECA_RS15625	ECA3180			NC_004547.2_cds_WP_011094702.1_3114	WP_011094702.1	ABC transporter ATP-binding protein	-2.23	1.40465e-251	-2.24	7.94362e-173		2.42982e-07		1.46651e-08	1415.83	86.85	1934.29	204.39
General metabolism	Nucleic acid metabolism	DNA metabolism (repair)	ECA_RS19440	ECA3936	mutL		NC_004547.2_cds_WP_011095430.1_3863	WP_011095430.1	DNA mismatch repair endonuclease MutL		0.000100759		5.32597e-25		1.15698e-17		0.972389	53.17	8.86	49.34	23.28
General metabolism	Nucleic acid metabolism	DNA metabolism (repair)	ECA_RS21965	ECA4439	recF		NC_004547.2_cds_WP_011095898.1_4358	WP_011095898.1	DNA replication/repair protein RecF		0.000783152	-1.34	4.51647e-13		0.00101794		0.26386	22.72	6.32	20.61	10.39
General metabolism	Nucleic acid metabolism	DNA metabolism (replication)	ECA_RS00125	ECA0021	polA		NC_004547.2_cds_WP_011091670.1_21	WP_011091670.1	DNA polymerase I		0.0487482		3.47346e-16		6.26219e-31		0.0124872	101.17	22.3	83.28	60.44
General metabolism	Nucleic acid metabolism	DNA metabolism (replication)	ECA_RS01930	ECA0375	nrdD		NC_004547.2_cds_WP_011092005.1_367	WP_011092005.1	anaerobic ribonucleoside-triphosphate reductase	-5.43	0	-4.27	1.56494e-261		0.261217	-1.35	7.42745e-113	52.03	1.86	144.55	0.93
General metabolism	Nucleic acid metabolism	DNA metabolism (replication)	ECA_RS02070	ECA0403			NC_004547.2_cds_WP_011092032.1_396	WP_011092032.1	DNA polymerase III subunit chi	-1.03	1.08909e-12		0.000152746		0.986365		0.0136621	64.7	35.96	87.14	40.72
General metabolism	Nucleic acid metabolism	DNA metabolism (replication)	ECA_RS02615	ECA0519	dnaB		NC_004547.2_cds_WP_043877999.1_507	WP_043877999.1	replicative DNA helicase	1.41	5.3042e-21	1.15	4.29468e-14		0.63778		0.00501102	9.2	5.94	6.32	24.67
General metabolism	Nucleic acid metabolism	DNA metabolism (replication)	ECA_RS02645	ECA0525			NC_004547.2_cds_WP_039290396.1_513	WP_039290396.1	DNA topoisomerase III	2.66	2.08039e-116	2.54	1.26957e-106		0.000584141		0.00034635	7.6	49.04	4.37	47.72
General metabolism	Nucleic acid metabolism	DNA metabolism (replication)	ECA_RS03050	ECA0612			NC_004547.2_cds_WP_011092231.1_596	WP_011092231.1	DinB family protein		1.20542e-22	1.05	5.04247e-26		0.0694243		0.00437372	68.95	89.59	76.4	128.35
General metabolism	Nucleic acid metabolism	DNA metabolism (replication)	ECA_RS03055	ECA0613			NC_004547.2_cds_WP_011092232.1_597	WP_011092232.1	DNA-binding domain-containing protein	1.53	1.28803e-27	1.28	2.00837e-17		0.974231		0.0325211	9.63	8.71	8.06	11.92
General metabolism	Nucleic acid metabolism	DNA metabolism (replication)	ECA_RS05190	ECA1046	dnaE		NC_004547.2_cds_WP_011092644.1_1018	WP_011092644.1	DNA polymerase III subunit alpha		7.47389e-13		3.03042e-05		0.519361		0.715467	111.83	51.9	100.61	100.44
General metabolism	Nucleic acid metabolism	DNA metabolism (replication)	ECA_RS05810	ECA1173			NC_004547.2_cds_WP_011092764.1_1143	WP_011092764.1	primosomal replication protein	1.27	1.2461e-14		4.96347e-05		0.57945		0.00765324	18.38	9.21	15.13	45.76
General metabolism	Nucleic acid metabolism	DNA metabolism (replication)	ECA_RS05825	ECA1176	dnaX		NC_004547.2_cds_WP_011092767.1_1146	WP_011092767.1	DNA polymerase III subunit gamma/tau	-1.47	1.03197e-86	-1.28	3.72797e-50		0.535193		0.00773341	69.37	24.84	86.58	17.53
General metabolism	Nucleic acid metabolism	DNA metabolism (replication)	ECA_RS05935	ECA1199	nrdA		NC_004547.2_cds_WP_011092790.1_1168	WP_011092790.1	ribonucleoside-diphosphate reductase subunit alpha	-2.09	9.396e-231		1.39561e-38		2.12943e-09		2.79654e-32	134.79	21.9	209.12	33.09
General metabolism	Nucleic acid metabolism	DNA metabolism (replication)	ECA_RS05945	ECA1201	gyrA		NC_004547.2_cds_WP_011092792.1_1170	WP_011092792.1	DNA topoisomerase (ATP-hydrolyzing) subunit A	-2.66	0	-1.95	4.72345e-158		1.47834e-05		2.83103e-07	234.72	62.44	297.68	64.7
General metabolism	Nucleic acid metabolism	DNA metabolism (replication)	ECA_RS06475	ECA1307	holA		NC_004547.2_cds_WP_011092893.1_1276	WP_011092893.1	DNA polymerase III subunit delta	-1.81	2.69057e-32	-1.42	3.56105e-17		1		0.00427354	21.7	4.09	15.24	16.45
General metabolism	Nucleic acid metabolism	DNA metabolism (replication)	ECA_RS06640	ECA1335	seqA		NC_004547.2_cds_WP_011092920.1_1303	WP_011092920.1	replication initiation negative regulator SeqA		0.0671436		0.00979449		0.541918		1.79483e-06	149	123.52	212.53	165.45
General metabolism	Nucleic acid metabolism	DNA metabolism (replication)	ECA_RS08120	ECA1638			NC_004547.2_cds_WP_011093215.1_1599	WP_011093215.1	DNA-binding protein	1.96	0.00095344	3.93	1.51146e-18	1.69	5.64093e-06			8	263.95	2.49	120.48
General metabolism	Nucleic acid metabolism	DNA metabolism (replication)	ECA_RS08695	ECA1756	helD		NC_004547.2_cds_WP_011093332.1_1716	WP_011093332.1	DNA helicase IV		5.36566e-61		1.42111e-41		0.000807609		4.04766e-05	127.33	160.49	100.76	197.05
General metabolism	Nucleic acid metabolism	DNA metabolism (replication)	ECA_RS08920	ECA1803	holB		NC_004547.2_cds_WP_011093378.1_1762	WP_011093378.1	DNA polymerase III subunit delta'		1.01465e-06		0.0182641		0.108412		0.000239982	62.89	23.45	72.64	46.12
General metabolism	Nucleic acid metabolism	DNA metabolism (replication)	ECA_RS11105	ECA2261	tus		NC_004547.2_cds_WP_011093819.1_2207	WP_011093819.1	DNA replication terminus site-binding protein		0.793966		0.0554511		0.976805		0.00142043	11.27	4.38	10.61	5.13
General metabolism	Nucleic acid metabolism	DNA metabolism (replication)	ECA_RS11480	ECA2337			NC_004547.2_cds_WP_011093894.1_2281	WP_011093894.1	DNA topoisomerase III	-1.48	3.53789e-58		0.348027	1.39	1.3145e-47		0.270298	60.44	101.01	61.84	26.26
General metabolism	Nucleic acid metabolism	DNA metabolism (replication)	ECA_RS11670	ECA2375			NC_004547.2_cds_WP_011093931.1_2319	WP_011093931.1	ATP-dependent DNA helicase	-1.87	1.7355e-48	-1.97	2.98079e-46		0.404403		0.890237	29.36	8.47	28.31	6.73
General metabolism	Nucleic acid metabolism	DNA metabolism (replication)	ECA_RS12960	ECA2645			NC_004547.2_cds_WP_011094189.1_2589	WP_011094189.1	replication-associated recombination protein A		5.56516e-14		6.79922e-27		1.28982e-07		0.731573	101.04	7.5	92.1	33.65
General metabolism	Nucleic acid metabolism	DNA metabolism (replication)	ECA_RS14315	ECA2913			NC_004547.2_cds_WP_011094444.1_2852	WP_011094444.1	DNA-binding protein	2.37	4.0027e-05	2.99	7.49653e-12	1.22	0.0032436			14.54	205.46	14.41	73.66
General metabolism	Nucleic acid metabolism	DNA metabolism (replication)	ECA_RS16460	ECA3339	dnaQ		NC_004547.2_cds_WP_011094852.1_3273	WP_011094852.1	DNA polymerase III subunit epsilon	1.35	1.39515e-58		6.16351e-12		1.40682e-06		1.40003e-05	106.03	103.84	85.93	214.23
General metabolism	Nucleic acid metabolism	DNA metabolism (replication)	ECA_RS17095	ECA3468	dinB		NC_004547.2_cds_WP_011094976.1_3396	WP_011094976.1	DNA polymerase IV	2.28	2.08578e-90	1.9	8.11134e-65		0.178268		0.0147572	22.77	150.56	21.24	165.98
General metabolism	Nucleic acid metabolism	DNA metabolism (replication)	ECA_RS23150	ECA3612	priB		NC_004547.2_cds_WP_162014383.1_3541	WP_162014383.1	primosomal replication protein N	-4.56	1.92071e-127	-2.4	1.18704e-38	1.22	0.00193198		1.8212e-20	319.27	10.19	590.1	0
General metabolism	Nucleic acid metabolism	DNA metabolism (replication)	ECA_RS18110	ECA3664	dnaB		NC_004547.2_cds_WP_011095164.1_3595	WP_011095164.1	replicative DNA helicase		4.36158e-09		2.94439e-19		7.19876e-10		0.0777049	26.86	0	32.69	14.11
General metabolism	Nucleic acid metabolism	DNA metabolism (replication)	ECA_RS19025	ECA3852			NC_004547.2_cds_WP_011095350.1_3779	WP_011095350.1	DNA polymerase II		0.947274		0.928873		0.908407		0.661484	7.93	3.41	8.77	5.25
General metabolism	Nucleic acid metabolism	DNA metabolism (replication)	ECA_RS19175	ECA3881	dnaJ		NC_004547.2_cds_WP_011095379.1_3809	WP_011095379.1	molecular chaperone DnaJ	-1.16	5.06189e-27		0.000336631	1.31	5.03989e-47		0.407218	144.97	182.9	154.47	96.76
General metabolism	Nucleic acid metabolism	DNA metabolism (replication)	ECA_RS20660	ECA4179	uvrD		NC_004547.2_cds_WP_011095650.1_4101	WP_011095650.1	DNA helicase II		0.12769		0.046421		7.91218e-08		7.3779e-05	46.38	19.92	53.87	63.51
General metabolism	Nucleic acid metabolism	DNA metabolism (replication)	ECA_RS20855	ECA4215	rep		NC_004547.2_cds_WP_011095686.1_4137	WP_011095686.1	DNA helicase Rep	-1.97	3.95173e-102	-1.59	4.76132e-56		0.680932		0.00681082	51.55	7.69	61.23	18.28
General metabolism	Nucleic acid metabolism	DNA metabolism (replication)	ECA_RS21100	ECA4258	priA		NC_004547.2_cds_WP_011095727.1_4181	WP_011095727.1	primosomal protein N'		1.22701e-15		5.58562e-08		0.14328		0.513461	16.05	3.41	15.47	9.88
General metabolism	Nucleic acid metabolism	DNA metabolism (replication)	ECA_RS21960	ECA4438	gyrB		NC_004547.2_cds_WP_011095897.1_4357	WP_011095897.1	DNA topoisomerase (ATP-hydrolyzing) subunit B		4.25811e-09		9.19818e-28		1.81163e-34		0.551399	382.15	145.39	405.35	357.28
General metabolism	Nucleic acid metabolism	DNA metabolism (replication)	ECA_RS21970	ECA4440	dnaN		NC_004547.2_cds_WP_011095899.1_4359	WP_011095899.1	DNA polymerase III subunit beta		5.58741e-20		1.40488e-22		0.00634693		0.99104	119.02	22.87	117.32	42.09
General metabolism	Nucleic acid metabolism	Homologous recombination	ECA_RS05835	ECA1178	recR		NC_004547.2_cds_WP_011092769.1_1148	WP_011092769.1	recombination protein RecR	-1.04	1.76325e-23		0.0333051		0.000574469		0.000959103	111.14	99.65	133.82	79
General metabolism	Nucleic acid metabolism	Homologous recombination	ECA_RS12230	ECA2493	ruvC		NC_004547.2_cds_WP_011094040.1_2437	WP_011094040.1	crossover junction endodeoxyribonuclease RuvC		9.9587e-11		3.74958e-08		0.000551708		5.56145e-07	334.33	444.17	254.66	515.01
General metabolism	Nucleic acid metabolism	Nucleotide metabolism	ECA_RS00275	ECA0053			NC_004547.2_cds_WP_011091698.1_50	WP_011091698.1	5'-nucleotidase C-terminal domain-containing protein		2.50299e-26		1.56934e-09		0.00610941		1.0888e-11	31.13	9.69	40.61	36.66
General metabolism	Nucleic acid metabolism	Nucleotide metabolism	ECA_RS00910	ECA0185	udp		NC_004547.2_cds_WP_011091824.1_177	WP_011091824.1	uridine phosphorylase	-2.75	0	-1.79	2.35802e-149		8.22905e-09	-1.19	1.14527e-97	905.82	73.65	2195.35	159.09
General metabolism	Nucleic acid metabolism	Nucleotide metabolism	ECA_RS01415	ECA0270	maf		NC_004547.2_cds_WP_011091904.1_264	WP_011091904.1	septum formation inhibitor Maf		0.0279963	-1.02	4.25754e-09		2.30835e-06		0.350372	58.87	27.6	50.91	31.13
General metabolism	Nucleic acid metabolism	Nucleotide metabolism	ECA_RS05860	ECA1184			NC_004547.2_cds_WP_011092775.1_1153	WP_011092775.1	bifunctional UDP-sugar hydrolase/5'-nucleotidase	-1.2	1.18212e-82		1.72371e-25		0.389221		8.59136e-11	239.39	62.33	313.27	110.68
General metabolism	Nucleic acid metabolism	Nucleotide metabolism	ECA_RS08860	ECA1791	maf		NC_004547.2_cds_WP_011093367.1_1750	WP_011093367.1	septum formation inhibitor Maf		1.15349e-06		0.0910056		0.355215		0.0422553	12.64	25.07	10.5	50.17
General metabolism	Nucleic acid metabolism	Nucleotide metabolism	ECA_RS11130	ECA2266	add		NC_004547.2_cds_WP_011093824.1_2212	WP_011093824.1	adenosine deaminase		5.88194e-09		0.000433687		1.50425e-31		0.388339	63.15	8.43	72.41	36.32
General metabolism	Nucleic acid metabolism	Nucleotide metabolism	ECA_RS15460	ECA3147			NC_004547.2_cds_WP_011094670.1_3081	WP_011094670.1	nucleotide sugar dehydrogenase	4.4	6.56267e-191	4.26	4.25421e-229		9.2635e-13		0.0037413	5.97	46.85	1.48	65.79
General metabolism	Nucleic acid metabolism	Nucleotide metabolism	ECA_RS16345	ECA3316	sfsA		NC_004547.2_cds_WP_011094832.1_3251	WP_011094832.1	DNA/RNA nuclease SfsA	1.48	5.31032e-121		3.72131e-29		3.6368e-29		0.0185415	279.23	172.19	220.68	415.93
General metabolism	Nucleic acid metabolism	Nucleotide metabolism	ECA_RS17800	ECA3602			NC_004547.2_cds_WP_011095105.1_3531	WP_011095105.1	bifunctional 2',3'-cyclic-nucleotide 2'-phosphodiesterase/3'-nucleotidase	-1.52	1.40636e-173	-1.36	1.80493e-81		6.82249e-19		1.13746e-22	247	45.59	398.67	88
General metabolism	Nucleic acid metabolism	Other nucleic acid metabolism-related	ECA_RS09255	ECA1874			NC_004547.2_cds_WP_011093443.1_1829	WP_011093443.1	nucleoside hydrolase		2.85157e-05		0.000265208		0.726096		0.260372	31.62	8.59	28.04	9.2
General metabolism	Nucleic acid metabolism	Other nucleic acid metabolism-related	ECA_RS13460	ECA2744			NC_004547.2_cds_WP_011094281.1_2686	WP_011094281.1	DEAD/DEAH box helicase	-1.22	1.22453e-15		2.16756e-09		0.118684		0.317984	11.22	3.25	9.62	2.5
General metabolism	Nucleic acid metabolism	Other nucleic acid metabolism-related	ECA_RS21885	ECA4423			NC_004547.2_cds_WP_011095882.1_4342	WP_011095882.1	nucleoside hydrolase	-1.41	1.23786e-44		3.58056e-19		0.709819		6.29155e-07	60.69	4.6	97.3	7.48
General metabolism	Nucleic acid metabolism	Purine metabolism	ECA_RS00200	ECA0038	spoT		NC_004547.2_cds_WP_011091684.1_37	WP_011091684.1	bifunctional GTP diphosphokinase/guanosine-3',5'-bis pyrophosphate 3'-pyrophosphohydrolase	-1.65	5.1015e-98		3.09279e-23		0.0149577		1.7106e-11	36.36	8.27	54.9	13.38
General metabolism	Nucleic acid metabolism	Purine metabolism	ECA_RS00745	ECA0150	coaD		NC_004547.2_cds_WP_011091790.1_144	WP_011091790.1	pantetheine-phosphate adenylyltransferase		0.651107		2.29555e-08		2.45527e-07		0.639318	122.2	50.2	111.09	206.99
General metabolism	Nucleic acid metabolism	Purine metabolism	ECA_RS01085	ECA0215	coaA		NC_004547.2_cds_WP_011091853.1_207	WP_011091853.1	type I pantothenate kinase	1.42	7.55798e-35	1.85	1.0137e-56		0.196106		8.46658e-05	10.81	18.55	16.35	36.37
General metabolism	Nucleic acid metabolism	Purine metabolism	ECA_RS01235	ECA0240	purD		NC_004547.2_cds_WP_011091877.1_233	WP_011091877.1	phosphoribosylamine--glycine ligase		2.92492e-23		9.5583e-22		2.90219e-13		5.45317e-09	136.76	28.62	180.86	86.78
General metabolism	Nucleic acid metabolism	Purine metabolism	ECA_RS03610	ECA0730	deoD		NC_004547.2_cds_WP_011092337.1_709	WP_011092337.1	purine-nucleoside phosphorylase	-3.28	0	-1.96	9.43058e-151		0.201012	-1.12	1.04995e-82	801.65	99.65	1773.38	199.08
General metabolism	Nucleic acid metabolism	Purine metabolism	ECA_RS05820	ECA1175	apt		NC_004547.2_cds_WP_011092766.1_1145	WP_011092766.1	adenine phosphoribosyltransferase	-1.6	3.6365e-43	-2.3	8.77258e-81		0.187487		1.13897e-10	168.65	8.43	127.73	28.21
General metabolism	Nucleic acid metabolism	Purine metabolism	ECA_RS05845	ECA1180	adk		NC_004547.2_cds_WP_011092771.1_1150	WP_011092771.1	adenylate kinase	-1.6	2.74896e-99		0.144039		4.1822e-15		2.08415e-22	212	76.84	287.8	84.15
General metabolism	Nucleic acid metabolism	Purine metabolism	ECA_RS05885	ECA1189	yjiA		NC_004547.2_cds_WP_011092780.1_1158	WP_011092780.1	GTPase		6.84627e-40		0.0379939		4.92597e-34		0.136662	185.46	143.92	176.83	344.99
General metabolism	Nucleic acid metabolism	Purine metabolism	ECA_RS06200	ECA1253	purN		NC_004547.2_cds_WP_011092843.1_1221	WP_011092843.1	phosphoribosylglycinamide formyltransferase		0.0691864		0.000201878		0.120364		0.633325	197.97	84.91	225.09	151.92
General metabolism	Nucleic acid metabolism	Purine metabolism	ECA_RS06205	ECA1254	purM		NC_004547.2_cds_WP_011092844.1_1222	WP_011092844.1	phosphoribosylformylglycinamidine cyclo-ligase	-1.54	2.41578e-120	-1.22	1.50264e-54		0.261698		1.3745e-07	245.57	81.84	312.72	104.63
General metabolism	Nucleic acid metabolism	Purine metabolism	ECA_RS06255	ECA1264	purC		NC_004547.2_cds_WP_011092853.1_1232	WP_011092853.1	phosphoribosylaminoimidazolesuccinocarboxamide synthase	-2.69	1.56663e-203	-1.83	9.10689e-73		0.642571		1.14326e-25	269.36	60.76	449.98	74.47
General metabolism	Nucleic acid metabolism	Purine metabolism	ECA_RS06715	ECA1350			NC_004547.2_cds_WP_011092935.1_1318	WP_011092935.1	type 2 GTP cyclohydrolase I		0.00217634		0.00919829		0.330816		3.21328e-06	42.85	14.74	49.01	26.17
General metabolism	Nucleic acid metabolism	Purine metabolism	ECA_RS07695	ECA1547			NC_004547.2_cds_WP_011093127.1_1514	WP_011093127.1	AMP nucleosidase		0.0266636		0.0313044		1.15405e-23		7.86294e-05	28.7	15.99	36.41	58.55
General metabolism	Nucleic acid metabolism	Purine metabolism	ECA_RS08945	ECA1809	hinT		NC_004547.2_cds_WP_011093382.1_1767	WP_011093382.1	purine nucleoside phosphoramidase		5.15255e-15		0.43116		4.52666e-15		0.500769	267.83	102.73	245.87	419.41
General metabolism	Nucleic acid metabolism	Purine metabolism	ECA_RS12005	ECA2444	purB		NC_004547.2_cds_WP_011093995.1_2389	WP_011093995.1	adenylosuccinate lyase	-1.45	1.96273e-73	-1.35	5.45796e-51		0.000675397		6.32861e-07	41.79	14.94	56.49	62.84
General metabolism	Nucleic acid metabolism	Purine metabolism	ECA_RS12150	ECA2477	purT		NC_004547.2_cds_WP_011094025.1_2421	WP_011094025.1	formate-dependent phosphoribosylglycinamide formyltransferase	-1.04	5.78291e-23		4.32318e-11		0.146935		0.967579	56.17	15.52	57.58	19.17
General metabolism	Nucleic acid metabolism	Purine metabolism	ECA_RS13295	ECA2711	folE		NC_004547.2_cds_WP_011094252.1_2653	WP_011094252.1	GTP cyclohydrolase I FolE		0.0846131	1.39	1.14906e-71	1.07	2.6921e-58		1.04922e-06	157.1	260.15	173.48	175.54
General metabolism	Nucleic acid metabolism	Purine metabolism	ECA_RS14980	ECA3052	purF		NC_004547.2_cds_WP_011094577.1_2987	WP_011094577.1	amidophosphoribosyltransferase	-1.7	1.25982e-140		9.32248e-05		2.37099e-16		2.78965e-27	152.5	126.26	255.87	161.31
General metabolism	Nucleic acid metabolism	Purine metabolism	ECA_RS15500	ECA3156	purE		NC_004547.2_cds_WP_011094678.1_3089	WP_011094678.1	5-(carboxyamino)imidazole ribonucleotide mutase	-1.96	3.36826e-21	-1.77	5.03371e-16		0.899935		0.864493	52.05	0	51.31	0
General metabolism	Nucleic acid metabolism	Purine metabolism	ECA_RS15505	ECA3157	purK		NC_004547.2_cds_WP_011094679.1_3090	WP_011094679.1	5-(carboxyamino)imidazole ribonucleotide synthase	-2.13	1.47795e-46	-1.64	2.97742e-29		0.418564		0.0970154	40.92	5.54	44.2	2.02
General metabolism	Nucleic acid metabolism	Purine metabolism	ECA_RS15775	ECA3209	guaB		NC_004547.2_cds_WP_011094730.1_3144	WP_011094730.1	IMP dehydrogenase	-1.73	1.48086e-72		8.5131e-16		2.49934e-06		2.73691e-10	167.56	24.14	242.02	45.08
General metabolism	Nucleic acid metabolism	Purine metabolism	ECA_RS15850	ECA3224	ndk		NC_004547.2_cds_WP_011094745.1_3159	WP_011094745.1	nucleoside-diphosphate kinase	-1.26	4.48905e-74		2.25773e-10		0.00107748		1.05833e-09	414.52	260.83	617.39	293.31
General metabolism	Nucleic acid metabolism	Purine metabolism	ECA_RS16025	ECA3258	purL		NC_004547.2_cds_WP_011094776.1_3193	WP_011094776.1	phosphoribosylformylglycinamidine synthase	-1.23	1.04552e-118	-1.25	2.77478e-71		0.000544303		0.133495	159.12	38.26	167.26	63.82
General metabolism	Nucleic acid metabolism	Purine metabolism	ECA_RS16275	ECA3302	dgt		NC_004547.2_cds_WP_011094819.1_3237	WP_011094819.1	dGTPase		3.09548e-12		1.23912e-10		0.00463278		0.000540591	52.02	12.27	73.3	16.08
General metabolism	Nucleic acid metabolism	Purine metabolism	ECA_RS16400	ECA3328	hpt		NC_004547.2_cds_WP_011094841.1_3262	WP_011094841.1	hypoxanthine phosphoribosyltransferase		0.673591		0.00428852		0.937472		0.00100936	85.94	0	111.83	45.6
General metabolism	Nucleic acid metabolism	Purine metabolism	ECA_RS16445	ECA3337	nrdE		NC_004547.2_cds_WP_011094850.1_3271	WP_011094850.1	class 1b ribonucleoside-diphosphate reductase subunit alpha	-2.19	2.42548e-169		8.16795e-08		9.03176e-09	-1.07	2.28189e-57	38.74	12.73	88.73	13.73
General metabolism	Nucleic acid metabolism	Purine metabolism	ECA_RS17085	ECA3466	gpt		NC_004547.2_cds_WP_011094974.1_3394	WP_011094974.1	xanthine phosphoribosyltransferase	-3.23	2.02189e-249	-1	2.90087e-21		9.81988e-08	-1.39	4.18815e-81	80.2	11.54	237.67	68.84
General metabolism	Nucleic acid metabolism	Purine metabolism	ECA_RS17200	ECA3490	hpxK		NC_004547.2_cds_WP_011094995.1_3418	WP_011094995.1	allantoate amidohydrolase		0.393689		0.0993402		0.783281		0.00556023	7.6	3.4	9.28	8.92
General metabolism	Nucleic acid metabolism	Purine metabolism	ECA_RS17400	ECA3523	gmhB		NC_004547.2_cds_WP_011095028.1_3451	WP_011095028.1	D-glycero-beta-D-manno-heptose 1,7-bisphosphate 7-phosphatase		1.04882e-05		0.0080326		0.12514		0.000391852	55.7	9.12	91.59	4.63
General metabolism	Nucleic acid metabolism	Purine metabolism	ECA_RS17490	ECA3541	cysC		NC_004547.2_cds_WP_011095044.1_3469	WP_011095044.1	adenylyl-sulfate kinase	-2.81	8.98253e-132	-1.13	2.07922e-12		0.0815034	-1.99	1.5469e-113	71.55	33.14	274.93	59.46
General metabolism	Nucleic acid metabolism	Purine metabolism	ECA_RS17635	ECA3569	relA		NC_004547.2_cds_WP_011095072.1_3498	WP_011095072.1	GTP diphosphokinase	-1.28	1.76959e-125		1.4158e-14		1.18047e-25		0.000480059	367.27	264.17	445.49	251.97
General metabolism	Nucleic acid metabolism	Purine metabolism	ECA_RS17710	ECA3584	hldE		NC_004547.2_cds_WP_039296636.1_3513	WP_039296636.1	bifunctional D-glycero-beta-D-manno-heptose-7-phosphate kinase/D-glycero-beta-D-manno-heptose 1-phosphate adenylyltransferase HldE		3.11955e-43		1.0688e-15		1.25687e-11		1.51059e-24	120.58	28.9	183.86	73.31
General metabolism	Nucleic acid metabolism	Purine metabolism	ECA_RS17945	ECA3631			NC_004547.2_cds_WP_011095132.1_3561	WP_011095132.1	XTP/dITP diphosphatase	-2.4	5.01998e-14	-2.25	3.883e-07		0.329142		7.46826e-05	12.57	0	22.14	4.76
General metabolism	Nucleic acid metabolism	Purine metabolism	ECA_RS18775	ECA3801			NC_004547.2_cds_WP_011095302.1_3729	WP_011095302.1	GMP reductase	1.77	1.26057e-248	1.58	8.98577e-115	-1.15	9.82856e-187		2.47233e-43	183.84	214.97	361.48	991.71
General metabolism	Nucleic acid metabolism	Purine metabolism	ECA_RS18780	ECA3802	coaE		NC_004547.2_cds_WP_011095303.1_3730	WP_011095303.1	dephospho-CoA kinase		1.49109e-10		0.48556		1.40648e-11		0.68805	73.75	38.52	100.68	211.79
General metabolism	Nucleic acid metabolism	Purine metabolism	ECA_RS19070	ECA3861	apaH		NC_004547.2_cds_WP_011095359.1_3788	WP_011095359.1	bis(5'-nucleosyl)-tetraphosphatase (symmetrical) ApaH	-1.28	6.86571e-11	-1.15	2.41596e-05		0.0746726		8.04993e-06	6.58	2.38	15.09	0
General metabolism	Nucleic acid metabolism	Purine metabolism	ECA_RS19155	ECA3877	ribF		NC_004547.2_cds_WP_011095375.1_3805	WP_011095375.1	bifunctional riboflavin kinase/FAD synthetase	-1.28	1.42837e-37		1.22107e-11		0.0192072		0.0270465	96.86	24.27	118.65	51.61
General metabolism	Nucleic acid metabolism	Purine metabolism	ECA_RS19405	ECA3929			NC_004547.2_cds_WP_011095425.1_3856	WP_011095425.1	adenylosuccinate synthase		2.61323e-50		3.4535e-07	-1.3	8.10647e-201		0.0383437	292.66	140.26	344.82	359.82
General metabolism	Nucleic acid metabolism	Purine metabolism	ECA_RS20695	ECA4187			NC_004547.2_cds_WP_011095658.1_4109	WP_011095658.1	class I adenylate cyclase	1.06	6.55762e-70		0.784714		1.9134e-44		1.1451e-07	78.92	26.77	57.91	87.55
General metabolism	Nucleic acid metabolism	Purine metabolism	ECA_RS20745	ECA4197			NC_004547.2_cds_WP_011095668.1_4119	WP_011095668.1	adenylosuccinate lyase	-1.88	2.65256e-166	-2.28	3.91039e-164		5.41011e-09		0.490929	181.86	7.58	182.53	26.78
General metabolism	Nucleic acid metabolism	Purine metabolism	ECA_RS20850	ECA4214	ppx		NC_004547.2_cds_WP_011095685.1_4136	WP_011095685.1	exopolyphosphatase	-1.53	2.40352e-88	-1.36	3.27648e-53		0.376069		0.769537	79.79	5.37	77.49	26.83
General metabolism	Nucleic acid metabolism	Purine metabolism	ECA_RS21890	ECA4424			NC_004547.2_cds_WP_011095883.1_4343	WP_011095883.1	nucleoside hydrolase		0.358206		1.16201e-08		1.97405e-09		0.0195037	72.79	60.23	59.99	88.11
General metabolism	Nucleic acid metabolism	Purine metabolism (NAD)	ECA_RS01015	ECA0206	fre		NC_004547.2_cds_WP_011091845.1_198	WP_011091845.1	NAD(P)H-flavin reductase	-1.14	1.48871e-52		1.90718e-12		3.18182e-05		3.12397e-29	192.6	39.26	323.6	75.69
General metabolism	Nucleic acid metabolism	Purine metabolism (NAD)	ECA_RS03735	ECA0752			NC_004547.2_cds_WP_011092359.1_731	WP_011092359.1	nicotinamide riboside transporter PnuC		0.617416		0.761274		0.966567		0.630244	3.73	4.41	3.55	6.86
General metabolism	Nucleic acid metabolism	Purine metabolism (NAD)	ECA_RS04170	ECA0841	nadK		NC_004547.2_cds_WP_011092446.1_818	WP_011092446.1	NAD(+) kinase		3.24237e-11		0.985773		5.03659e-13		0.547685	78.33	39.38	81.6	102.72
General metabolism	Nucleic acid metabolism	Purine metabolism (NAD)	ECA_RS06035	ECA1219			NC_004547.2_cds_WP_011092809.1_1188	WP_011092809.1	nicotinamide mononucleotide deamidase-related protein YfaY	1.16	7.137e-89		1.4147e-13		4.90354e-05		4.86578e-12	167.93	198.68	119.67	371.08
General metabolism	Nucleic acid metabolism	Purine metabolism (NAD)	ECA_RS06470	ECA1306	nadD		NC_004547.2_cds_WP_039290759.1_1275	WP_039290759.1	nicotinate-nucleotide adenylyltransferase		0.0216572		1.00405e-06		0.659586		0.124675	18.43	14.5	11.39	22.28
General metabolism	Nucleic acid metabolism	Purine metabolism (NAD)	ECA_RS06860	ECA1378	nadA		NC_004547.2_cds_WP_011092963.1_1346	WP_011092963.1	quinolinate synthase NadA		0.0252375		0.130275		0.042754		0.376761	24.37	26.47	26.42	23.64
General metabolism	Nucleic acid metabolism	Purine metabolism (NAD)	ECA_RS11485	ECA2338			NC_004547.2_cds_WP_011093895.1_2282	WP_011093895.1	NAD(P)H nitroreductase	-1.44	1.33384e-49		1.0793e-06		0.0147214		5.74582e-11	74.72	13.86	136.67	29.91
General metabolism	Nucleic acid metabolism	Purine metabolism (NAD)	ECA_RS11855	ECA2412	nadE		NC_004547.2_cds_WP_011093967.1_2357	WP_011093967.1	ammonia-dependent NAD(+) synthetase		2.27312e-41	-1.02	1.0996e-32		2.74768e-30		2.78711e-23	196.14	68.76	323.3	198.69
General metabolism	Nucleic acid metabolism	Purine metabolism (NAD)	ECA_RS12440	ECA2540	pncB		NC_004547.2_cds_WP_011094085.1_2483	WP_011094085.1	nicotinate phosphoribosyltransferase		0.174568		1.21556e-09		1.29187e-08		0.00149707	67.11	19.2	67.84	64.26
General metabolism	Nucleic acid metabolism	Purine metabolism (NAD)	ECA_RS16155	ECA3285	nadB		NC_004547.2_cds_WP_011094802.1_3220	WP_011094802.1	L-aspartate oxidase	-1.39	5.45062e-41		0.000153926		3.80226e-09		0.0342647	40.84	14.93	45.61	5.38
General metabolism	Nucleic acid metabolism	Purine metabolism (NAD)	ECA_RS16660	ECA3370	pncC		NC_004547.2_cds_WP_011094882.1_3304	WP_011094882.1	nicotinamide-nucleotide amidase		6.62147e-12		3.31181e-05		0.0566974		0.407218	275.46	47.42	294.75	86.39
General metabolism	Nucleic acid metabolism	Purine metabolism (NAD)	ECA_RS18755	ECA3797	nadC		NC_004547.2_cds_WP_011095298.1_3725	WP_011095298.1	carboxylating nicotinate-nucleotide diphosphorylase		2.95704e-10		0.166229		0.0218432		1.91677e-14	33.31	15.15	56.9	40.08
General metabolism	Nucleic acid metabolism	Purine metabolism (NAD)	ECA_RS19455	ECA3939	nnr		NC_004547.2_cds_WP_011095433.1_3866	WP_011095433.1	bifunctional ADP-dependent NAD(P)H-hydrate dehydratase/NAD(P)H-hydrate epimerase	1.22	4.20891e-33		0.000184384		2.50099e-09		0.0575804	20.01	18.16	26.71	46.13
General metabolism	Nucleic acid metabolism	Pyrimidine metabolism	ECA_RS00700	ECA0141	pyrE		NC_004547.2_cds_WP_011091784.1_135	WP_011091784.1	orotate phosphoribosyltransferase		7.24692e-12		5.50395e-05		2.75828e-25		5.49313e-14	162.84	266.48	264.88	795.77
General metabolism	Nucleic acid metabolism	Pyrimidine metabolism	ECA_RS00710	ECA0143	dut		NC_004547.2_cds_WP_010285710.1_137	WP_010285710.1	dUTP diphosphatase	-1.99	7.50931e-109		0.000190238	1.68	1.30179e-70		9.66157e-15	198.39	36.89	328.49	12.84
General metabolism	Nucleic acid metabolism	Pyrimidine metabolism	ECA_RS01960	ECA0381			NC_004547.2_cds_WP_011092011.1_373	WP_011092011.1	aspartate carbamoyltransferase regulatory subunit	-2.76	3.26689e-192	-2.24	1.53513e-65		1.4242e-05	-1.18	2.39256e-59	108.54	58.88	172.07	90.16
General metabolism	Nucleic acid metabolism	Pyrimidine metabolism	ECA_RS03600	ECA0728	deoA		NC_004547.2_cds_WP_011092335.1_707	WP_011092335.1	thymidine phosphorylase	-2.46	1.28163e-293	-2.01	4.65069e-162		1.20033e-12		1.15469e-44	602.38	99.19	1022.94	289.12
General metabolism	Nucleic acid metabolism	Pyrimidine metabolism	ECA_RS04890	ECA0988	thyA		NC_004547.2_cds_WP_011092588.1_961	WP_011092588.1	thymidylate synthase		0.0362753		0.00126749		7.73506e-08		0.000586173	93.54	20.34	123.93	61.85
General metabolism	Nucleic acid metabolism	Pyrimidine metabolism	ECA_RS05125	ECA1033	pyrH		NC_004547.2_cds_WP_005975910.1_1005	WP_005975910.1	UMP kinase	-2.37	1.47061e-128	-1.72	5.18493e-47		0.443339		2.84197e-22	125.25	28.65	208.12	38.35
General metabolism	Nucleic acid metabolism	Pyrimidine metabolism	ECA_RS06210	ECA1255	upp		NC_004547.2_cds_WP_010307474.1_1223	WP_010307474.1	uracil phosphoribosyltransferase	-3.87	0	-3.21	2.45803e-269		1		6.487e-21	920.18	101.84	1380.88	136.55
General metabolism	Nucleic acid metabolism	Pyrimidine metabolism	ECA_RS06710	ECA1349	phrB		NC_004547.2_cds_WP_011092934.1_1317	WP_011092934.1	deoxyribodipyrimidine photo-lyase		4.43636e-11		0.000489223		0.00680489		2.57663e-09	28.46	4.3	45.69	13.19
General metabolism	Nucleic acid metabolism	Pyrimidine metabolism	ECA_RS07030	ECA1411	udk		NC_004547.2_cds_WP_011092995.1_1379	WP_011092995.1	uridine kinase	-1.77	7.52837e-49		7.0911e-13		0.48143		1.12131e-21	39.33	19.39	91.91	25.37
General metabolism	Nucleic acid metabolism	Pyrimidine metabolism	ECA_RS07035	ECA1412	dcd		NC_004547.2_cds_WP_011092996.1_1380	WP_011092996.1	dCTP deaminase		2.22375e-20		0.000482483		0.690227		4.90794e-08	86.79	17.63	124.64	21.75
General metabolism	Nucleic acid metabolism	Pyrimidine metabolism	ECA_RS07190	ECA1443			NC_004547.2_cds_WP_011093027.1_1411	WP_011093027.1	UTP--glucose-1-phosphate uridylyltransferase	1.38	3.79406e-148		8.75155e-20		2.6436e-102		0.00589343	252.73	208.63	289.15	863.4
General metabolism	Nucleic acid metabolism	Pyrimidine metabolism	ECA_RS07390	ECA1483			NC_004547.2_cds_WP_011093066.1_1451	WP_011093066.1	thymidylate kinase		0.0117693	2.2	1.25652e-23		6.61428e-05		0.00116849	10.37	25.22	17.11	27.62
General metabolism	Nucleic acid metabolism	Pyrimidine metabolism	ECA_RS08840	ECA1787	pyrC		NC_004547.2_cds_WP_011093363.1_1746	WP_011093363.1	dihydroorotase	-2.6	1.53016e-162	-1.42	5.23026e-40		0.066237		2.93402e-31	16.76	10.38	34.58	2.37
General metabolism	Nucleic acid metabolism	Pyrimidine metabolism	ECA_RS08855	ECA1790	rluC		NC_004547.2_cds_WP_011093366.1_1749	WP_011093366.1	23S rRNA pseudouridine(955/2504/2580) synthase RluC	1.4	1.13894e-73	1	3.62397e-34		9.83321e-09		0.224498	84.09	69.64	80.42	222.04
General metabolism	Nucleic acid metabolism	Pyrimidine metabolism	ECA_RS08915	ECA1802			NC_004547.2_cds_WP_011093377.1_1761	WP_011093377.1	dTMP kinase		3.52954e-13		0.000560732		1.40282e-18		0.000826482	267.57	181.5	214.73	345.83
General metabolism	Nucleic acid metabolism	Pyrimidine metabolism	ECA_RS09655	ECA1957	pyrF		NC_004547.2_cds_WP_011093521.1_1910	WP_011093521.1	orotidine-5'-phosphate decarboxylase	-3.35	1.67097e-89	-2.28	2.17616e-35		0.346569		7.38725e-10	73.75	9.6	106.34	57.44
General metabolism	Nucleic acid metabolism	Pyrimidine metabolism	ECA_RS10825	ECA2204	pntA		NC_004547.2_cds_WP_011093762.1_2152	WP_011093762.1	Re/Si-specific NAD(P)(+) transhydrogenase subunit alpha	-1.53	7.06483e-190	-2.57	4.65565e-292		1.78999e-55		3.53843e-05	938.4	131.44	797.18	287.61
General metabolism	Nucleic acid metabolism	Pyrimidine metabolism	ECA_RS11250	ECA2291	rluB		NC_004547.2_cds_WP_011093849.1_2236	WP_011093849.1	23S rRNA pseudouridine(2605) synthase RluB		0.00113498		0.00625876		6.05755e-30		0.00231031	118.66	42.16	148.67	106.34
General metabolism	Nucleic acid metabolism	Pyrimidine metabolism	ECA_RS11440	ECA2329	galU		NC_004547.2_cds_WP_011093886.1_2273	WP_011093886.1	UTP--glucose-1-phosphate uridylyltransferase GalU		0.951202		2.58642e-13		0.0155526		6.01063e-06	182.01	111.93	225.36	215.31
General metabolism	Nucleic acid metabolism	Pyrimidine metabolism	ECA_RS11985	ECA2440	rluE		NC_004547.2_cds_WP_011093991.1_2385	WP_011093991.1	23S rRNA pseudouridine(2457) synthase RluE	1.23	7.94174e-24	1.33	6.58286e-24		0.58767		0.582243	15.19	11.65	12.87	27.27
General metabolism	Nucleic acid metabolism	Pyrimidine metabolism	ECA_RS12430	ECA2538	pyrD		NC_004547.2_cds_WP_011094083.1_2481	WP_011094083.1	quinone-dependent dihydroorotate dehydrogenase	-2.03	2.02903e-72	-1.72	1.30718e-33		0.00531193		3.33096e-20	44.14	10.47	70.87	31.41
General metabolism	Nucleic acid metabolism	Pyrimidine metabolism	ECA_RS12700	ECA2592	cmk		NC_004547.2_cds_WP_011094136.1_2536	WP_011094136.1	(d)CMP kinase		3.9658e-07		0.0123545		0.000797638		6.6743e-08	117.36	9.66	160.72	64.58
General metabolism	Nucleic acid metabolism	Pyrimidine metabolism	ECA_RS13890	ECA2830	cdd		NC_004547.2_cds_WP_011094364.1_2771	WP_011094364.1	cytidine deaminase		9.32713e-30	-1.58	1.24191e-61	-1.28	8.78926e-45		3.83753e-09	57.06	7.69	72.02	27.66
General metabolism	Nucleic acid metabolism	Pyrimidine metabolism	ECA_RS16525	ECA3347	rluD		NC_004547.2_cds_WP_011094860.1_3281	WP_011094860.1	23S rRNA pseudouridine(1911/1915/1917) synthase RluD		3.03673e-14		2.17682e-10		0.302396		0.0822246	103.67	60.89	95.25	88.51
General metabolism	Nucleic acid metabolism	Pyrimidine metabolism	ECA_RS17625	ECA3567	pyrG		NC_004547.2_cds_WP_011095070.1_3495	WP_011095070.1	CTP synthase (glutamine hydrolyzing)		1.38593e-61		0.0270783		0.00176099		1.94926e-15	232.49	147.68	313.07	175.54
General metabolism	Nucleic acid metabolism	Pyrimidine metabolism	ECA_RS19120	ECA3870	carB		NC_004547.2_cds_WP_011095368.1_3798	WP_011095368.1	carbamoyl-phosphate synthase large subunit	-4.64	0	-2.94	0		5.5783e-14		9.23001e-51	225.69	17.33	413.37	24.15
General metabolism	Nucleic acid metabolism	Pyrimidine metabolism	ECA_RS19125	ECA3871	carA		NC_004547.2_cds_WP_011095369.1_3799	WP_011095369.1	glutamine-hydrolyzing carbamoyl-phosphate synthase small subunit	-4.9	0	-1.22	1.81406e-48	2.38	4.93205e-84	-1.21	3.19579e-76	115.31	24.32	284.14	13.51
General metabolism	Nucleic acid metabolism	Restriction	ECA_RS02780	ECA0558			NC_004547.2_cds_WP_011092176.1_541	WP_011092176.1	restriction endonuclease	1.76	2.62404e-13	1.38	1.11152e-07		0.981178		0.124557	8.82	7.08	1.51	8.61
General metabolism	Nucleic acid metabolism	Restriction	ECA_RS02910	ECA0584			NC_004547.2_cds_WP_039290449.1_567	WP_039290449.1	SAM-dependent DNA methyltransferase	1.54	3.36163e-22	1.36	7.47324e-17		0.912937		0.109904	4.8	2.28	3.22	7.95
General metabolism	Nucleic acid metabolism	Restriction	ECA_RS22570	ECA0585			NC_004547.2_cds_WP_011092203.1_568	WP_011092203.1	restriction endonuclease subunit S	3.07	6.703e-24	3.38	2.15202e-29		0.0227105		0.543113	1.52	15.86	1.69	16.77
General metabolism	Nucleic acid metabolism	Restriction	ECA_RS04750	ECA0960			NC_004547.2_cds_WP_011092562.1_935	WP_011092562.1	AAA family ATPase	2.64	1.97585e-289	4.37	0	1.74	1.62968e-272		0.416425	18.76	487.62	16.59	136.95
General metabolism	Nucleic acid metabolism	Restriction	ECA_RS07925	ECA1600			NC_004547.2_cds_WP_043878030.1_1562	WP_043878030.1	DUF1738 domain-containing protein	1.59	0.000566278	2.6	3.88851e-17	1.88	2.06386e-09		0.0350173	2.25	6.68	2.46	0
General metabolism	Nucleic acid metabolism	Restriction	ECA_RS15340	ECA3121			NC_004547.2_cds_WP_011094645.1_3057	WP_011094645.1	N-6 DNA methylase	-1.19	1.86705e-13		0.0958281		0.271347		0.000113583	10.2	7.08	16.53	7.65
General metabolism	Nucleic acid metabolism	RNA metabolism	ECA_RS00205	ECA0039	rpoZ		NC_004547.2_cds_WP_011091685.1_38	WP_011091685.1	DNA-directed RNA polymerase subunit omega	-1.93	1.87637e-77	-1.09	6.32571e-24		0.00874394		3.61128e-05	537.48	304.37	721.32	142.64
General metabolism	Nucleic acid metabolism	RNA metabolism	ECA_RS00315	ECA0061			NC_004547.2_cds_WP_011091706.1_58	WP_011091706.1	23S rRNA (adenine(2030)-N(6))-methyltransferase RlmJ		4.66732e-07	-1.02	1.22309e-21		2.97317e-09		0.984569	82.08	10.61	87.8	43.43
General metabolism	Nucleic acid metabolism	RNA metabolism	ECA_RS00695	ECA0140	rph		NC_004547.2_cds_WP_011091783.1_134	WP_011091783.1	ribonuclease PH	-1.71	1.2199e-88		4.00125e-13		0.982492		5.4512e-35	79.14	25.25	167.6	55.75
General metabolism	Nucleic acid metabolism	RNA metabolism	ECA_RS01395	ECA0266	csrD		NC_004547.2_cds_WP_011091901.1_260	WP_011091901.1	RNase E specificity factor CsrD	1.49	1.97937e-58	1.18	6.88356e-40		0.887328		1.60445e-05	31.25	37.6	25.33	66.18
General metabolism	Nucleic acid metabolism	RNA metabolism	ECA_RS01420	ECA0271	rng		NC_004547.2_cds_WP_011091905.1_265	WP_011091905.1	ribonuclease G	-1.28	9.13218e-49		2.65269e-20		0.227197		1.38868e-07	70.99	20.6	91.39	70.56
General metabolism	Nucleic acid metabolism	RNA metabolism	ECA_RS01485	ECA0285	rapZ		NC_004547.2_cds_WP_010296630.1_279	WP_010296630.1	RNase adapter RapZ		1.57992e-07		2.32066e-06		3.26013e-08		3.03411e-07	52.33	13.88	82.34	14.1
General metabolism	Nucleic acid metabolism	RNA metabolism	ECA_RS01670	ECA0323	rsmI		NC_004547.2_cds_WP_011091955.1_316	WP_011091955.1	16S rRNA (cytidine(1402)-2'-O)-methyltransferase		0.0149007		0.0165616		0.655712		1	50.49	35.52	53.19	37.22
General metabolism	Nucleic acid metabolism	RNA metabolism	ECA_RS01955	ECA0380	ridA		NC_004547.2_cds_WP_011092010.1_372	WP_011092010.1	2-iminobutanoate/2-iminopropanoate deaminase	-2.39	3.25338e-143	-1.06	7.93019e-23		0.555155	-1.15	7.0298e-57	46.18	0	83.2	25.63
General metabolism	Nucleic acid metabolism	RNA metabolism	ECA_RS02025	ECA0395			NC_004547.2_cds_WP_011092023.1_386	WP_011092023.1	RNA 2'-phosphotransferase		1.29008e-06	2.24	7.91021e-108	1.02	3.05452e-30		5.27598e-10	48.8	205.39	62.55	131.17
General metabolism	Nucleic acid metabolism	RNA metabolism	ECA_RS03550	ECA0716	pnp		NC_004547.2_cds_WP_011092325.1_696	WP_011092325.1	polyribonucleotide nucleotidyltransferase		4.0088e-47	-1.22	1.90308e-79		1.41028e-41		0.945425	542.38	85.63	570.12	250.71
General metabolism	Nucleic acid metabolism	RNA metabolism	ECA_RS03560	ECA0718			NC_004547.2_cds_WP_011092327.1_699	WP_011092327.1	DEAD/DEAH family ATP-dependent RNA helicase	-1.51	4.62029e-94	-2.45	8.58016e-164		2.05453e-08		5.62655e-12	152.78	6.09	114.7	53.7
General metabolism	Nucleic acid metabolism	RNA metabolism	ECA_RS04875	ECA0985	rppH		NC_004547.2_cds_WP_011092585.1_958	WP_011092585.1	RNA pyrophosphohydrolase		4.15845e-09		6.29633e-39		0.00145241		3.2015e-14	916.89	80.81	581.91	243.18
General metabolism	Nucleic acid metabolism	RNA metabolism	ECA_RS05060	ECA1020	queF		NC_004547.2_cds_WP_011092619.1_992	WP_011092619.1	NADPH-dependent 7-cyano-7-deazaguanine reductase QueF		0.000135034		0.000203138		0.048425		0.118162	28.87	13.66	30.07	20.81
General metabolism	Nucleic acid metabolism	RNA metabolism	ECA_RS05185	ECA1045	rnhB		NC_004547.2_cds_WP_011092643.1_1017	WP_011092643.1	ribonuclease HII		0.000135813		1.41233e-05		0.058717		0.017412	60.54	11.99	45.71	8.88
General metabolism	Nucleic acid metabolism	RNA metabolism	ECA_RS05550	ECA1119	queA		NC_004547.2_cds_WP_011092713.1_1089	WP_011092713.1	tRNA preQ1(34) S-adenosylmethionine ribosyltransferase-isomerase QueA	-1.49	5.35285e-23	-1.46	4.55337e-18		0.755216		0.671302	25.38	10.12	24.21	15.42
General metabolism	Nucleic acid metabolism	RNA metabolism	ECA_RS05730	ECA1155	queC		NC_004547.2_cds_WP_011092748.1_1125	WP_011092748.1	7-cyano-7-deazaguanine synthase QueC		2.48893e-07		0.641472		5.08719e-06		0.054652	106.46	47.12	81.07	97.7
General metabolism	Nucleic acid metabolism	RNA metabolism	ECA_RS05930	ECA1198	nrdB		NC_004547.2_cds_WP_011092789.1_1167	WP_011092789.1	ribonucleotide-diphosphate reductase subunit beta	-4.25	0	-2.29	6.67665e-119		7.87306e-07	-1.14	9.41868e-73	47.9	11.23	127.14	8.36
General metabolism	Nucleic acid metabolism	RNA metabolism	ECA_RS06525	ECA1317	ybeY		NC_004547.2_cds_WP_011092903.1_1286	WP_011092903.1	rRNA maturation RNase YbeY		5.10014e-21		5.15644e-20		8.67886e-05		0.0025875	255.29	132.47	304.62	251.71
General metabolism	Nucleic acid metabolism	RNA metabolism	ECA_RS08850	ECA1789	rne		NC_004547.2_cds_WP_011093365.1_1748	WP_011093365.1	ribonuclease E	-1.15	3.0833e-112	-1.13	6.33066e-67		0.645081		0.133544	141.94	11.23	144.02	24.88
General metabolism	Nucleic acid metabolism	RNA metabolism	ECA_RS09685	ECA1963			NC_004547.2_cds_WP_011093527.1_1916	WP_011093527.1	exoribonuclease II		1.32175e-52		0.52088	-1.13	2.21085e-88		0.958803	57.37	18.46	62.15	83.83
General metabolism	Nucleic acid metabolism	RNA metabolism	ECA_RS10745	ECA2186	prs		NC_004547.2_cds_WP_010274915.1_2136	WP_010274915.1	ribose-phosphate diphosphokinase	-1.52	9.27166e-164	-1.12	8.38631e-62		0.31577		5.76886e-05	701.56	72.37	858.84	190.25
General metabolism	Nucleic acid metabolism	RNA metabolism	ECA_RS11650	ECA2371	rnd		NC_004547.2_cds_WP_011093927.1_2315	WP_011093927.1	ribonuclease D		0.765917		6.4699e-09		5.52634e-09		0.25771	58.06	11.36	56.35	64.97
General metabolism	Nucleic acid metabolism	RNA metabolism	ECA_RS12075	ECA2460	proQ		NC_004547.2_cds_WP_011094010.1_2404	WP_011094010.1	RNA chaperone ProQ	-1.52	9.64372e-133	-1.29	2.07426e-69		0.726096		0.0979029	702.05	119.78	755.84	135.89
General metabolism	Nucleic acid metabolism	RNA metabolism	ECA_RS12125	ECA2471	cspA		NC_004547.2_cds_WP_005967874.1_2416	WP_005967874.1	RNA chaperone/antiterminator CspA	-2.79	1.69107e-226		4.28696e-30	1.39	1.46399e-40		4.85221e-07	1280.4	467.53	1677.29	380.14
General metabolism	Nucleic acid metabolism	RNA metabolism	ECA_RS13745	ECA2800			NC_004547.2_cds_WP_011094335.1_2742	WP_011094335.1	epoxyqueuosine reductase QueH		4.21385e-16		0.00254307		6.9216e-08		0.449794	32.31	3.68	39.88	53.81
General metabolism	Nucleic acid metabolism	RNA metabolism	ECA_RS13770	ECA2805	rhlE		NC_004547.2_cds_WP_011094340.1_2748	WP_011094340.1	ATP-dependent RNA helicase RhlE	-1.23	5.80205e-22	-1.3	9.64709e-19		0.0196228		0.00143227	24.12	4.23	32.61	16.78
General metabolism	Nucleic acid metabolism	RNA metabolism	ECA_RS15190	ECA3092	dbpA		NC_004547.2_cds_WP_011094616.1_3027	WP_011094616.1	ATP-dependent RNA helicase DbpA		0.0123925		1.65213e-12	-1.34	2.41624e-29		0.104086	37.78	10.77	45.11	77.4
General metabolism	Nucleic acid metabolism	RNA metabolism	ECA_RS16120	ECA3278	rnc		NC_004547.2_cds_WP_011094796.1_3212	WP_011094796.1	ribonuclease III		0.113272		8.69502e-13		1.82987e-14		0.00678046	189.63	256.03	173.63	210.04
General metabolism	Nucleic acid metabolism	RNA metabolism	ECA_RS16165	ECA3287	srmB		NC_004547.2_cds_WP_011094804.1_3222	WP_011094804.1	ATP-dependent RNA helicase SrmB		0.190746		0.834583		6.92002e-08		1.80095e-08	84.34	38.12	121.72	113.63
General metabolism	Nucleic acid metabolism	RNA metabolism	ECA_RS16340	ECA3315	thpR		NC_004547.2_cds_WP_011094831.1_3250	WP_011094831.1	RNA 2',3'-cyclic phosphodiesterase	1.83	5.19444e-45		4.5379e-10		1.46417e-08		0.136662	11.98	28.66	5.62	20.83
General metabolism	Nucleic acid metabolism	RNA metabolism	ECA_RS16430	ECA3334	speD		NC_004547.2_cds_WP_011094847.1_3268	WP_011094847.1	adenosylmethionine decarboxylase	-1.55	7.80779e-26	-1	3.5892e-11		0.216626		0.186864	33.19	8.64	24.3	24.11
General metabolism	Nucleic acid metabolism	RNA metabolism	ECA_RS16450	ECA3338	nrdF		NC_004547.2_cds_WP_011094851.1_3272	WP_011094851.1	class 1b ribonucleoside-diphosphate reductase subunit beta	-3.29	5.63775e-167	-2.15	1.34187e-54		0.589667	-1.21	1.13126e-55	55.53	10.94	137.11	7.49
General metabolism	Nucleic acid metabolism	RNA metabolism	ECA_RS16465	ECA3340	rnhA		NC_004547.2_cds_WP_162014380.1_3274	WP_162014380.1	ribonuclease HI	-2.15	4.47149e-17	-1.29	3.26713e-06		0.406247		0.0663375	18.51	8.58	22.12	9.66
General metabolism	Nucleic acid metabolism	RNA metabolism	ECA_RS17560	ECA3554	queE		NC_004547.2_cds_WP_011095057.1_3482	WP_011095057.1	7-carboxy-7-deazaguanine synthase QueE	1.79	1.66736e-81	3.51	0	1.8	9.32411e-236		0.0892782	92.8	703.93	94.73	229.06
General metabolism	Nucleic acid metabolism	RNA metabolism	ECA_RS17730	ECA3588			NC_004547.2_cds_WP_011095091.1_3517	WP_011095091.1	multifunctional CCA addition/repair protein		3.94242e-08		1.55708e-06		5.86379e-08		1.76279e-05	29.85	15.08	40.71	21.52
General metabolism	Nucleic acid metabolism	RNA metabolism	ECA_RS17900	ECA3622	rnr		NC_004547.2_cds_WP_011095124.1_3552	WP_011095124.1	ribonuclease R	-1.26	1.2196e-137	-1.29	3.92294e-85		2.48902e-23		4.91729e-09	461.76	72.35	561.73	222.9
General metabolism	Nucleic acid metabolism	RNA metabolism	ECA_RS19230	ECA3892			NC_004547.2_cds_WP_011095390.1_3821	WP_011095390.1	tRNA/rRNA methyltransferase	1.29	2.2377e-31		4.65327e-06		4.28989e-08		0.0649379	60.26	68.17	56.92	186.99
General metabolism	Nucleic acid metabolism	RNA metabolism	ECA_RS19430	ECA3934	hfq		NC_004547.2_cds_WP_005973057.1_3861	WP_005973057.1	RNA chaperone Hfq		3.28993e-28		8.29205e-14		0.000584303		3.48752e-09	1105.98	251.42	1436.94	329.36
General metabolism	Nucleic acid metabolism	RNA metabolism	ECA_RS19460	ECA3940	queG		NC_004547.2_cds_WP_011095434.1_3867	WP_011095434.1	tRNA epoxyqueuosine(34) reductase QueG		0.00284057		0.704667		0.935202		0.0473226	16.58	8.97	17.9	6.01
General metabolism	Nucleic acid metabolism	RNA metabolism	ECA_RS19575	ECA3964	orn		NC_004547.2_cds_WP_011095458.1_3888	WP_011095458.1	oligoribonuclease		0.712371		0.023699		0.0344942		0.398555	246.13	68.75	209.5	172.87
General metabolism	Nucleic acid metabolism	RNA metabolism	ECA_RS20375	ECA4122			NC_004547.2_cds_WP_011095594.1_4044	WP_011095594.1	RNA-binding transcriptional accessory protein		7.84783e-18		1.00282e-25		1.11439e-08		0.425294	73.89	30.99	77.31	53.17
General metabolism	Nucleic acid metabolism	RNA metabolism	ECA_RS20845	ECA4213	rhlB		NC_004547.2_cds_WP_011095684.1_4135	WP_011095684.1	ATP-dependent RNA helicase RhlB		7.81399e-47		1.18325e-17		0.975143		0.00805516	90.23	11.25	107.5	37.05
General metabolism	Nucleic acid metabolism	RNA metabolism	ECA_RS21130	ECA4264	rraA		NC_004547.2_cds_WP_011095733.1_4187	WP_011095733.1	ribonuclease E activity regulator RraA		4.82258e-08		2.59059e-05		1.45858e-09		2.53426e-10	1981.93	883.82	1555.54	1128.16
General metabolism	Nucleic acid metabolism	RNA metabolism (transcription)	ECA_RS01110	ECA0216	tuf		NC_004547.2_cds_WP_011091854.1_208	WP_011091854.1	elongation factor Tu	-5.45	0	-3.39	0		9.11376e-20	-1.28	3.5997e-107	1456.64	59.16	3791.07	91.08
General metabolism	Nucleic acid metabolism	RNA metabolism (transcription)	ECA_RS01120	ECA0218	nusG		NC_004547.2_cds_WP_005970339.1_210	WP_005970339.1	transcription termination/antitermination protein NusG	1.54	2.31182e-158	1.54	3.48842e-104		3.55758e-06		0.0801786	347.91	1706.85	354.3	2222.44
General metabolism	Nucleic acid metabolism	RNA metabolism (transcription)	ECA_RS01145	ECA0223	rpoB		NC_004547.2_cds_WP_011091860.1_215	WP_011091860.1	DNA-directed RNA polymerase subunit beta	-4.38	0	-3.28	0		3.64958e-25		2.97927e-11	653.26	21.76	855.27	39.86
General metabolism	Nucleic acid metabolism	RNA metabolism (transcription)	ECA_RS01150	ECA0224	rpoC		NC_004547.2_cds_WP_011091861.1_216	WP_011091861.1	DNA-directed RNA polymerase subunit beta'	-3.98	0	-3	0		2.47336e-40		2.12138e-06	1074.18	56.31	1305.63	61.01
General metabolism	Nucleic acid metabolism	RNA metabolism (transcription)	ECA_RS03460	ECA0695	greA		NC_004547.2_cds_WP_011092308.1_678	WP_011092308.1	transcription elongation factor GreA		5.02037e-07		1.41049e-38		2.67599e-50		6.00513e-05	390.95	958.46	391.3	850.83
General metabolism	Nucleic acid metabolism	RNA metabolism (transcription)	ECA_RS03525	ECA0711	nusA		NC_004547.2_cds_WP_011092322.1_691	WP_011092322.1	transcription termination/antitermination protein NusA	-1.61	6.03062e-169	-1.22	7.70016e-70		1.11032e-15		0.0073611	427.67	164.13	385.25	140.27
General metabolism	Nucleic acid metabolism	RNA metabolism (transcription)	ECA_RS05595	ECA1128	nusB		NC_004547.2_cds_WP_011092722.1_1098	WP_011092722.1	transcription antitermination factor NusB		1.06203e-08		7.04184e-11		0.000100396		2.36015e-06	175.52	264.07	233.52	665.9
General metabolism	Nucleic acid metabolism	RNA metabolism (transcription)	ECA_RS06410	ECA1294	cspE		NC_004547.2_cds_WP_005976270.1_1263	WP_005976270.1	transcription antiterminator/RNA stability regulator CspE	2.34	0	2.01	3.79962e-241		5.18987e-92	1.14	8.52093e-88	30062	226958	13094.2	172478
General metabolism	Nucleic acid metabolism	RNA metabolism (transcription)	ECA_RS09005	ECA1821	mfd		NC_004547.2_cds_WP_173361605.1_1779	WP_173361605.1	transcription-repair coupling factor		2.99858e-19		5.44324e-40		4.51372e-23		0.847724	75.5	26.7	78.11	60.54
General metabolism	Nucleic acid metabolism	RNA metabolism (transcription)	ECA_RS11750	ECA2391	cspE		NC_004547.2_cds_WP_005968829.1_2335	WP_005968829.1	transcription antiterminator/RNA stability regulator CspE		0.0409677	1.1	2.59392e-61		1.18105e-43		2.92223e-17	5119.26	7759.03	7377.64	9809.52
General metabolism	Nucleic acid metabolism	RNA metabolism (transcription)	ECA_RS16350	ECA3317	dksA		NC_004547.2_cds_WP_005969032.1_3252	WP_005969032.1	RNA polymerase-binding protein DksA		4.13363e-09		0.406697		1.13221e-51		3.27009e-08	992.07	156.75	1347.24	548.01
General metabolism	Nucleic acid metabolism	RNA metabolism (transcription)	ECA_RS19805	ECA4006	rpoA		NC_004547.2_cds_WP_005970247.1_3929	WP_005970247.1	DNA-directed RNA polymerase subunit alpha	-3.47	0	-2.29	1.62843e-247		2.98221e-34		6.4083e-10	1223.33	118.43	1673.82	130.85
General metabolism	Nucleic acid metabolism	RNA metabolism (transcription)	ECA_RS19945	ECA4035	tuf		NC_004547.2_cds_WP_011091854.1_3958	WP_011091854.1	elongation factor Tu	-5.1	0	-2.89	0	1.45	8.90714e-92		2.62006e-30	1145.3	24.48	2011.59	13.62
General metabolism	Nucleic acid metabolism	RNA metabolism (transcription)	ECA_RS19950	ECA4036	fusA		NC_004547.2_cds_WP_011095514.1_3959	WP_011095514.1	elongation factor G	-4.13	0	-2.77	0		2.15205e-18		2.76599e-36	529.71	70.56	881.85	90.02
General metabolism	Nucleic acid metabolism	RNA metabolism (transcription)	ECA_RS20355	ECA4118	greB		NC_004547.2_cds_WP_011095590.1_4040	WP_011095590.1	transcription elongation factor GreB		0.0390718		0.0244395		0.00085284		9.99287e-05	47.22	27.9	52.29	66.63
General metabolism	Nucleic acid metabolism	RNA metabolism (transcription)	ECA_RS20835	ECA4211	rho		NC_004547.2_cds_WP_011095682.1_4133	WP_011095682.1	transcription termination factor Rho		5.31502e-25		2.44775e-21		2.99796e-05		0.506065	248.84	73.57	283.32	163.62
General metabolism	Nucleic acid metabolism	RNA metabolism (tRNA)	ECA_RS00195	ECA0037	trmH		NC_004547.2_cds_WP_011091683.1_36	WP_011091683.1	tRNA (guanosine(18)-2'-O)-methyltransferase TrmH	-1.28	1.47209e-18		3.85404e-05		0.512421		0.000846138	24.14	6.82	40.68	7.79
General metabolism	Nucleic acid metabolism	RNA metabolism (tRNA)	ECA_RS01340	ECA0256	dusB		NC_004547.2_cds_WP_011091891.1_249	WP_011091891.1	tRNA dihydrouridine synthase DusB	-2.77	1.16879e-112	-1.82	1.6576e-64		2.41994e-08		0.531666	146.16	20.16	130.85	28.48
General metabolism	Nucleic acid metabolism	RNA metabolism (tRNA)	ECA_RS03400	ECA0683	tsaD		NC_004547.2_cds_WP_011092298.1_666	WP_011092298.1	tRNA (adenosine(37)-N6)-threonylcarbamoyltransferase complex transferase subunit TsaD		3.57799e-42		1.79035e-23		0.000465304		1.42685e-12	183.5	292.82	131.46	352.38
General metabolism	Nucleic acid metabolism	RNA metabolism (tRNA)	ECA_RS03540	ECA0714	truB		NC_004547.2_cds_WP_011092324.1_694	WP_011092324.1	tRNA pseudouridine(55) synthase TruB	-1.77	3.83518e-73		4.89642e-19	1.1	7.58559e-23		0.003199	167.68	70.47	154.87	58.3
General metabolism	Nucleic acid metabolism	RNA metabolism (tRNA)	ECA_RS04835	ECA0977	trmB		NC_004547.2_cds_WP_011092577.1_950	WP_011092577.1	tRNA (guanosine(46)-N7)-methyltransferase TrmB		0.000965981		0.000303978		0.00112211		0.00633212	47.06	16.54	58.05	25.27
General metabolism	Nucleic acid metabolism	RNA metabolism (tRNA)	ECA_RS05015	ECA1010	tcdA		NC_004547.2_cds_WP_011092609.1_983	WP_011092609.1	tRNA cyclic N6-threonylcarbamoyladenosine(37) synthase TcdA	-1.99	8.80415e-38	-1.54	9.49019e-24		0.0931732		0.444322	63.74	16.62	56.93	20.97
General metabolism	Nucleic acid metabolism	RNA metabolism (tRNA)	ECA_RS05205	ECA1049	tilS		NC_004547.2_cds_WP_039290560.1_1021	WP_039290560.1	tRNA lysidine(34) synthetase TilS		7.78031e-06	-1.27	7.11903e-28		0.00010715		1.56162e-05	54.57	10.83	41.94	32.2
General metabolism	Nucleic acid metabolism	RNA metabolism (tRNA)	ECA_RS06535	ECA1319	miaB		NC_004547.2_cds_WP_011092905.1_1288	WP_011092905.1	tRNA (N6-isopentenyl adenosine(37)-C2)-methylthiotransferase MiaB		1.0453e-12		1.59099e-06		7.67341e-06		8.25609e-05	117.38	34.42	150.21	62.49
General metabolism	Nucleic acid metabolism	RNA metabolism (tRNA)	ECA_RS08725	ECA1762	tusE		NC_004547.2_cds_WP_011093338.1_1722	WP_011093338.1	sulfurtransferase TusE		5.20533e-10	1.34	9.6487e-44		1.09823e-09		0.924547	228.12	138.46	201.28	221.89
General metabolism	Nucleic acid metabolism	RNA metabolism (tRNA)	ECA_RS08810	ECA1781			NC_004547.2_cds_WP_039295108.1_1740	WP_039295108.1	rhodanese-related sulfurtransferase	1.17	2.38661e-47	1.71	3.57453e-77		0.00804455		0.0122493	39.39	121.73	48.07	135.82
General metabolism	Nucleic acid metabolism	RNA metabolism (tRNA)	ECA_RS09525	ECA1928	rnt		NC_004547.2_cds_WP_011093495.1_1883	WP_011093495.1	ribonuclease T	-1.56	3.82294e-37	-1.08	4.10943e-17		0.0637249		0.687141	70.16	25.4	82.09	11.16
General metabolism	Nucleic acid metabolism	RNA metabolism (tRNA)	ECA_RS11665	ECA2374	tsaB		NC_004547.2_cds_WP_011093930.1_2318	WP_011093930.1	tRNA (adenosine(37)-N6)-threonylcarbamoyltransferase complex dimerization subunit type 1 TsaB		0.0440203		0.602642		0.00593203		0.0115818	109.04	62.78	102.58	90.33
General metabolism	Nucleic acid metabolism	RNA metabolism (tRNA)	ECA_RS11995	ECA2442	mnmA		NC_004547.2_cds_WP_011093993.1_2387	WP_011093993.1	tRNA 2-thiouridine(34) synthase MnmA	-2.95	1.05771e-171	-2.48	6.38466e-111		0.486626		0.000699971	56.83	5.82	76.83	5.89
General metabolism	Nucleic acid metabolism	RNA metabolism (tRNA)	ECA_RS12305	ECA2511	cmoA		NC_004547.2_cds_WP_039291507.1_2453	WP_039291507.1	carboxy-S-adenosyl-L-methionine synthase CmoA	-2.12	2.59444e-29	-1.42	6.54224e-11		0.454075		0.00411065	35.84	6.15	28.43	13.47
General metabolism	Nucleic acid metabolism	RNA metabolism (tRNA)	ECA_RS12310	ECA2512	cmoB		NC_004547.2_cds_WP_011094057.1_2454	WP_011094057.1	tRNA 5-methoxyuridine(34)/uridine 5-oxyacetic acid(34) synthase CmoB		0.000647744		0.93269		0.108406		0.728653	34.9	10.9	32.15	16.42
General metabolism	Nucleic acid metabolism	RNA metabolism (tRNA)	ECA_RS12490	ECA2550	cmoM		NC_004547.2_cds_WP_011094095.1_2493	WP_011094095.1	tRNA uridine 5-oxyacetic acid(34) methyltransferase CmoM		0.0467514		0.60654		0.232388		0.682938	44.63	2.81	42.21	12.89
General metabolism	Nucleic acid metabolism	RNA metabolism (tRNA)	ECA_RS13740	ECA2799	dusC		NC_004547.2_cds_WP_011094334.1_2741	WP_011094334.1	tRNA dihydrouridine(16) synthase DusC	1.03	5.79027e-15		0.148536		3.85531e-05		0.0518415	24.04	31.02	19.22	58.89
General metabolism	Nucleic acid metabolism	RNA metabolism (tRNA)	ECA_RS15045	ECA3064	mnmC		NC_004547.2_cds_WP_011094588.1_2999	WP_011094588.1	bifunctional tRNA (5-methylaminomethyl-2-thiouridine)(34)-methyltransferase MnmD/FAD-dependent 5-carboxymethylaminomethyl-2-thiouridine(34) oxidoreductase MnmC		0.00844567		4.89071e-11		0.000145436		0.0961572	44.65	13.63	35.24	19.69
General metabolism	Nucleic acid metabolism	RNA metabolism (tRNA)	ECA_RS15695	ECA3193			NC_004547.2_cds_WP_011094715.1_3127	WP_011094715.1	tRNA 5-hydroxyuridine modification protein YegQ	-1.31	2.34506e-25		6.69839e-06		0.435877		1.73462e-05	16.66	2.73	30.22	16.4
General metabolism	Nucleic acid metabolism	RNA metabolism (tRNA)	ECA_RS15925	ECA3239	trmJ		NC_004547.2_cds_WP_011094758.1_3174	WP_011094758.1	tRNA (cytosine(32)/uridine(32)-2'-O)-methyltransferase TrmJ		0.000708075		1.34082e-07		0.00210168		0.749645	81.54	50.02	67.41	108.04
General metabolism	Nucleic acid metabolism	RNA metabolism (tRNA)	ECA_RS16035	ECA3260	tadA		NC_004547.2_cds_WP_011094778.1_3195	WP_011094778.1	tRNA adenosine(34) deaminase TadA		0.0742851		0.141049		0.481811		0.0271727	85.8	57.16	69.15	161.04
General metabolism	Nucleic acid metabolism	RNA metabolism (tRNA)	ECA_RS16160	ECA3286			NC_004547.2_cds_WP_011094803.1_3221	WP_011094803.1	tRNA1(Val) (adenine(37)-N6)-methyltransferase		2.66461e-09		1.89324e-06		0.849453		0.8464	40.09	9.11	35.96	13.73
General metabolism	Nucleic acid metabolism	RNA metabolism (tRNA)	ECA_RS16355	ECA3318	gluQRS		NC_004547.2_cds_WP_011094833.1_3253	WP_011094833.1	tRNA glutamyl-Q(34) synthetase GluQRS		2.89482e-22		0.144925	-1.36	4.93847e-43		1.77864e-08	11.91	6.96	28	39.72
General metabolism	Nucleic acid metabolism	RNA metabolism (tRNA)	ECA_RS16575	ECA3357	trmD		NC_004547.2_cds_WP_011094870.1_3291	WP_011094870.1	tRNA (guanosine(37)-N1)-methyltransferase TrmD	-3.04	2.6884e-293	-2.17	3.90519e-166	1.04	2.68184e-24		5.00031e-05	929.78	84.83	761.64	66.12
General metabolism	Nucleic acid metabolism	RNA metabolism (tRNA)	ECA_RS17450	ECA3533	truD		NC_004547.2_cds_WP_011095037.1_3461	WP_011095037.1	tRNA pseudouridine(13) synthase TruD		1.40064e-13		4.37909e-08		0.336293		0.295426	167.5	209.29	153.55	342.73
General metabolism	Nucleic acid metabolism	RNA metabolism (tRNA)	ECA_RS18090	ECA3660	dusA		NC_004547.2_cds_WP_011095160.1_3591	WP_011095160.1	tRNA dihydrouridine(20/20a) synthase DusA		1		0.773572		0.064718		0.034743	16.89	10.56	16.44	4.62
General metabolism	Nucleic acid metabolism	RNA metabolism (tRNA)	ECA_RS19435	ECA3935	miaA		NC_004547.2_cds_WP_011095429.1_3862	WP_011095429.1	tRNA (adenosine(37)-N6)-dimethylallyltransferase MiaA		9.85719e-35		7.38953e-07		0.0429946		1.16196e-06	195.65	87.46	179.44	128.74
General metabolism	Nucleic acid metabolism	RNA metabolism (tRNA)	ECA_RS19450	ECA3938	tsaE		NC_004547.2_cds_WP_011095432.1_3865	WP_011095432.1	tRNA (adenosine(37)-N6)-threonylcarbamoyltransferase complex ATPase subunit type 1 TsaE		1.61669e-09		0.0110969		0.0283757		0.663793	26.19	10.96	19.51	53.76
General metabolism	Nucleic acid metabolism	RNA metabolism (tRNA)	ECA_RS19965	ECA4039	tusB		NC_004547.2_cds_WP_011095515.1_3962	WP_011095515.1	sulfurtransferase complex subunit TusB		0.197388		0.0285531		0.9698		0.560321	25.57	0	13.55	40.49
General metabolism	Nucleic acid metabolism	RNA metabolism (tRNA)	ECA_RS19970	ECA4040	tusC		NC_004547.2_cds_WP_011095516.1_3963	WP_011095516.1	sulfurtransferase complex subunit TusC		0.00197566		0.142047		0.601		0.0150858	58.79	17.95	61.67	10.05
General metabolism	Nucleic acid metabolism	RNA metabolism (tRNA)	ECA_RS21355	ECA4315			NC_004547.2_cds_WP_011095779.1_4238	WP_011095779.1	tRNA (cytidine(34)-2'-O)-methyltransferase	-1.8	1.06745e-26	-1.46	4.45961e-15		0.877134		0.00911742	37.51	0	43.74	6.7
General metabolism	Nucleic acid metabolism	RNA metabolism (tRNA)	ECA_RS21545	ECA4353	tusA		NC_004547.2_cds_WP_011095816.1_4275	WP_011095816.1	sulfurtransferase TusA	-1.62	0.000179938	-1.02	0.0245809		0.559224		1	20.6	0	27.78	40.38
General metabolism	Nucleic acid metabolism	RNA metabolism (tRNA)	ECA_RS21980	ECA4444	rnpA		NC_004547.2_cds_WP_011095902.1_4362	WP_011095902.1	ribonuclease P protein component	-5.16	3.39953e-81	-3.55	5.72171e-35		0.367832		4.37047e-09	36.38	0	67.7	0
General metabolism	Nucleic acid metabolism	RNA metabolism (tRNA)	ECA_RS21990	ECA4446	mnmE		NC_004547.2_cds_WP_011095904.1_4365	WP_011095904.1	tRNA uridine-5-carboxymethylaminomethyl(34) synthesis GTPase MnmE	1.1	2.81534e-41		6.66844e-11		1.78915e-12		0.522892	20.32	10.59	26.05	29.42
General metabolism	Nucleic acid metabolism	RNA metabolism (tRNA)	ECA_RS22345	ECA4521	mnmG		NC_004547.2_cds_WP_011095973.1_4437	WP_011095973.1	tRNA uridine-5-carboxymethylaminomethyl(34) synthesis enzyme MnmG	-3.61	1.13915e-293	-2.42	3.34322e-119		6.61035e-05		2.15875e-11	74.59	11.82	104.38	10.39
General metabolism	Nucleic acid metabolism	tRNA charging and modification	ECA_RS02065	ECA0402			NC_004547.2_cds_WP_011092031.1_395	WP_011092031.1	valine--tRNA ligase	-2.37	0	-1.66	1.57168e-111		9.12889e-07		4.19575e-05	160.51	23.32	197.59	30.97
General metabolism	Nucleic acid metabolism	tRNA charging and modification	ECA_RS03765	ECA0758	ygfZ		NC_004547.2_cds_WP_011092365.1_737	WP_011092365.1	tRNA-modifying protein YgfZ		2.55388e-10		0.0227846		4.1266e-18		3.51453e-05	62.27	28.35	95.84	71.7
General metabolism	Nucleic acid metabolism	tRNA charging and modification	ECA_RS05895	ECA1191	ybaK		NC_004547.2_cds_WP_011092782.1_1160	WP_011092782.1	Cys-tRNA(Pro)/Cys-tRNA(Cys) deacylase YbaK	-1.41	1.65381e-18	-1.54	3.17718e-12		0.00720268		2.62133e-06	21.76	10.42	54.29	18.42
General metabolism	Nucleic acid metabolism	tRNA charging and modification	ECA_RS09560	ECA1936	tyrS		NC_004547.2_cds_WP_011093502.1_1891	WP_011093502.1	tyrosine--tRNA ligase	-1.38	3.28889e-40		2.96827e-05	1.13	2.91024e-23		0.00220008	75.54	30.99	68.2	30.04
General metabolism	Nucleic acid metabolism	tRNA charging and modification	ECA_RS11905	ECA2422	thrS		NC_004547.2_cds_WP_011093974.1_2368	WP_011093974.1	threonine--tRNA ligase		1.76266e-16		1.15377e-23		3.39909e-18		0.146625	320.53	74.12	331.04	171.12
General metabolism	Nucleic acid metabolism	tRNA charging and modification	ECA_RS12955	ECA2644	serS		NC_004547.2_cds_WP_011094188.1_2588	WP_011094188.1	serine--tRNA ligase	-1.78	4.40201e-193	-1.42	2.6279e-85		2.13053e-09		0.019452	247.02	14.63	210.52	50.48
General metabolism	Nucleic acid metabolism	tRNA charging and modification	ECA_RS17335	ECA3516			NC_004547.2_cds_WP_011095021.1_3444	WP_011095021.1	tRNA/rRNA methyltransferase		7.06157e-28		0.159517		0.574761		1.85222e-24	122.8	59.09	219.73	110.6
General metabolism	Nucleic acid metabolism	tRNA charging and modification	ECA_RS20205	ECA4087	trpS		NC_004547.2_cds_WP_011095561.1_4010	WP_011095561.1	tryptophan--tRNA ligase	-1.03	1.56608e-45		7.23129e-14		6.14442e-07		9.0547e-25	111.68	40.89	192.84	88.1
General metabolism	Other general metabolism-related	Other general metabolism-related	ECA_RS00135	ECA0024	yihI		NC_004547.2_cds_WP_011091672.1_23	WP_011091672.1	Der GTPase-activating protein YihI		0.0397231		1.77823e-07		0.469104		1.62926e-10	129.53	99.78	170.25	323.39
General metabolism	Other general metabolism-related	Other general metabolism-related	ECA_RS00140	ECA0026	hemN		NC_004547.2_cds_WP_011091673.1_24	WP_011091673.1	oxygen-independent coproporphyrinogen III oxidase		1.61552e-21		4.88387e-22		5.1187e-12		0.00473046	159.99	64.13	169.27	142.66
General metabolism	Other general metabolism-related	Other general metabolism-related	ECA_RS00975	ECA0198	ubiB		NC_004547.2_cds_WP_011091837.1_190	WP_011091837.1	ubiquinone biosynthesis regulatory protein kinase UbiB		9.64595e-48		1.55699e-16		1.94443e-07		0.448121	98.88	49.51	90.03	87.49
General metabolism	Other general metabolism-related	Other general metabolism-related	ECA_RS01000	ECA0203	hemB		NC_004547.2_cds_WP_011091842.1_195	WP_011091842.1	porphobilinogen synthase	-1.56	3.20238e-53	-2.19	1.41736e-71		7.09402e-09		0.0446043	75.7	15.35	91.82	22.59
General metabolism	Other general metabolism-related	Other general metabolism-related	ECA_RS01045	ECA0212	hemG		NC_004547.2_cds_WP_011091850.1_204	WP_011091850.1	menaquinone-dependent protoporphyrinogen IX dehydrogenase	-1.38	8.153e-19	-1.49	1.94727e-13		0.0226385		0.000131217	51.45	12.74	54	50.83
General metabolism	Other general metabolism-related	Other general metabolism-related	ECA_RS02400	ECA0474			NC_004547.2_cds_WP_011092094.1_465	WP_011092094.1	4'-phosphopantetheinyl transferase superfamily protein		0.509612		1.3745e-12	-1.24	7.72689e-41		3.15158e-11	107.47	20.1	139.65	104.38
General metabolism	Other general metabolism-related	Other general metabolism-related	ECA_RS03450	ECA0693	cgtA		NC_004547.2_cds_WP_011092306.1_676	WP_011092306.1	Obg family GTPase CgtA	1.53	8.08506e-55		2.39304e-25		0.00432798		9.17637e-05	65.23	62.2	46.74	113.72
General metabolism	Other general metabolism-related	Other general metabolism-related	ECA_RS04145	ECA0836	smpB		NC_004547.2_cds_WP_011092441.1_813	WP_011092441.1	SsrA-binding protein SmpB	1.01	2.79381e-64		1.50134e-11		1.83341e-08		5.49998e-06	300.3	175.03	313.55	335.64
General metabolism	Other general metabolism-related	Other general metabolism-related	ECA_RS04185	ECA0844			NC_004547.2_cds_WP_010282462.1_821	WP_010282462.1	4-oxalocrotonate tautomerase family protein		0.340939		0.315481		0.88207		0.77776	22.28	87.64	17.21	90.22
General metabolism	Other general metabolism-related	Other general metabolism-related	ECA_RS04255	ECA0859			NC_004547.2_cds_WP_011092462.1_835	WP_011092462.1	glycoside hydrolase family 1 protein		0.0809827		0.04733		1		0.410954	7.86	0	6.7	1.5
General metabolism	Other general metabolism-related	Other general metabolism-related	ECA_RS04330	ECA0874	hemF		NC_004547.2_cds_WP_011092477.1_849	WP_011092477.1	oxygen-dependent coproporphyrinogen oxidase	-2.19	1.03832e-43		4.18128e-08		0.0239068		2.05093e-08	27.31	9.57	37.64	5.15
General metabolism	Other general metabolism-related	Other general metabolism-related	ECA_RS05085	ECA1025	truC		NC_004547.2_cds_WP_011092624.1_997	WP_011092624.1	tRNA pseudouridine(65) synthase TruC	-1.97	4.97109e-48	-1.86	2.43008e-30		0.224336		0.000438368	46.94	2.61	52.98	15.81
General metabolism	Other general metabolism-related	Other general metabolism-related	ECA_RS05650	ECA1139	cyoE		NC_004547.2_cds_WP_011092733.1_1109	WP_011092733.1	protoheme IX farnesyltransferase	-1.2	2.29551e-65		8.67359e-41		3.58143e-10		1.70073e-06	314.24	87.12	245.87	66.59
General metabolism	Other general metabolism-related	Other general metabolism-related	ECA_RS06090	ECA1230	hybE		NC_004547.2_cds_WP_011092820.1_1199	WP_011092820.1	hydrogenase-2 assembly chaperone	-2.87	2.21124e-98	-2.25	1.1527e-44		0.882016		6.1706e-12	149.36	0	188.63	5.91
General metabolism	Other general metabolism-related	Other general metabolism-related	ECA_RS06095	ECA1231	hypE		NC_004547.2_cds_WP_011092821.1_1200	WP_011092821.1	hydrogenase expression/formation protein HypE	-3.34	2.42081e-253	-3.36	7.49012e-166		0.00660939		4.64477e-10	95.8	2.07	124.21	9.3
General metabolism	Other general metabolism-related	Other general metabolism-related	ECA_RS06140	ECA1240	hyfH		NC_004547.2_cds_WP_039294784.1_1209	WP_039294784.1	hydrogenase 4 subunit H		0.649002		1		0.289843		0.613508	6.86	0	1.77	4.65
General metabolism	Other general metabolism-related	Other general metabolism-related	ECA_RS06160	ECA1244			NC_004547.2_cds_WP_173361621.1_1213	WP_173361621.1	hydrogenase 4 subunit D		0.288447	1.12	0.000260794	1.24	0.000740799		0.0422553	3.5	0	0.69	0
General metabolism	Other general metabolism-related	Other general metabolism-related	ECA_RS07300	ECA1465	iolB		NC_004547.2_cds_WP_011093049.1_1434	WP_011093049.1	5-deoxy-glucuronate isomerase	-5.22	0	-4.23	0		0.904658		4.29257e-47	722.81	30.36	1294.26	53.19
General metabolism	Other general metabolism-related	Other general metabolism-related	ECA_RS08700	ECA1757			NC_004547.2_cds_WP_011093333.1_1717	WP_011093333.1	methylglyoxal synthase		6.31066e-08		9.25487e-20	-1.11	9.24162e-29		1.73475e-10	43.62	10.72	70.52	20.5
General metabolism	Other general metabolism-related	Other general metabolism-related	ECA_RS08750	ECA1767			NC_004547.2_cds_WP_039292478.1_1726	WP_039292478.1	isochorismatase family protein		0.740391		0.992017		0.104728		0.00594913	345.59	556.47	285.74	614.43
General metabolism	Other general metabolism-related	Other general metabolism-related	ECA_RS10785	ECA2194	kdsA		NC_004547.2_cds_WP_011093753.1_2144	WP_011093753.1	3-deoxy-8-phosphooctulonate synthase		0.0225216		0.746091		1.43419e-09		2.09035e-10	178.44	82.68	225.31	180.41
General metabolism	Other general metabolism-related	Other general metabolism-related	ECA_RS11245	ECA2290	cobO		NC_004547.2_cds_WP_011093848.1_2235	WP_011093848.1	cob(I)yrinic acid a,c-diamide adenosyltransferase	1.04	7.43663e-15		4.25652e-07		0.715006		0.012429	50.27	63.35	38.18	65.86
General metabolism	Other general metabolism-related	Other general metabolism-related	ECA_RS11710	ECA2383			NC_004547.2_cds_WP_080641315.1_2327	WP_080641315.1	isochorismatase family protein	2.23	2.26219e-43	2.15	2.08615e-35		0.699311		0.282029	13.12	10.61	6.33	32.44
General metabolism	Other general metabolism-related	Other general metabolism-related	ECA_RS12530	ECA2558			NC_004547.2_cds_WP_011094103.1_2501	WP_011094103.1	ComEC family protein	1.1	2.24758e-17		0.00819174		0.00221131		0.00162597	9.96	9.65	5.69	22.12
General metabolism	Other general metabolism-related	Other general metabolism-related	ECA_RS13690	ECA2789	idi		NC_004547.2_cds_WP_011094324.1_2731	WP_011094324.1	isopentenyl-diphosphate Delta-isomerase		4.32441e-18		1.15826e-19		0.750362		0.0422553	233.31	60.46	220.88	108.09
General metabolism	Other general metabolism-related	Other general metabolism-related	ECA_RS14680	ECA2989	cobA		NC_004547.2_cds_WP_011094520.1_2926	WP_011094520.1	uroporphyrinogen-III C-methyltransferase		0.000912697		0.000146332		0.33729		0.413668	9.67	13.19	6.93	14.88
General metabolism	Other general metabolism-related	Other general metabolism-related	ECA_RS16115	ECA3277	era		NC_004547.2_cds_WP_011094795.1_3211	WP_011094795.1	GTPase Era	-1.2	1.23338e-66		7.6823e-18		0.115699		0.000457939	249.2	183.23	295.06	229.81
General metabolism	Other general metabolism-related	Other general metabolism-related	ECA_RS16300	ECA3307	hemL		NC_004547.2_cds_WP_011094823.1_3242	WP_011094823.1	glutamate-1-semialdehyde 2,1-aminomutase		0.000492551		1.44598e-16	-1.03	7.11637e-33		3.6811e-09	70.11	14.47	100.08	65.36
General metabolism	Other general metabolism-related	Other general metabolism-related	ECA_RS16475	ECA3342	gloB		NC_004547.2_cds_WP_011094855.1_3276	WP_011094855.1	hydroxyacylglutathione hydrolase		3.60513e-16		0.000624961		0.755914		1.54801e-05	53.24	42.13	57.8	46.27
General metabolism	Other general metabolism-related	Other general metabolism-related	ECA_RS17245	ECA3498	hpxX		NC_004547.2_cds_WP_011095003.1_3426	WP_011095003.1	oxalurate catabolism protein HpxX				0.439683				0.0710163	0	0	19.04	0
General metabolism	Other general metabolism-related	Other general metabolism-related	ECA_RS17255	ECA3500	hpxZ		NC_004547.2_cds_WP_011095005.1_3428	WP_011095005.1	oxalurate catabolism protein HpxZ		0.382512		1		0.0185462		5.6214e-08	115.2	88.79	57.5	111.57
General metabolism	Other general metabolism-related	Other general metabolism-related	ECA_RS17505	ECA3544	cobA		NC_004547.2_cds_WP_011095047.1_3472	WP_011095047.1	uroporphyrinogen-III C-methyltransferase	-3.88	5.32118e-179	-3.82	3.7743e-123		0.0485547		2.27923e-15	67.87	1.28	99.49	4.56
General metabolism	Other general metabolism-related	Other general metabolism-related	ECA_RS17510	ECA3545			NC_004547.2_cds_WP_011095048.1_3473	WP_011095048.1	phosphoadenylyl-sulfate reductase	-3.08	1.34414e-285	-2.08	5.15555e-85		0.000127355	-1.43	1.36088e-98	605.85	90.54	1635.14	186.76
General metabolism	Other general metabolism-related	Other general metabolism-related	ECA_RS17600	ECA3562			NC_004547.2_cds_WP_011095065.1_3490	WP_011095065.1	coniferyl aldehyde dehydrogenase	-2.17	9.46756e-43	-1.2	5.0546e-08		0.398635	-1.21	3.39297e-27	5.19	0	9.01	2.98
General metabolism	Other general metabolism-related	Other general metabolism-related	ECA_RS17950	ECA3632	hemW		NC_004547.2_cds_WP_011095133.1_3562	WP_011095133.1	radical SAM family heme chaperone HemW	-3.15	3.86963e-29	-2.31	1.31509e-11		0.917162		0.000185697	5.42	0	7.73	0
General metabolism	Other general metabolism-related	Other general metabolism-related	ECA_RS19580	ECA3965	rsgA		NC_004547.2_cds_WP_011095459.1_3889	WP_011095459.1	small ribosomal subunit biogenesis GTPase RsgA		0.000507819		0.0139339		0.0017888		0.0113691	138.19	65.75	162.35	88.73
General metabolism	Other general metabolism-related	Other general metabolism-related	ECA_RS20175	ECA4081	cobA		NC_004547.2_cds_WP_011095555.1_4004	WP_011095555.1	uroporphyrinogen-III C-methyltransferase		9.98093e-17		0.824222		8.04007e-20		0.345545	103.1	19.24	99.91	54.64
General metabolism	Other general metabolism-related	Other general metabolism-related	ECA_RS20705	ECA4189	hemD		NC_004547.2_cds_WP_011095660.1_4111	WP_011095660.1	uroporphyrinogen-III synthase		0.0607909		0.0128605		3.00307e-08		0.513448	46.17	20.87	52.86	45.17
General metabolism	Other general metabolism-related	Other general metabolism-related	ECA_RS20715	ECA4191	hemY		NC_004547.2_cds_WP_011095662.1_4113	WP_011095662.1	protoheme IX biogenesis protein HemY		6.40566e-07		0.107786		9.14705e-19		7.4794e-07	73.25	19.06	93.12	67.81
General metabolism	Other general metabolism-related	Other general metabolism-related	ECA_RS21180	ECA4274	aguB		NC_004547.2_cds_WP_011095743.1_4197	WP_011095743.1	N-carbamoylputrescine amidase		0.37334		0.507445		2.54518e-05		1.98106e-08	113.44	66.96	161.67	193.4
General metabolism	Pantothenate metabolism	Other nucleic acid metabolism-related	ECA_RS05635	ECA1136	panE		NC_004547.2_cds_WP_011092730.1_1106	WP_011092730.1	2-dehydropantoate 2-reductase	-1.62	1.10979e-51	-1	3.32442e-21		0.0373788		0.00874704	50.77	9.26	62.89	13.67
General metabolism	Pantothenate metabolism	Other nucleic acid metabolism-related	ECA_RS07840	ECA1579			NC_004547.2_cds_WP_011093158.1_1543	WP_011093158.1	oxidoreductase	1.32	7.24474e-76	2.9	4.77799e-293	1.41	1.81643e-153		0.394146	66.11	219.21	69.41	146.66
General metabolism	Pantothenate metabolism	Other nucleic acid metabolism-related	ECA_RS16370	ECA3321	panB		NC_004547.2_cds_WP_011094836.1_3256	WP_011094836.1	3-methyl-2-oxobutanoate hydroxymethyltransferase	-3.47	6.10428e-121	-1.89	2.86705e-39		0.000688231		3.53611e-10	46.41	10.29	82.67	9.44
General metabolism	Pantothenate metabolism	Other nucleic acid metabolism-related	ECA_RS16375	ECA3322	panC		NC_004547.2_cds_WP_011094837.1_3257	WP_011094837.1	pantoate--beta-alanine ligase		0.00016375		0.490631		0.0421643		0.237203	69.21	71.07	64.13	71.2
General metabolism	Pantothenate metabolism	Other nucleic acid metabolism-related	ECA_RS20325	ECA4112			NC_004547.2_cds_WP_011095584.1_4034	WP_011095584.1	NAD/NADP octopine/nopaline dehydrogenase family protein		0.955945		0.0144163		1		0.000349747	12.35	3.29	10.68	8
General metabolism	Pantothenate metabolism	Other nucleic acid metabolism-related	ECA_RS21490	ECA4342	panM		NC_004547.2_cds_WP_011095806.1_4264	WP_011095806.1	aspartate 1-decarboxylase autocleavage activator PanM		2.43814e-10		0.35335		0.220126		1.00147e-07	308.8	305.18	410.6	437.9
General metabolism	Phosphonate and phosphinate metabolism	Phosphonate and phosphinate metabolism	ECA_RS02460	ECA0487	aepX		NC_004547.2_cds_WP_011092107.1_476	WP_011092107.1	phosphoenolpyruvate mutase	3.18	2.47161e-38	3.38	9.48902e-55		8.82663e-07		0.0665587	1.94	19.3	0.58	10.55
General metabolism	Phosphonate and phosphinate metabolism	Phosphonate and phosphinate metabolism	ECA_RS02465	ECA0488	aepY		NC_004547.2_cds_WP_011092108.1_477	WP_011092108.1	phosphonopyruvate decarboxylase	1.63	0.000310398	1.36	9.14418e-06	1.31	0.000176648	1.68	2.76476e-05	2.46	0	2.19	0
General metabolism	Phosphonate and phosphinate metabolism	Phosphonate and phosphinate metabolism	ECA_RS02475	ECA0490	phnG		NC_004547.2_cds_WP_011092110.1_479	WP_011092110.1	phosphonate C-P lyase system protein PhnG									0	0	3.3	0
General metabolism	Phosphonate and phosphinate metabolism	Phosphonate and phosphinate metabolism	ECA_RS02480	ECA0491	phnH		NC_004547.2_cds_WP_039289849.1_480	WP_039289849.1	phosphonate C-P lyase system protein PhnH		0.513419		0.910563		0.66964	1.05	0.0306089	4.84	3.84	2.87	0
General metabolism	Phosphonate and phosphinate metabolism	Phosphonate and phosphinate metabolism	ECA_RS02485	ECA0492			NC_004547.2_cds_WP_011092112.1_481	WP_011092112.1	carbon-phosphorus lyase complex subunit PhnI		0.568062		0.0138889		0.133535		0.0696915	2.95	0	2.81	0
General metabolism	Phosphonate and phosphinate metabolism	Phosphonate and phosphinate metabolism	ECA_RS02490	ECA0493			NC_004547.2_cds_WP_011092113.1_482	WP_011092113.1	alpha-D-ribose 1-methylphosphonate 5-phosphate C-P-lyase PhnJ		0.425127		0.0196244		0.681521		0.108208	7.82	0	5.14	7.32
General metabolism	Phosphonate and phosphinate metabolism	Phosphonate and phosphinate metabolism	ECA_RS02500	ECA0495	phnL		NC_004547.2_cds_WP_011092115.1_484	WP_011092115.1	phosphonate C-P lyase system protein PhnL	1.11	3.6267e-22	1.46	4.41252e-38		0.00210952		0.499365	27.42	23.86	21.68	43.79
General metabolism	Phosphonate and phosphinate metabolism	Phosphonate and phosphinate metabolism	ECA_RS02505	ECA0496	phnM		NC_004547.2_cds_WP_011092116.1_485	WP_011092116.1	alpha-D-ribose 1-methylphosphonate 5-triphosphate diphosphatase		0.09975		0.00295499		0.157533		0.0113528	13.67	14.71	20	21.93
General metabolism	Phosphonate and phosphinate metabolism	Phosphonate and phosphinate metabolism	ECA_RS02515	ECA0498	phnP		NC_004547.2_cds_WP_011092118.1_487	WP_011092118.1	phosphonate metabolism protein PhnP	1.74	1.08126e-21	1.72	3.73703e-13		0.0370861		0.22975	9.27	24.01	7.36	63.41
General metabolism	Phosphonate and phosphinate metabolism	Phosphonate and phosphinate metabolism	ECA_RS04730	ECA0956			NC_004547.2_cds_WP_011092558.1_930	WP_011092558.1	N-acetyltransferase		5.17007e-07		0.370662		0.0658771		0.0413311	25.22	9.1	16.13	53.48
General metabolism	Protein metabolism	Protein degradation	ECA_RS00285	ECA0055	prlC		NC_004547.2_cds_WP_011091700.1_52	WP_011091700.1	oligopeptidase A		1.21288e-19		8.6749e-30		4.64905e-41		1.15048e-09	110.56	9.74	158.19	69.46
General metabolism	Protein metabolism	Protein degradation	ECA_RS00655	ECA0132			NC_004547.2_cds_WP_011091775.1_126	WP_011091775.1	isoaspartyl peptidase/L-asparaginase		7.85781e-10		0.134391		0.743852		3.79974e-08	17.48	2.41	26.31	7.63
General metabolism	Protein metabolism	Protein degradation	ECA_RS00660	ECA0133			NC_004547.2_cds_WP_011091776.1_127	WP_011091776.1	M55 family metallopeptidase		0.204627		0.563388		0.0550055		3.31419e-07	9.93	8.91	15.57	11.91
General metabolism	Protein metabolism	Protein degradation	ECA_RS00665	ECA0134			NC_004547.2_cds_WP_011091777.1_128	WP_011091777.1	P1 family peptidase		0.267198		1		0.237218		0.00545279	8.98	3.97	12.76	13.12
General metabolism	Protein metabolism	Protein degradation	ECA_RS01030	ECA0209	pepQ		NC_004547.2_cds_WP_011091848.1_201	WP_011091848.1	Xaa-Pro dipeptidase	-3.07	5.09777e-231	-2.53	3.17227e-114		0.416939		1.89626e-19	88.52	6.45	152.03	3.58
General metabolism	Protein metabolism	Protein degradation	ECA_RS01430	ECA0273	tldD		NC_004547.2_cds_WP_011091907.1_267	WP_011091907.1	metalloprotease TldD		9.10726e-17	1.08	3.18321e-45		0.0290375		0.00178375	99.42	126.49	119.25	201.16
General metabolism	Protein metabolism	Protein degradation	ECA_RS01470	ECA0282	pmbA		NC_004547.2_cds_WP_011091916.1_276	WP_011091916.1	metalloprotease PmbA		0.315409		3.20213e-05		7.77891e-35		2.18395e-10	284.3	77.76	358.76	254.16
General metabolism	Protein metabolism	Protein degradation	ECA_RS01575	ECA0303	degQ		NC_004547.2_cds_WP_011091936.1_297	WP_011091936.1	serine endoprotease DegQ		7.33533e-56		1.25441e-34		2.88651e-18		8.74481e-08	437.62	197.61	588.12	433.58
General metabolism	Protein metabolism	Protein degradation	ECA_RS01605	ECA0309	sspB		NC_004547.2_cds_WP_011091941.1_303	WP_011091941.1	ClpXP protease specificity-enhancing factor	-2.41	4.17269e-293	-1.26	1.53858e-55		0.00168839		1.01141e-38	424.34	61.35	760.7	88.88
General metabolism	Protein metabolism	Protein degradation	ECA_RS01995	ECA0388			NC_004547.2_cds_WP_011092018.1_380	WP_011092018.1	M48 family metallopeptidase		3.84334e-13		2.03518e-05		0.0111647		0.963132	14.14	13.95	18.53	25.02
General metabolism	Protein metabolism	Protein degradation	ECA_RS02330	ECA0459	pepP		NC_004547.2_cds_WP_011092081.1_450	WP_011092081.1	Xaa-Pro aminopeptidase		1.56431e-28		3.31948e-27		2.58118e-22		1.0452e-12	123.06	51.98	173.8	122.91
General metabolism	Protein metabolism	Protein degradation	ECA_RS03455	ECA0694	dacB		NC_004547.2_cds_WP_011092307.1_677	WP_011092307.1	serine-type D-Ala-D-Ala carboxypeptidase	1.52	1.72378e-76		0.440572	-1.38	3.89088e-53		0.171491	25	16.07	24.76	65.97
General metabolism	Protein metabolism	Protein degradation	ECA_RS03475	ECA0698	ftsH		NC_004547.2_cds_WP_039289965.1_681	WP_039289965.1	ATP-dependent zinc metalloprotease FtsH		2.8259e-68		8.10551e-05		1.52734e-36		1	657.42	183.43	662.84	253.64
General metabolism	Protein metabolism	Protein degradation	ECA_RS05695	ECA1148	clpP		NC_004547.2_cds_WP_011092742.1_1118	WP_011092742.1	ATP-dependent Clp endopeptidase proteolytic subunit ClpP		0.00116323		3.48986e-13		5.97607e-75		8.10622e-05	1449.42	1716.21	1265.46	1415.51
General metabolism	Protein metabolism	Protein degradation	ECA_RS05750	ECA1159	mdlB		NC_004547.2_cds_WP_011092752.1_1129	WP_011092752.1	autotransporter serine protease		0.000308362		2.655e-06		0.337639		3.5114e-05	15.64	5.55	15.33	4.61
General metabolism	Protein metabolism	Protein degradation	ECA_RS06085	ECA1229	hybD		NC_004547.2_cds_WP_011092819.1_1198	WP_011092819.1	HyaD/HybD family hydrogenase maturation endopeptidase	-3.46	6.86457e-145	-2.57	6.43417e-76		0.200445		4.98536e-08	187.77	21.76	239.27	12.04
[truncated: 3,162 more rows]

## Sheet: Virulence
Supercategory	Category	Subcategory	RefSeq ID	Ensembl ID	Gene name	Pseudogene	Transcript id	Protein ID	Product annotation	WT_S/WT_G	FDR (WT_S/WT_G)	Mu_S/Mu_G	FDR (Mu_S/Mu_G)	Mu_S/WT_S	FDR (Mu_S/WT_S)	Mu_G/WT_G	FDR(Mu_G/WT_G)	Mean TPM (Mu_G)	Mean TPM (Mu_S)	Mean TPM (WT_G)	Mean TPM (WT_S)
[truncated: 242 more rows]

[truncated: 10 more sheets: Unknown, Transporters, Stress, Regulators, Other, Motility, Mobile elements, General metabolism, Cell cycle, Envelope]
