# Supplementary material for: RpoS-Regulated Genes and Phenotypes in the Phytopathogenic Bacterium Pectobacterium atrosepticum
Source: Int J Mol Sci. 2023 Dec 11;24(24):17348. doi: 10.3390/ijms242417348 (PMC10743746; doi:10.3390/ijms242417348)
Supplement: Supplementary file 1 [file ijms-24-17348-s001.zip › Table S2.xlsx]

## Sheet: P. atrosepticum RpoS-regulon
1. Genes of the predicted RpoS-regulon of Pectobacterium atrosepticum SCRI1043 and the pattern of their expression
First gene in the operon (Ensembl ID)	Other genes in the operon (Ensembl ID)	RefSeq ID	Gene name	Protein ID	Pseudogene	Product annotation	WT_S/WT_G	Mu_S/Mu_G	Mu_S/WT_S	Mu_G/WT_G	Supercategory 1	Category 1	Subcategory 1	Supercategory 2	Category 2	Subcategory 2	Supercategory 3	Category 3	Subcategory 3	Supercategory 4	Category 4	Subcategory 4	Supercategory 5	Category 5	Subcategory 5
ECA0050		ECA_RS00260	uspA	WP_011091695.1		universal stress protein UspA	-2.51	-2.61			Stress	Stress proteins	Stress proteins
ECA0086		ECA_RS00430		WP_011091729.1		DUF3053 domain-containing protein	2.47		-1.39		Unknown	Putative exported protein	Putative exported protein
ECA0092		ECA_RS00460	sodA	WP_011091735.1		superoxide dismutase [Mn]	-1.53				Stress	Antioxidant systems	SOD
ECA0431		ECA_RS02195		WP_011092053.1		(eggNOG-mapper) Semialdehyde dehydrogenase, NAD binding domain					Other	Other	Other
ECA0449		ECA_RS22535		WP_011092071.1		YagU family protein	1.52	1.99			Unknown	Putative membrane protein	Putative membrane protein
ECA0469		ECA_RS02380	osmY	WP_011092091.1		molecular chaperone OsmY	-2.01	-2.03			Stress	Stress proteins	Temperature, osmotic stress
ECA0515		ECA_RS02595		WP_011092135.1		Fic family protein					Unknown	Unknown	Unknown
ECA0631		ECA_RS03145		WP_039289892.1		CsbD family protein	-5.6	-2.31	-1.59	-4.81	Unknown	Unknown	Unknown
ECA0635		ECA_RS03165		WP_011092253.1		glutathione S-transferase family protein	-2.04	-1.5			Stress	Antioxidant systems	Glutathione metabolism
ECA0639		ECA_RS03185		WP_005971326.1		DUF883 domain-containing protein					Unknown	Putative membrane protein	Putative membrane protein
	ECA0638	ECA_RS03180		WP_011092256.1		phage holin family protein					Unknown	Unknown	Unknown
	ECA0637	ECA_RS03175		WP_011092255.1		YqjK-like family protein					Unknown	Unknown	Unknown
ECA0808		ECA_RS04015	acs		pseudogene	acetate--CoA ligase	2.51			1.3	Other	Other	Other
	ECA0807	ECA_RS04010		WP_011092414.1		putative membrane protein					Unknown	Unknown	Unknown
	ECA0806	ECA_RS04005	actP	WP_011092413.1		putative sodium:solute symporter					Transporters	Inorganic ion transporters	Inorganic ion transporters
ECA0846		ECA_RS04195	gldA	WP_011092450.1		glycerol dehydrogenase	-3.43	-4.11	-1.4		General metabolism	Lipid metabolism	Glycerolipid metabolism
ECA0914		ECA_RS04530		WP_011092516.1		4Fe-4S dicluster domain-containing protein	3.14	1.29		1.36	General metabolism	Fe-S cluster assembly	Fe-S cluster assembly
	ECA0913	ECA_RS04525	nrfD	WP_011092515.1		putative component of polysulfide reductase	1.83	1.05		1.23	Other	Other	Other
	ECA0912	ECA_RS04520		WP_011092515.1		putative membrane protein	2.99	1.61		1.61	Transporters	Other transporters	Other transporters
	ECA0911	ECA_RS04515		WP_011092513.1		FMN-binding protein				1.19	Other	Other	Other
	ECA0910	ECA_RS04510		WP_011092512.1		putative exported protein					General metabolism	Energy metabolism	Aerobic respiration	General metabolism	Energy metabolism	Citrate cycle (TCA cycle)	General metabolism	Carbohydrate metabolism	Pyruvate metabolism
	ECA0909	ECA_RS04505	alkB	WP_011092511.1		DNA oxidative demethylase AlkB	1.21				General metabolism	Nucleic acid metabolism	DNA metabolism (repair)
ECA1157		ECA_RS05740	decR	WP_005976040.1		Lrp/AsnC family transcriptional regulator	2.61	2.54			Regulators	Transcription factors	Transcription factors
	ECA1158	ECA_RS05745	mdlA	WP_011092751.1		autotransporter domain-containing protein					Transporters	Unknown transporters	Unknown transporters
	ECA1159	ECA_RS05750	mdlB	WP_011092752.1		autotransporter serine protease					General metabolism	Protein metabolism	Protein degradation
ECA1166		ECA_RS05785	tomB	WP_010282247.1		Hha toxicity modulator TomB	1.99	1.95			Unknown	Unknown	Unknown
	ECA1165	ECA_RS05780	hha	WP_011092758.1		hemolysin expression modulator Hha	2.73	3.23			Other	Other	Other
ECA1213		ECA_RS06005	menB	WP_005976180.1		1,4-dihydroxy-2-naphthoyl-CoA synthase	-3.53	-2.83			General metabolism	Menaquinone synthesis	Menaquinone synthesis
	ECA1214	ECA_RS06010	menC	WP_011092804.1		o-succinylbenzoate synthase	-3.27	-3.02			General metabolism	Menaquinone synthesis	Menaquinone synthesis
	ECA1215	ECA_RS06015	menD	WP_011092805.1		o-succinylbenzoate--CoA ligase	-2.8	-1.51			General metabolism	Menaquinone synthesis	Menaquinone synthesis
ECA1236		ECA_RS06120	hyfR	WP_011092826.1		sigma 54-interacting transcriptional regulator			-1.12		Regulators	Transcription factors	Transcription factors
ECA1275		ECA_RS06315		WP_011092863.1		TonB-dependent receptor	1.58	1.34			Other	Other	Other
ECA1314		ECA_RS06510	gltI	WP_011092900.1		ferric ABC transporter ATP-binding protein	-2.46	-1.88			General metabolism	Inorganic ion metabolism	Iron transport and metabolism
ECA1377		ECA_RS06855		WP_011092962.1		hypothetical protein		1			Unknown	Unknown	Unknown
ECA1389		ECA_RS06915	galE	WP_011092974.1		UDP-glucose 4-epimerase GalE	-1.33	-1.49			General metabolism	Carbohydrate metabolism	Galactose metabolism	General metabolism	Amino acid metabolism	Amino sugar and nucleotide sugar metabolism	General metabolism	Carbohydrate metabolism	Amino sugar and nucleotide sugar metabolism
	ECA1388	ECA_RS06910	galM	WP_011092973.1		aldose 1-epimerase	-1.35	-1.26			General metabolism	Carbohydrate metabolism	Galactose metabolism	General metabolism	Energy metabolism	Glycolysis / Gluconeogenesis
ECA1403		ECA_RS06990	pgl	WP_011092988.1		6-phosphogluconolactonase	-2.76	-1.91			Other	Other	Other
ECA1416		ECA_RS07055	wecA	WP_039290863.1		UDP-N-acetylglucosamine--undecaprenyl-phosphate N-acetylglucosaminephosphotransferase	1.44				Envelope	O-antigen, lipopolysaccharide biosynthesis	O-antigen, lipopolysaccharide biosynthesis
	ECA1417	ECA_RS07060	wza	WP_011093001.1		putative polysaccharide export protein		-1.48			Envelope	O-antigen, lipopolysaccharide biosynthesis	O-antigen, lipopolysaccharide biosynthesis
	ECA1418	ECA_RS07065	wzb	WP_011093002.1		probable protein-tyrosine-phosphatase		-1.02			Envelope	O-antigen, lipopolysaccharide biosynthesis	O-antigen, lipopolysaccharide biosynthesis
	ECA1419	ECA_RS07070	wzc	WP_011093003.1		tyrosine-protein kinase					Envelope	O-antigen, lipopolysaccharide biosynthesis	O-antigen, lipopolysaccharide biosynthesis
ECA1488		ECA_RS07415		WP_011093071.1		non-ribosomal peptide synthetase					Virulence	Other virulence genes	Non-ribosomal peptide synthetase
	ECA1487				pseudogene	non-ribosomal peptide synthetase					Virulence	Other virulence genes	Non-ribosomal peptide synthetase
	ECA1486	ECA_RS07405		WP_011093069.1		putrescine ABC transporter permease PotI					Transporters	ABC transporters	Other transporters
ECA1541		ECA_RS23540		WP_011093121.1		hypothetical protein		2.11			Unknown	Unknown	Unknown
	ECA1542	ECA_RS07670	patD	WP_011093122.1		putative aldehyde dehydrogenase	1.69	2.3			General metabolism	Amino acid metabolism	Lysine metabolism
ECA1633		ECA_RS08090		WP_011093210.1		hypothetical protein	1.71	3.21			Unknown	Unknown	Unknown
ECA1806		ECA_RS08935			pseudogene	helix-turn-helix domain-containing protein	1.42		-1.24		Regulators	Transcription factors	Transcription factors
ECA1828		ECA_RS22810		WP_071598503.1		hypothetical protein					Unknown	Unknown	Unknown
ECA1867		ECA_RS09225	pykF	WP_011093436.1		pyruvate kinase PykF	-2	-1.68			Other	Other	Other
ECA1983		ECA_RS09785	pspA	WP_011093545.1		phage shock protein PspA		-1.14	-1.87		Unknown	Unknown	Unknown
	ECA1984	ECA_RS09790	pspB	WP_011093546.1		envelope stress response membrane protein PspB	1.73		-1.08		Stress	Stress proteins	Stress proteins
	ECA1985	ECA_RS09795	pspC	WP_011093547.1		envelope stress response membrane protein PspC	1.47		-1.16		Regulators	Transcription factors	Transcription factors
	ECA1986	ECA_RS09800		WP_011093548.1		conserved hypothetical protein		-1.16	-1.05		Unknown	Unknown	Unknown
	ECA1987	ECA_RS09805		WP_011093549.1		putative membrane protein		-1.36			Unknown	Putative membrane protein	Putative membrane protein
ECA1994		ECA_RS23560		WP_011093556.1		hypothetical protein		-1.34	-3.29	-2.2	Unknown	Unknown	Unknown
ECA2008		ECA_RS09905		WP_011093569.1		sensor domain-containing phosphodiesterase					Unknown	Unknown	Unknown
	ECA2007	ECA_RS09900		WP_011093568.1		putative protease					Unknown	Unknown	Unknown
ECA2009		ECA_RS09910		WP_011093570.1		serine protease	1.11			1.03	General metabolism	Protein metabolism	Protein degradation
ECA2160		ECA_RS10615		WP_011093721.1		amidohydrolase	-2.06			-1.42	Unknown	Putative exported protein	Putative exported protein
ECA2185		ECA_RS10740	ychH	WP_011093745.1		stress-induced protein YchH		-1.01			Stress	Stress proteins	Stress proteins
ECA2216		ECA_RS10885		WP_011093773.1		nuclear transport factor 2 family protein	2.17		-4.48	-2.83	Unknown	Unknown	Unknown
	ECA2215	ECA_RS10880		WP_043878051.1		putative short-chain dehydrogenase	2.51		-5.02	-2.24	Unknown	Unknown	Unknown
	ECA2214	ECA_RS10875		WP_011093771.1		putative amine oxidoreductase	1.7	1.44	-1.29		Other	Other	Other
	ECA2213	ECA_RS10870		WP_011093770.1		conserved hypothetical protein			-1.56	-1.23	Unknown	Unknown	Unknown
	ECA2212	ECA_RS10865		WP_011093769.1		putative cyclopropane-fatty-acyl-phospholipid synthase			-2.06	-1.64	Other	Other	Other
	ECA2211	ECA_RS10860	sodC	WP_011093768.1		copper-zinc superoxide dismutase			-2.19	-2.16	Stress	Antioxidant systems	SOD
ECA2326		ECA_RS11425	adhE	WP_011093883.1		bifunctional acetaldehyde-CoA/alcohol dehydrogenase					Stress	Degradation of xenobiotics	Degradation of xenobiotics	General metabolism	Amino acid metabolism	Tyrosine metabolism	General metabolism	Carbohydrate metabolism	Pyruvate metabolism	General metabolism	Energy metabolism	Glycolysis / Gluconeogenesis
ECA2396		ECA_RS11775		WP_011093951.1		fructosamine kinase family protein	-1.54	-1.39			Other	Other	Other
ECA2433		ECA_RS11960		WP_011093985.1		EAL domain-containing protein					Unknown	Unknown	Unknown
ECA2447		ECA_RS12020	roxA	WP_011093998.1		cupin domain-containing protein					Unknown	Unknown	Unknown
ECA2465		ECA_RS12100		WP_011094015.1		YebW family protein		1.42			Unknown	Unknown	Unknown
ECA2529		ECA_RS12380		WP_011094074.1		phosphatase	1.07				Unknown	Unknown	Unknown
	ECA2528	ECA_RS12375		WP_011094073.1		molecular chaperone					Other	Other	Other
ECA2716		ECA_RS13320		WP_011094257.1		glutathione S-transferase					Stress	Antioxidant systems	Glutathione metabolism
ECA2768		ECA_RS13585	glnH	WP_011094303.1		colicin transporter	-1.5				Stress	Antibiotics/Multidrug resistance	Antibiotics/Multidrug resistance
	ECA2769	ECA_RS13590	glnP	WP_011094304.1		efflux RND transporter permease subunit					Transporters	Other transporters	Other transporters
	ECA2770	ECA_RS13595	glnQ	WP_011094305.1		Fe3+-hydroxamate ABC transporter ATP-binding protein FhuC	-1.12	-1.01			Transporters	Iron/Iron complex transporters	Iron/Iron complex transporters
ECA2836		ECA_RS13920	moeA	WP_011094370.1		molybdopterin molybdotransferase MoeA		-1.16			Other	Other	Other
	ECA2837	ECA_RS13925	moeB	WP_011094371.1		molybdopterin-synthase adenylyltransferase MoeB	-1.27				General metabolism	Inorganic ion metabolism	Sulfur transport and metabolism
	ECA2838	ECA_RS13930		WP_011094372.1		nitroreductase family protein	-2.12	-1.88			Unknown	Unknown	Unknown
ECA2884		ECA_RS14170		WP_011094415.1		hypothetical protein		1.19			Unknown	Unknown	Unknown
ECA2896		ECA_RS14235		WP_011094427.1		hypothetical protein	3.37	3.49			Unknown	Unknown	Unknown
ECA2972		ECA_RS14600		WP_039292687.1		alpha/beta fold hydrolase					Unknown	Putative exported protein	Putative exported protein
ECA3015		ECA_RS14805	elaB	WP_011094545.1		stress response protein ElaB			-1.16		Stress	Stress proteins	Stress proteins
ECA3050		ECA_RS14970	hisJ	WP_011094575.1		iron ABC transporter permease					General metabolism	Inorganic ion metabolism	Iron transport and metabolism
	ECA3049	ECA_RS14965		WP_011094574.1		DMT family transporter					Transporters	Other transporters	Other transporters
	ECA3048	ECA_RS14960		WP_011094573.1		DMT family transporter	1.42	1.18			Transporters	Other transporters	Other transporters
	ECA3047	ECA_RS14955	hisP	WP_011094572.1		Fe(3+)-hydroxamate ABC transporter permease FhuB	1.44	2.08			General metabolism	Inorganic ion metabolism	Iron transport and metabolism
ECA3136		ECA_RS15405		WP_011094659.1		ABC transporter ATP-binding protein	1.75	2.03	-1.68	-1.87	Transporters	Other transporters	Other transporters
ECA3146		ECA_RS15455	arnB	WP_011094669.1		UDP-4-amino-4-deoxy-L-arabinose--oxoglutarate aminotransferase	2.28	3.12	1.17		Envelope	O-antigen, lipopolysaccharide biosynthesis	O-antigen, lipopolysaccharide biosynthesis	General metabolism	Amino acid metabolism	Amino sugar and nucleotide sugar metabolism	General metabolism	Carbohydrate metabolism	Amino sugar and nucleotide sugar metabolism	Stress	Antibiotics/Multidrug resistance	Antibiotics/Multidrug resistance
	ECA3145	ECA_RS15450	arnC	WP_011094668.1		undecaprenyl phosphate 4-deoxy-4-formamido-L-arabinose transferase	1.46	1.56			Envelope	O-antigen, lipopolysaccharide biosynthesis	O-antigen, lipopolysaccharide biosynthesis	General metabolism	Amino acid metabolism	Amino sugar and nucleotide sugar metabolism	General metabolism	Carbohydrate metabolism	Amino sugar and nucleotide sugar metabolism	Stress	Antibiotics/Multidrug resistance	Antibiotics/Multidrug resistance
	ECA3144	ECA_RS15445	arnA	WP_011094667.1		NAD-dependent UDP-glucuronate dehydrogenase and UDP-ara4N formyltransferase			1.02		General metabolism	Carbohydrate metabolism	Amino sugar and nucleotide sugar metabolism	General metabolism	Amino acid metabolism	Amino sugar and nucleotide sugar metabolism	Envelope	O-antigen, lipopolysaccharide biosynthesis	O-antigen, lipopolysaccharide biosynthesis	Stress	Antibiotics/Multidrug resistance	Antibiotics/Multidrug resistance
	ECA3143	ECA_RS15440	arnD	WP_011094666.1		Undecaprenyl phosphate-aminoarabinose deformylase			1.16		Stress	Antibiotics/Multidrug resistance	Antibiotics/Multidrug resistance	Envelope	O-antigen, lipopolysaccharide biosynthesis	O-antigen, lipopolysaccharide biosynthesis	General metabolism	Amino acid metabolism	Amino sugar and nucleotide sugar metabolism	General metabolism	Carbohydrate metabolism	Amino sugar and nucleotide sugar metabolism
	ECA3142	ECA_RS15435	arnT	WP_011094665.1		4-amino-4-deoxy-L-arabinose transferase					Envelope	O-antigen, lipopolysaccharide biosynthesis	O-antigen, lipopolysaccharide biosynthesis	General metabolism	Amino acid metabolism	Amino sugar and nucleotide sugar metabolism	General metabolism	Carbohydrate metabolism	Amino sugar and nucleotide sugar metabolism	Stress	Antibiotics/Multidrug resistance	Antibiotics/Multidrug resistance
	ECA3141	ECA_RS15430	arnE	WP_011094664.1		4-amino-4-deoxy-L-arabinose-phosphoundecaprenol flippase subunit				1.91	Transporters	Other transporters	Other transporters	Envelope	O-antigen, lipopolysaccharide biosynthesis	O-antigen, lipopolysaccharide biosynthesis	General metabolism	Amino acid metabolism	Amino sugar and nucleotide sugar metabolism	General metabolism	Carbohydrate metabolism	Amino sugar and nucleotide sugar metabolism	Stress	Antibiotics/Multidrug resistance	Antibiotics/Multidrug resistance
	ECA3140	ECA_RS15425	arnF	WP_011094663.1		4-amino-4-deoxy-L-arabinose-phosphoundecaprenol flippase subunit				1.1	Envelope	Other envelope-related	Other envelope-related	General metabolism	Amino acid metabolism	Amino sugar and nucleotide sugar metabolism	General metabolism	Carbohydrate metabolism	Amino sugar and nucleotide sugar metabolism	Stress	Antibiotics/Multidrug resistance	Antibiotics/Multidrug resistance	Transporters	Other transporters	Other transporters
ECA3194		ECA_RS15700	yegS	WP_011094716.1		lipid kinase YegS	1.01				General metabolism	Lipid metabolism	Other lipid metabolism-related
ECA3267		ECA_RS16070	aggA	WP_011094785.1		TolC family outer membrane protein	-1.1				Virulence	Secretion systems	T1_5
	ECA3268	ECA_RS16075		WP_011094786.1		putative toxin secretion ATP-binding protein					General metabolism	Carbohydrate transporters	Carbohydrate transporters
	ECA3269	ECA_RS16080		WP_011094787.1		HlyD family secretion protein					Virulence	Secretion systems	T1_5
ECA3295		ECA_RS16240		WP_011094812.1		DoxX family protein					Unknown	Putative membrane protein	Putative membrane protein
ECA3593		ECA_RS17755	ppa	WP_011095096.1		inorganic diphosphatase	-1.88				General metabolism	Inorganic ion metabolism	Phosphate transport and metabolism
ECA3613		ECA_RS17850	rpsF	WP_011095115.1		30S ribosomal protein S6	-6.78	-4.09	1.93		General metabolism	Protein metabolism	Protein synthesis (ribosome)
	ECA3612	ECA_RS23150	priB	WP_162014383.1		primosomal replication protein N	-4.56	-2.4	1.22		General metabolism	Nucleic acid metabolism	DNA metabolism (replication)
	ECA3611	ECA_RS17845	rpsR	WP_005974788.1		30S ribosomal protein S18	-5.76	-3.49	1.37		General metabolism	Protein metabolism	Protein synthesis (ribosome)
	ECA3610	ECA_RS17840	rplI	WP_011095113.1		50S ribosomal protein L9	-5.34	-3.13	1.27		General metabolism	Protein metabolism	Protein synthesis (ribosome)
ECA3687		ECA_RS18205	vapB	WP_011095187.1		type II toxin-antitoxin system VapB family antitoxin					Regulators	Transcription factors	Transcription factors
	ECA3686	ECA_RS18200	vapC	WP_011095186.1		type II toxin-antitoxin system toxin, VapC family tRNA(fMet)-specific endonuclease					Stress	Toxin-antitoxin system	Toxin-antitoxin system
	ECA3685					conserved hypothetical protein					Unknown	Unknown	Unknown
ECA3786		ECA_RS18700		WP_039293652.1		hypothetical protein	1.92				Unknown	Unknown	Unknown
ECA3969		ECA_RS19600	frdA	WP_011095463.1		fumarate reductase (quinol) flavoprotein subunit		-1.69	-1.49		General metabolism	Energy metabolism	Aerobic respiration
	ECA3970	ECA_RS19605	frdB	WP_011095464.1		succinate dehydrogenase/fumarate reductase iron-sulfur subunit		-1.55			General metabolism	Energy metabolism	Citrate cycle (TCA cycle)
	ECA3971	ECA_RS19610	frdC	WP_039295277.1		fumarate reductase subunit FrdC		-1.17			General metabolism	Carbohydrate metabolism	Pyruvate metabolism	General metabolism	Energy metabolism	Aerobic respiration	General metabolism	Energy metabolism	Citrate cycle (TCA cycle)
	ECA3972	ECA_RS19615	frdD	WP_011095466.1		fumarate reductase subunit FrdD					General metabolism	Energy metabolism	Citrate cycle (TCA cycle)	General metabolism	Carbohydrate metabolism	Pyruvate metabolism	General metabolism	Energy metabolism	Aerobic respiration
ECA3975		ECA_RS19630	ecnB	WP_011095469.1		entericidin A/B family lipoprotein	-2.28			-1.72	Stress	Stress proteins	Stress proteins
ECA4065		ECA_RS20095	argD	WP_011095539.1		aspartate aminotransferase family protein	1.15	2.22	1		General metabolism	Amino acid metabolism	Lysine biosynthesis	General metabolism	Amino acid metabolism	Arginine biosynthesis
ECA4082		ECA_RS20180	occQ	WP_039294022.1		octopine transport system permease protein	1.49	1.72			Transporters	Other transporters	Other transporters
	ECA4083	ECA_RS20185	occM	WP_011095557.1		octopine transport system permease protein					Transporters	Other transporters	Other transporters
	ECA4084	ECA_RS20190	occP	WP_011095558.1		octopine permease ATP-binding protein P	-1.24				Transporters	Other transporters	Other transporters
ECA4335		ECA_RS21455		WP_011095799.1		MCP four helix bundle domain-containing protein					Motility	Chemotaxis	Chemotaxis
ECA4449		ECA_RS22005	gorB	WP_011095907.1		SDR family oxidoreductase					Unknown	Unknown	Unknown

## Sheet: E.coli RpoS-regulon
2. Genes of the RpoS-regulon of Escherichia coli K-12 according to RegulonDB (https://regulondb.ccg.unam.mx/sigmulon/RDBECOLISFC00007)
Gene ID	Gene name	Product annotation
b0114	aceE	pyruvate dehydrogenase E1 component
b0115	aceF	pyruvate dehydrogenase, E2 subunit
b1276	acnA	aconitate hydratase 1
b2213	ada	DNA-binding transcriptional dual regulator/DNA repair protein Ada
b1241	adhE	fused acetaldehyde-CoA dehydrogenase and iron-dependent alcohol dehydrogenasealdehyde/alcohol dehydrogenase AdhE
b4187	aidB	putative acyl-CoA dehydrogenase AidB
b3588	aldB	aldehyde dehydrogenase B
b2068	alkA	DNA-3-methyladenine glycosylase 2
b2212	alkB	DNA oxidative demethylase
b1453	ansP	L-asparagine transporter
b1901	araF	arabinose ABC transporter periplasmic binding protein
b1900	araG	arabinose ABC transporter ATP binding subunit
b4460	araH	arabinose ABC transporter membrane subunit
b1166	ariR	putative two-component system connector protein AriR
b0863	artI	putative ABC transporter periplasmic binding protein ArtI
b0861	artM	L-arginine ABC transporter membrane subunit ArtM
b0864	artP	L-arginine ABC transporter ATP binding subunit
b0862	artQ	L-arginine ABC transporter membrane subunit ArtQ
b1597	asr	periplasmic chaperone Asr
b1747	astA	arginine N-succinyltransferase
b1745	astB	N-succinylarginine dihydrolase
b1748	astC	succinylornithine transaminase
b1746	astD	aldehyde dehydrogenase
b1744	astE	succinylglutamate desuccinylase
b4149	blc	outer membrane lipoprotein Blc
b4409	blr	beta-lactam resistance protein
b0435	bolA	DNA-binding transcriptional dual regulator BolA
b4354	btsT	pyruvate:H(+) symporter
b0158	btuF	vitamin B12 ABC transporter periplasmic binding protein
b1000	cbpA	curved DNA-binding protein
b0999	cbpM	chaperone modulator CbpM
b1661	cfa	cyclopropane fatty acyl phospholipid synthase
b2417	crr	Enzyme IIA(Glc)
b1042	csgA	curlin, major subunit
b1041	csgB	curlin, minor subunit
b1043	csgC	curlin chaperone
b1040	csgD	DNA-binding transcriptional dual regulator CsgD
b1039	csgE	curli assembly component CsgE
b1038	csgF	curli assembly component CsgF
b1037	csgG	curli secretion channel
b2535	csiE	stationary phase-inducible protein CsiE
b2696	csrA	carbon storage regulator
b4438	cyaR	ncRNA
b0385	dgcC	diguanylate cyclase DgcC
b1591	dmsD	redox enzyme maturation protein DmsD
b3701	dnaN	beta sliding clamp
b0812	dps	DNA protection during starvation protein
b4411	ecnB	bacteriolytic entericidin B lipoprotein
b2266	elaB	tail-anchored inner membrane protein ElaB
b2779	eno	enolase
b2927	epd	D-erythrose-4-phosphate dehydrogenase
b2369	evgA	DNA-binding transcriptional activator EvgA
b2370	evgS	sensor histidine kinase EvgS
b2344	fadL	long-chain fatty acid outer membrane channel/bacteriophage T2 receptor
b2912	fau	putative 5-formyltetrahydrofolate cyclo-ligase
b2925	fbaA	fructose-bisphosphate aldolase class II
b2097	fbaB	fructose-bisphosphate aldolase class I
b3361	fic	putative adenosine monophosphate--protein transferase Fic
b0142	folK	2-amino-4-hydroxy-6-hydroxymethyldihydropteridine diphosphokinase
b4154	frdA	fumarate reductase flavoprotein subunit
b4153	frdB	fumarate reductase iron-sulfur protein
b4152	frdC	fumarate reductase membrane protein FrdC
b4151	frdD	fumarate reductase membrane protein FrdD
b0094	ftsA	cell division protein FtsA
b0093	ftsQ	cell division protein FtsQ
b0095	ftsZ	cell division protein FtsZ
b1611	fumC	fumarase C
b2661	gabD	succinate-semialdehyde dehydrogenase (NADP(+)) GabD
b2663	gabP	4-aminobutanoate:H(+) symporter
b2662	gabT	4-aminobutyrate aminotransferase GabT
b3517	gadA	glutamate decarboxylase A
b1493	gadB	glutamate decarboxylase B
b1492	gadC	L-glutamate:4-aminobutyrate antiporter
b3512	gadE	DNA-binding transcriptional activator GadE
b4718	gadF	ncRNA
b3515	gadW	DNA-binding transcriptional dual regulator GadW
b3516	gadX	DNA-binding transcriptional dual regulator GadX
b4452	gadY	ncRNA
b0759	galE	UDP-glucose 4-epimerase
b0757	galK	galactokinase
b0756	galM	galactose-1-epimerase
b0758	galT	galactose-1-phosphate uridylyltransferase
b1779	gapA	glyceraldehyde-3-phosphate dehydrogenase A
b2659	glaH	glutarate dioxygenase GlaH
b3429	glgA	glycogen synthase
b3430	glgC	glucose-1-phosphate adenylyltransferase
b3428	glgP	glycogen phosphorylase
b3049	glgS	surface composition regulator
b2388	glk	glucokinase
b0485	glsA	glutaminase 1
b3212	gltB	glutamate synthase subunit GltB
b3213	gltD	glutamate synthase subunit GltD
b3214	gltF	periplasmic protein GltF
b3500	gor	glutathione reductase (NADPH)
b0755	gpmA	2,3-bisphosphoglycerate-dependent phosphoglycerate mutase
b3699	gyrB	DNA gyrase subunit B
b1967	hchA	protein/nucleic acid deglycase 1
b3510	hdeA	periplasmic acid stress chaperone HdeA
b3509	hdeB	periplasmic acid stress chaperone HdeB
b3511	hdeD	acid-resistance membrane protein
b2552	hmp	nitric oxide dioxygenase
b0139	htrE	putative fimbrial usher protein HtrE
b0972	hyaA	hydrogenase 1 small subunit
b0973	hyaB	hydrogenase 1 large subunit
b0974	hyaC	hydrogenase 1 cytochrome b subunit
b0975	hyaD	putative hydrogenase 1 maturation protease HyaD
b0976	hyaE	putative HyaA chaperone
b0977	hyaF	protein HyaF
b4722	idlP	iraD leader peptide
b1712	ihfA	integration host factor subunit alpha
b0912	ihfB	integration host factor subunit beta
b3773	ilvY	DNA-binding transcriptional dual regulator IlvY
b4326	iraD	anti-adaptor protein IraD
b1732	katE	catalase HPII
b2660	lhgD	L-2-hydroxyglutarate dehydrogenase
b0116	lpd	lipoamide dehydrogenase
b2687	luxS	S-ribosylhomocysteine lyase
b3514	mdtF	multidrug efflux pump RND permease MdtF
b2942	metK	methionine adenosyltransferase
b4439	micF	ncRNA
b2127	mlrA	DNA-binding transcriptional activator MlrA
b3741	mnmG	5-carboxymethylaminomethyluridine-tRNA synthase subunit MnmG
b1051	msyB	acidic protein MsyB
b0159	mtn	5'-methylthioadenosine/S-adenosylhomocysteine nucleosidase
b2429	murP	N-acetylmuramic acid-specific PTS enzyme IICB component/anhydro-N-acetylmuramic acid transporter
b2428	murQ	N-acetylmuramic acid 6-phosphate etherase
b2427	murR	DNA-binding transcriptional dual regulator MurR
b2733	mutS	DNA mismatch repair protein MutS
b0019	nhaA	Na(+):H(+) antiporter NhaA
b0020	nhaR	DNA-binding transcriptional activator NhaR
b0929	ompF	outer membrane porin F
b1283	osmB	osmotically-inducible lipoprotein OsmB
b1482	osmC	osmotically inducible peroxiredoxin OsmC
b1739	osmE	osmotically-inducible lipoprotein OsmE
b2131	osmF	glycine betaine ABC transporter periplasmic binding protein OsmF
b4376	osmY	periplasmic chaperone OsmY
b1896	otsA	trehalose-6-phosphate synthase
b1897	otsB	trehalose-6-phosphate phosphatase
b3961	oxyR	DNA-binding transcriptional dual regulator OxyR
b3360	pabA	aminodeoxychorismate synthase subunit 2
b3073	patA	putrescine aminotransferase
b0143	pcnB	poly(A) polymerase I
b1285	pdeR	cyclic di-GMP phosphodiesterase PdeR
b0113	pdhR	DNA-binding transcriptional dual regulator PdhR
b1723	pfkB	6-phosphofructokinase 2
b4025	pgi	glucose-6-phosphate isomerase
b2926	pgk	phosphoglycerate kinase
b3724	phoU	negative regulator of the pho regulon
b0708	phr	deoxyribodipyrimidine photolyase
b0871	poxB	pyruvate oxidase
b1838	pphA	phosphoprotein phosphatase 1
b0950	pqiA	intermembrane transport protein PqiA
b0951	pqiB	intermembrane transport protein PqiB
b0952	pqiC	intermembrane transport lipoprotein PqiC
b4111	proP	osmolyte:H(+) symporter ProP
b2677	proV	glycine betaine ABC transporter ATP binding subunit ProV
b2678	proW	glycine betaine ABC transporter membrane subunit ProW
b2679	proX	glycine betaine ABC transporter periplasmic binding protein ProX
b3725	pstB	phosphate ABC transporter ATP binding subunit
b3727	pstC	phosphate ABC transporter membrane subunit PstC
b3728	pstS	phosphate ABC transporter periplasmic binding protein
b1297	puuA	glutamate-putrescine ligase
b1301	puuB	gamma-glutamylputrescine oxidase
b1300	puuC	gamma-glutamyl-gamma-aminobutyraldehyde dehydrogenase
b1298	puuD	gamma-glutamyl-gamma-aminobutyrate hydrolase
b1302	puuE	4-aminobutyrate aminotransferase PuuE
b1296	puuP	putrescine:H(+) symporter PuuP
b1299	puuR	DNA-binding transcriptional repressor PuuR
b1854	pykA	pyruvate kinase 2
b1676	pykF	pyruvate kinase 1
b3700	recF	recombination mediator protein RecF
b3906	rhaR	DNA-binding transcriptional activator RhaR
b3905	rhaS	DNA-binding transcriptional activator RhaS
b2573	rpoE	RNA polymerase sigma factor RpoE
b3461	rpoH	RNA polymerase sigma factor RpoH
b3929	rraA	ribonuclease E inhibitor protein A
b3995	rsd	regulator of sigma D
b2572	rseA	anti-sigma-E factor RseA
b2571	rseB	anti-sigma factor stabilizing protein RseB
b2570	rseC	protein RseC
b4725	rseD	rpoE leader peptide
b3740	rsmG	16S rRNA m(7)G527 methyltransferase
b1234	rssA	putative patatin-like phospholipase RssA
b1235	rssB	regulator of RpoS
b4459	ryjA	ncRNA
b4764	sdhX	ncRNA
b4719	sdsN	ncRNA
b4433	sdsR	ncRNA
b0070	setA	sugar exporter SetA
b4577	sgrS	ncRNA
b4662	sgrT	PtsG glucose transporter inhibitor
b1646	sodC	superoxide dismutase (Cu-Zn)
b2937	speB	agmatinase
b1480	sra	ribosome-associated protein Sra
b2911	ssrS	ncRNA
b0726	sucA	subunit of E1(0) component of 2-oxoglutarate dehydrogenase
b0727	sucB	dihydrolipoyltranssuccinylase
b0728	sucC	succinyl-CoA synthetase subunit beta
b0729	sucD	succinyl-CoA synthetase subunit alpha
b2464	talA	transaldolase
b2465	tktB	transketolase 2
b3035	tolC	outer membrane channel TolC
b1274	topA	DNA topoisomerase 1
b1197	treA	periplasmic trehalase
b3494	uspB	universal stress protein B
b1004	wrbA	NAD(P)H:quinone oxidoreductase
b2407	xapA	xanthosine phosphorylase
b2406	xapB	xanthosine:H(+) symporter XapB
b1749	xthA	exodeoxyribonuclease III
b0065	yabI	DedA family protein YabI
b0157	yadS	PF03458 family protein YadS
b0140	yadV	putative fimbrial chaperone YadV
b0486	ybaT	putative transporter YbaT
b0707	ybgA	DUF1722 domain-containing protein YbgA
b0865	ybjP	DUF3828 domain-containing lipoprotein YbjP
b1003	yccJ	PF13993 family protein YccJ
b1164	ycgZ	putative two-component system connector protein YcgZ
b1284	yciT	DNA-binding transcriptional dual regulator YciT
b4596	yciZ	UPF0509 family protein YciZ
b1473	yddG	amino acid exporter YddG
b1669	ydhT	uncharacterized protein YdhT
b1670	ydhU	putative cytochrome YdhU
b1673	ydhV	putative oxidoreductase YdhV
b1672	ydhW	uncharacterized protein YdhW
b1671	ydhX	putative 4Fe-4S ferredoxin-like protein YdhX
b1674	ydhY	putative 4Fe-4S ferredoxin-like protein YdhY
b2128	yehW	glycine betaine ABC transporter membrane subunit YehW
b2129	yehX	glycine betaine ABC transporter ATP binding subunit YehX
b2130	yehY	glycine betaine ABC transporter membrane subunit YehY
b2163	yeiL	DNA-binding transcriptional activator YeiL
b2922	yggE	DUF541 domain-containing protein YggE
b3037	ygiB	DUF1190 domain-containing protein YgiB
b3038	ygiC	putative acid--amine ligase YgiC
b3362	yhfG	DUF2559 domain-containing protein YhfG
b3508	yhiD	inner membrane protein YhiD
b3555	yiaG	putative DNA-binding transcriptional regulator YiaG
b3862	yihG	1-acylglycerol-3-phosphate O-acyltransferase YihG
b1165	ymgA	putative two-component system connector protein YmgA
b1167	ymgC	protein YmgC
b4742	ymjE	protein YmjE
b1587	ynfE	putative selenate reductase YnfE
b1588	ynfF	putative selenate reductase YnfF
b1589	ynfG	putative oxidoreductase YnfG
b1590	ynfH	putative menaquinol dehydrogenase
b4217	ytfK	stringent response modulator YtfK

## Sheet: Orthologues
3. Escherichia coli K-12 genes orthologues to genes of the Pectobacterium atrosepticum SCRI1043 (Pba) RpoS-regulon
Genes shared in the predicted Pba RpoS regulon (this study) and the RpoS regulon of E. coli (RegulonDB) are highlighted in yellow
Predicted RpoS-regulon of P.atrosepticum
First gene in the operon (Ensembl ID)	Other genes in the operon (Ensembl ID)	Gene name in Pba	RefSeq ID Pba	Protein ID Pba	Product annotation Pba	Pseudogene	Gene ID E.coli	Gene name E.coli	Protein ID E.coli	Product annotation E.coli	WT_S/WT_G	Mu_S/Mu_G	Mu_S/WT_S	Mu_G/WT_G	Supercategory 1	Category 1	Subcategory 1	Supercategory 2	Category 2	Subcategory 2	Supercategory 3	Category 3	Subcategory 3	Supercategory 4	Category 4	Subcategory 4	Supercategory 5	Category 5	Subcategory 5
ECA0050		uspA	ECA_RS00260	WP_011091695.1	universal stress protein UspA		b3495	uspA	P0AED0	universal stress protein A	-2.51	-2.61			Stress	Stress proteins	Stress proteins
ECA0086			ECA_RS00430	WP_011091729.1	DUF3053 domain-containing protein		b3554		P0ADK0	DUF3053 domain-containing protein YiaF	2.47		-1.39		Unknown	Putative exported protein	Putative exported protein
ECA0092		sodA	ECA_RS00460	WP_011091735.1	superoxide dismutase [Mn]		b3908	sodA	P00448	superoxide dismutase (Mn)	-1.53				Stress	Antioxidant systems	SOD
ECA0431			ECA_RS02195	WP_011092053.1	(eggNOG-mapper) Semialdehyde dehydrogenase, NAD binding domain										Other	Other	Other
ECA0449			ECA_RS22535	WP_011092071.1	YagU family protein		b0287	yagU	P0AAA1	DUF1440 domain-containing inner membrane protein YagU	1.52	1.99			Unknown	Putative membrane protein	Putative membrane protein
ECA0469		osmY	ECA_RS02380	WP_011092091.1	molecular chaperone OsmY		b4376	OsmY	P0AFH8	periplasmic chaperone OsmY	-2.01	-2.03			Stress	Stress proteins	Temperature, osmotic stress
ECA0515			ECA_RS02595	WP_011092135.1	Fic family protein										Unknown	Unknown	Unknown
ECA0631			ECA_RS03145	WP_039289892.1	CsbD family protein		b4045	yjbJ	P68206	putative stress response protein YjbJ	-5.6	-2.31	-1.59	-4.81	Unknown	Unknown	Unknown
ECA0635			ECA_RS03165	WP_011092253.1	glutathione S-transferase family protein		b3102	yqjG	P42620	glutathionyl-hydroquinone reductase YqjG	-2.04	-1.5			Stress	Antioxidant systems	Glutathione metabolism
ECA0639			ECA_RS03185	WP_005971326.1	DUF883 domain-containing protein		b3098	yqjD	P64581	ribosome- and membrane-associated DUF883 domain-containing protein YqjD					Unknown	Putative membrane protein	Putative membrane protein
	ECA0638		ECA_RS03180	WP_011092256.1	phage holin family protein		b3099	yqjE	P64585	inner membrane protein YqjE					Unknown	Unknown	Unknown
	ECA0637		ECA_RS03175	WP_011092255.1	YqjK-like family protein		b3100	yqjK	Q47710	PF13997 family protein YqjK					Unknown	Unknown	Unknown
ECA0808		acs	ECA_RS04015		acetate--CoA ligase	pseudogene					2.51			1.3	Other	Other	Other
	ECA0807		ECA_RS04010	WP_011092414.1	putative membrane protein		b4068	yjcH	P0AF54	DUF485 domain-containing inner membrane protein YjcH					Unknown	Unknown	Unknown
	ECA0806	actP	ECA_RS04005	WP_011092413.1	putative sodium:solute symporter		b4067	actP	P32705	acetate/glycolate:cation symporter					Transporters	Inorganic ion transporters	Inorganic ion transporters
ECA0846		gldA	ECA_RS04195	WP_011092450.1	glycerol dehydrogenase		b3945	gldA	P0A9S5	L-1,2-propanediol dehydrogenase/glycerol dehydrogenase	-3.43	-4.11	-1.4		General metabolism	Lipid metabolism	Glycerolipid metabolism
ECA0914			ECA_RS04530	WP_011092516.1	4Fe-4S dicluster domain-containing protein						3.14	1.29		1.36	General metabolism	Fe-S cluster assembly	Fe-S cluster assembly
	ECA0913	nrfD	ECA_RS04525	WP_011092515.1	4Fe-4S dicluster domain-containing protein						1.83	1.05		1.23	Other	Other	Other
	ECA0912		ECA_RS04520	WP_011092514.1	putative membrane protein						2.99	1.61		1.61	Transporters	Other transporters	Other transporters
	ECA0911		ECA_RS04515	WP_011092513.1	FMN-binding protein									1.19	Other	Other	Other
	ECA0910		ECA_RS04510	WP_011092512.1	putative exported protein										General metabolism	Energy metabolism	Aerobic respiration	General metabolism	Energy metabolism	Citrate cycle (TCA cycle)	General metabolism	Carbohydrate metabolism	Pyruvate metabolism
	ECA0909	alkB	ECA_RS04505	WP_011092511.1	DNA oxidative demethylase AlkB		b2212	alkB	P05050	DNA oxidative demethylase	1.21				General metabolism	Nucleic acid metabolism	DNA metabolism (repair)
ECA1157		decR	ECA_RS05740	WP_005976040.1	Lrp/AsnC family transcriptional regulator		b0447	decR	P0ACJ5	DNA-binding transcriptional activator DecR	2.61	2.54			Regulators	Transcription factors	Transcription factors
	ECA1158	mdlA	ECA_RS05745	WP_011092751.1	autotransporter domain-containing protein		b0448	mdlA	P77265	ABC transporter family protein MdlA					Transporters	Unknown transporters	Unknown transporters
	ECA1159	mdlB	ECA_RS05750	WP_011092752.1	autotransporter serine protease		b0449	mdlB	P0AAG5	ABC transporter family protein MdlB					General metabolism	Protein metabolism	Protein degradation
ECA1166		tomB	ECA_RS05785	WP_010282247.1	Hha toxicity modulator TomB		b0461	tomB	P0AAR0	Hha toxicity modulator TomB	1.99	1.95			Unknown	Unknown	Unknown
	ECA1165	hha	ECA_RS05780	WP_011092758.1	hemolysin expression modulator Hha		b0460	hha	P0ACE3	hemolysin expression-modulating protein Hha	2.73	3.23			Other	Other	Other
ECA1213		menB	ECA_RS06005	WP_005976180.1	1,4-dihydroxy-2-naphthoyl-CoA synthase		b2262	menB	P0ABU0	1,4-dihydroxy-2-naphthoyl-CoA synthase	-3.53	-2.83			General metabolism	Menaquinone synthesis	Menaquinone synthesis
	ECA1214	menC	ECA_RS06010	WP_011092804.1	o-succinylbenzoate synthase		b2261	menC	P29208	o-succinylbenzoate synthase	-3.27	-3.02			General metabolism	Menaquinone synthesis	Menaquinone synthesis
	ECA1215	menD	ECA_RS06015	WP_011092805.1	o-succinylbenzoate--CoA ligase		b2260	menE	P37353	o-succinylbenzoate--CoA ligase	-2.8	-1.51			General metabolism	Menaquinone synthesis	Menaquinone synthesis
ECA1236		hyfR	ECA_RS06120	WP_011092826.1	sigma 54-interacting transcriptional regulator		b2491	hyfR	P71229	DNA-binding transcriptional activator HyfR			-1.12		Regulators	Transcription factors	Transcription factors
ECA1275			ECA_RS06315	WP_011092863.1	TonB-dependent receptor						1.58	1.34			Other	Other	Other
ECA1314		gltI	ECA_RS06510	WP_011092900.1	ferric ABC transporter ATP-binding protein		b0655	gltI	P37902	glutamate/aspartate ABC transporter periplasmic binding protein	-2.46	-1.88			General metabolism	Inorganic ion metabolism	Iron transport and metabolism
ECA1377			ECA_RS06855	WP_011092962.1	hypothetical protein		b4011		P09162	stress response protein		1			Unknown	Unknown	Unknown
ECA1389		galE	ECA_RS06915	WP_011092974.1	UDP-glucose 4-epimerase GalE		b0759	galE	P09147	UDP-glucose 4-epimerase	-1.33	-1.49			General metabolism	Carbohydrate metabolism	Galactose metabolism	General metabolism	Amino acid metabolism	Amino sugar and nucleotide sugar metabolism	General metabolism	Carbohydrate metabolism	Amino sugar and nucleotide sugar metabolism
	ECA1388	galM	ECA_RS06910	WP_011092973.1	aldose 1-epimerase		b0756	galM	P0A9C3	galactose-1-epimerase	-1.35	-1.26			General metabolism	Carbohydrate metabolism	Galactose metabolism	General metabolism	Energy metabolism	Glycolysis / Gluconeogenesis
ECA1403		pgl	ECA_RS06990	WP_011092988.1	6-phosphogluconolactonase		b0767	pgl	P52697	6-phosphogluconolactonase	-2.76	-1.91			Other	Other	Other
ECA1416		wecA	ECA_RS07055	WP_039290863.1	UDP-N-acetylglucosamine--undecaprenyl-phosphate N-acetylglucosaminephosphotransferase						1.44				Envelope	O-antigen, lipopolysaccharide biosynthesis	O-antigen, lipopolysaccharide biosynthesis
	ECA1417	wza	ECA_RS07060	WP_011093001.1	putative polysaccharide export protein		b2062	wza	P0A930	outer membrane polysaccharide export protein Wza		-1.48			Envelope	O-antigen, lipopolysaccharide biosynthesis	O-antigen, lipopolysaccharide biosynthesis
	ECA1418	wzb	ECA_RS07065	WP_011093002.1	probable protein-tyrosine-phosphatase		b0982	yccY, etp	P0ACZ2	phosphotyrosine-protein phosphatase Etp		-1.02			Envelope	O-antigen, lipopolysaccharide biosynthesis	O-antigen, lipopolysaccharide biosynthesis
	ECA1419	wzc	ECA_RS07070	WP_011093003.1	tyrosine-protein kinase		b2060	wzc	P76387	protein-tyrosine kinase Wzc					Envelope	O-antigen, lipopolysaccharide biosynthesis	O-antigen, lipopolysaccharide biosynthesis
ECA1488			ECA_RS07415	WP_011093071.1	non-ribosomal peptide synthetase										Virulence	Other virulence genes	Non-ribosomal peptide synthetase
	ECA1487				non-ribosomal peptide synthetase	pseudogene									Virulence	Other virulence genes	Non-ribosomal peptide synthetase
	ECA1486		ECA_RS07405	WP_011093069.1	putrescine ABC transporter permease PotI										Transporters	ABC transporters	Other transporters
ECA1541			ECA_RS23540	WP_011093121.1	hypothetical protein							2.11			Unknown	Unknown	Unknown
	ECA1542	patD	ECA_RS07670	WP_011093122.1	putative aldehyde dehydrogenase		b1444	patD	P77674	gamma-aminobutyraldehyde dehydrogenase	1.69	2.3			General metabolism	Amino acid metabolism	Lysine metabolism
ECA1633			ECA_RS08090	WP_011093210.1	hypothetical protein						1.71	3.21			Unknown	Unknown	Unknown
ECA1806			ECA_RS08935		helix-turn-helix domain-containing protein	pseudogene					1.42		-1.24		Regulators	Transcription factors	Transcription factors
ECA1828			ECA_RS22810	WP_071598503.1	hypothetical protein										Unknown	Unknown	Unknown
ECA1867		pykF	ECA_RS09225	WP_011093436.1	pyruvate kinase PykF		b1676	pykF	P0AD61	pyruvate kinase 1	-2	-1.68			Other	Other	Other
ECA1983		pspA	ECA_RS09785	WP_011093545.1	phage shock protein PspA		b1304	pspA	P0AFM6	phage shock protein A		-1.14	-1.87		Unknown	Unknown	Unknown
	ECA1984	pspB	ECA_RS09790	WP_011093546.1	envelope stress response membrane protein PspB		b1305	pspB	P0AFM9	phage shock protein B	1.73		-1.08		Stress	Stress proteins	Stress proteins
	ECA1985	pspC	ECA_RS09795	WP_011093547.1	envelope stress response membrane protein PspC		b1306	pspC	P0AFN2	phage shock protein C	1.47		-1.16		Regulators	Transcription factors	Transcription factors
	ECA1986		ECA_RS09800	WP_011093548.1	conserved hypothetical protein		b1321	ycjX	P76046	DUF463 domain-containing protein YcjX		-1.16	-1.05		Unknown	Unknown	Unknown
	ECA1987		ECA_RS09805	WP_011093549.1	putative membrane protein		b1322		P0A8R7	DUF697 domain-containing inner membrane protein YcjF		-1.36			Unknown	Putative membrane protein	Putative membrane protein
ECA1994			ECA_RS23560	WP_011093556.1	hypothetical protein							-1.34	-3.29	-2.2	Unknown	Unknown	Unknown
ECA2008			ECA_RS09905	WP_011093569.1	sensor domain-containing phosphodiesterase										Unknown	Unknown	Unknown
	ECA2007		ECA_RS09900	WP_011093568.1	putative protease										Unknown	Unknown	Unknown
ECA2009			ECA_RS09910	WP_011093570.1	serine protease		b1598	ydgD	P76176	putative serine protease YdgD	1.11			1.03	General metabolism	Protein metabolism	Protein degradation
ECA2160			ECA_RS10615	WP_011093721.1	amidohydrolase		b1338	abgA	P77357	p-aminobenzoyl-glutamate hydrolase subunit	-2.06			-1.42	Unknown	Putative exported protein	Putative exported protein
ECA2185		ychH	ECA_RS10740	WP_011093745.1	stress-induced protein YchH		b1205	ychH	P0AB49	stress-induced protein		-1.01			Stress	Stress proteins	Stress proteins
ECA2216			ECA_RS10885	WP_011093773.1	nuclear transport factor 2 family protein						2.17		-4.48	-2.83	Unknown	Unknown	Unknown
	ECA2215		ECA_RS10880	WP_043878051.1	putative short-chain dehydrogenase						2.51		-5.02	-2.24	Unknown	Unknown	Unknown
	ECA2214		ECA_RS10875	WP_011093771.1	putative amine oxidoreductase						1.7	1.44	-1.29		Other	Other	Other
	ECA2213		ECA_RS10870	WP_011093770.1	conserved hypothetical protein								-1.56	-1.23	Unknown	Unknown	Unknown
	ECA2212		ECA_RS10865	WP_011093769.1	putative cyclopropane-fatty-acyl-phospholipid synthase								-2.06	-1.64	Other	Other	Other
	ECA2211	sodC	ECA_RS10860	WP_011093768.1	copper-zinc superoxide dismutase		b1646	sodC	P0AGD1	superoxide dismutase (Cu-Zn)			-2.19	-2.16	Stress	Antioxidant systems	SOD
ECA2326		adhE	ECA_RS11425	WP_011093883.1	bifunctional acetaldehyde-CoA/alcohol dehydrogenase		b1241	adhE	P0A9Q7	fused acetaldehyde-CoA dehydrogenase and iron-dependent alcohol dehydrogenasealdehyde/alcohol dehydrogenase AdhE					Stress	Degradation of xenobiotics	Degradation of xenobiotics	General metabolism	Amino acid metabolism	Tyrosine metabolism	General metabolism	Carbohydrate metabolism	Pyruvate metabolism	General metabolism	Energy metabolism	Glycolysis / Gluconeogenesis
ECA2396			ECA_RS11775	WP_011093951.1	fructosamine kinase family protein		b1725	yniA	P77739	putative kinase YniA	-1.54	-1.39			Other	Other	Other
ECA2433			ECA_RS11960	WP_011093985.1	EAL domain-containing protein		b1489	dosP	P76129	oxygen-sensing c-di-GMP phosphodiesterase DosP					Unknown	Unknown	Unknown
ECA2447		roxA	ECA_RS12020	WP_011093998.1	cupin domain-containing protein		b1128	ycfD	P27431	50S ribosomal protein L16-arginine 3-hydroxylase					Unknown	Unknown	Unknown
ECA2465			ECA_RS12100	WP_011094015.1	YebW family protein		b1837	yebW	P76275	DUF1482 domain-containing protein YebW		1.42			Unknown	Unknown	Unknown
ECA2529			ECA_RS12380	WP_011094074.1	phosphatase		b1034	ycdX	P75914	zinc-binding phosphatase YcdX	1.07				Unknown	Unknown	Unknown
	ECA2528		ECA_RS12375	WP_011094073.1	molecular chaperone		b1035	ycdY	P75915	chaperone protein YcdY					Other	Other	Other
ECA2716			ECA_RS13320	WP_011094257.1	glutathione S-transferase										Stress	Antioxidant systems	Glutathione metabolism
ECA2768		glnH	ECA_RS13585	WP_011094303.1	colicin transporter		b0811	glnH	P0AEQ3	L-glutamine ABC transporter periplasmic binding protein	-1.5				Stress	Antibiotics/Multidrug resistance	Antibiotics/Multidrug resistance
	ECA2769	glnP	ECA_RS13590	WP_011094304.1	efflux RND transporter permease subunit		b0810	glnP	P0AEQ6	L-glutamine ABC transporter membrane subunit					Transporters	Other transporters	Other transporters
	ECA2770	glnQ	ECA_RS13595	WP_011094305.1	Fe3+-hydroxamate ABC transporter ATP-binding protein FhuC		b0809	glnQ	P10346	L-glutamine ABC transporter ATP binding subunit	-1.12	-1.01			Transporters	Iron/Iron complex transporters	Iron/Iron complex transporters
ECA2836		moeA	ECA_RS13920	WP_011094370.1	molybdopterin molybdotransferase MoeA		b0827	moeA	P12281	molybdopterin molybdotransferase		-1.16			Other	Other	Other
	ECA2837	moeB	ECA_RS13925	WP_011094371.1	molybdopterin-synthase adenylyltransferase MoeB		b0826	moeB	P12282	molybdopterin-synthase adenylyltransferase	-1.27				General metabolism	Inorganic ion metabolism	Sulfur transport and metabolism
	ECA2838		ECA_RS13930	WP_011094372.1	nitroreductase family protein						-2.12	-1.88			Unknown	Unknown	Unknown
ECA2884			ECA_RS14170	WP_011094415.1	hypothetical protein							1.19			Unknown	Unknown	Unknown
ECA2896			ECA_RS14235	WP_011094427.1	hypothetical protein						3.37	3.49			Unknown	Unknown	Unknown
ECA2972			ECA_RS14600	WP_039292687.1	alpha/beta fold hydrolase		b0349	mhpC	P77044	2-hydroxy-6-ketonona-2,4-dienedioate hydrolase					Unknown	Putative exported protein	Putative exported protein
ECA3015		elaB	ECA_RS14805	WP_011094545.1	stress response protein ElaB		b2266	elaB	P0AEH5	tail-anchored inner membrane protein ElaB			-1.16		Stress	Stress proteins	Stress proteins
ECA3050		hisJ	ECA_RS14970	WP_011094575.1	iron ABC transporter permease		b2309	hisJ	P0AEU0	histidine ABC transporter periplasmic binding protein					General metabolism	Inorganic ion metabolism	Iron transport and metabolism
	ECA3049	hisQ	ECA_RS14965	WP_011094574.1	DMT family transporter		b2308	hisQ	P52094	lysine/arginine/ornithine ABC transporter/histidine ABC transporter, membrane subunit HisQ					Transporters	Other transporters	Other transporters
	ECA3048	hisM	ECA_RS14960	WP_011094573.1	DMT family transporter		b2307	hisM	P0AEU3	lysine/arginine/ornithine ABC transporter/histidine ABC transporter, membrane subunit HisM	1.42	1.18			Transporters	Other transporters	Other transporters
	ECA3047	hisP	ECA_RS14955	WP_011094572.1	Fe(3+)-hydroxamate ABC transporter permease FhuB		b2306	hisP	P07109	lysine/arginine/ornithine ABC transporter/histidine ABC transporter, ATP binding subunit	1.44	2.08			General metabolism	Inorganic ion metabolism	Iron transport and metabolism
ECA3136			ECA_RS15405	WP_011094659.1	ABC transporter ATP-binding protein						1.75	2.03	-1.68	-1.87	Transporters	Other transporters	Other transporters
ECA3146		arnB	ECA_RS15455	WP_011094669.1	UDP-4-amino-4-deoxy-L-arabinose--oxoglutarate aminotransferase		b2253	arnB	P77690	UDP-4-amino-4-deoxy-L-arabinose aminotransferase	2.28	3.12	1.17		Envelope	O-antigen, lipopolysaccharide biosynthesis	O-antigen, lipopolysaccharide biosynthesis	General metabolism	Amino acid metabolism	Amino sugar and nucleotide sugar metabolism	General metabolism	Carbohydrate metabolism	Amino sugar and nucleotide sugar metabolism	Stress	Antibiotics/Multidrug resistance	Antibiotics/Multidrug resistance
	ECA3145	arnC	ECA_RS15450	WP_011094668.1	undecaprenyl phosphate 4-deoxy-4-formamido-L-arabinose transferase		b2254	arnC	P77757	undecaprenyl-phosphate 4-deoxy-4-formamido-L-arabinose transferase	1.46	1.56			Envelope	O-antigen, lipopolysaccharide biosynthesis	O-antigen, lipopolysaccharide biosynthesis	General metabolism	Amino acid metabolism	Amino sugar and nucleotide sugar metabolism	General metabolism	Carbohydrate metabolism	Amino sugar and nucleotide sugar metabolism	Stress	Antibiotics/Multidrug resistance	Antibiotics/Multidrug resistance
	ECA3144	arnA	ECA_RS15445	WP_011094667.1	NAD-dependent UDP-glucuronate dehydrogenase and UDP-ara4N formyltransferase		b2255	arnA	P77398	fused UDP-4-amino-4-deoxy-L-arabinose formyltransferase/UDP-glucuronate dehydrogenase			1.02		General metabolism	Carbohydrate metabolism	Amino sugar and nucleotide sugar metabolism	General metabolism	Amino acid metabolism	Amino sugar and nucleotide sugar metabolism	Envelope	O-antigen, lipopolysaccharide biosynthesis	O-antigen, lipopolysaccharide biosynthesis	Stress	Antibiotics/Multidrug resistance	Antibiotics/Multidrug resistance
	ECA3143	arnD	ECA_RS15440	WP_011094666.1	Undecaprenyl phosphate-aminoarabinose deformylase		b2256	arnD	P76472	putative 4-deoxy-4-formamido-L-arabinose-phosphoundecaprenol deformylase ArnD			1.16		Stress	Antibiotics/Multidrug resistance	Antibiotics/Multidrug resistance	Envelope	O-antigen, lipopolysaccharide biosynthesis	O-antigen, lipopolysaccharide biosynthesis	General metabolism	Amino acid metabolism	Amino sugar and nucleotide sugar metabolism	General metabolism	Carbohydrate metabolism	Amino sugar and nucleotide sugar metabolism
	ECA3142	arnT	ECA_RS15435	WP_011094665.1	4-amino-4-deoxy-L-arabinose transferase		b2257	arnT	P76473	lipid IVA 4-amino-4-deoxy-L-arabinosyltransferase					Envelope	O-antigen, lipopolysaccharide biosynthesis	O-antigen, lipopolysaccharide biosynthesis	General metabolism	Amino acid metabolism	Amino sugar and nucleotide sugar metabolism	General metabolism	Carbohydrate metabolism	Amino sugar and nucleotide sugar metabolism	Stress	Antibiotics/Multidrug resistance	Antibiotics/Multidrug resistance
	ECA3141	arnE	ECA_RS15430	WP_011094664.1	4-amino-4-deoxy-L-arabinose-phosphoundecaprenol flippase subunit		b4544	arnE	Q47377	undecaprenyl-phosphate-alpha-L-Ara4N flippase - ArnE subunit				1.91	Transporters	Other transporters	Other transporters	Envelope	O-antigen, lipopolysaccharide biosynthesis	O-antigen, lipopolysaccharide biosynthesis	General metabolism	Amino acid metabolism	Amino sugar and nucleotide sugar metabolism	General metabolism	Carbohydrate metabolism	Amino sugar and nucleotide sugar metabolism	Stress	Antibiotics/Multidrug resistance	Antibiotics/Multidrug resistance
	ECA3140	arnF	ECA_RS15425	WP_011094663.1	4-amino-4-deoxy-L-arabinose-phosphoundecaprenol flippase subunit		b2258	arnF	P76474	undecaprenyl-phosphate-alpha-L-Ara4N flippase - ArnF subunit				1.1	Envelope	Other envelope-related	Other envelope-related	General metabolism	Amino acid metabolism	Amino sugar and nucleotide sugar metabolism	General metabolism	Carbohydrate metabolism	Amino sugar and nucleotide sugar metabolism	Stress	Antibiotics/Multidrug resistance	Antibiotics/Multidrug resistance	Transporters	Other transporters	Other transporters
ECA3194		yegS	ECA_RS15700	WP_011094716.1	lipid kinase YegS		b2086	yegS	P76407	lipid kinase YegS	1.01				General metabolism	Lipid metabolism	Other lipid metabolism-related
ECA3267		aggA	ECA_RS16070	WP_011094785.1	TolC family outer membrane protein						-1.1				Virulence	Secretion systems	T1_5
	ECA3268		ECA_RS16075	WP_011094786.1	putative toxin secretion ATP-binding protein										General metabolism	Carbohydrate transporters	Carbohydrate transporters
	ECA3269		ECA_RS16080	WP_011094787.1	HlyD family secretion protein										Virulence	Secretion systems	T1_5
ECA3295			ECA_RS16240	WP_011094812.1	DoxX family protein										Unknown	Putative membrane protein	Putative membrane protein
ECA3593		ppa	ECA_RS17755	WP_011095096.1	inorganic diphosphatase		b4226	ppa	P0A7A9	inorganic pyrophosphatase	-1.88				General metabolism	Inorganic ion metabolism	Phosphate transport and metabolism
ECA3613		rpsF	ECA_RS17850	WP_011095115.1	30S ribosomal protein S6		b4200	rpsF	P02358	30S ribosomal subunit protein S6	-6.78	-4.09	1.93		General metabolism	Protein metabolism	Protein synthesis (ribosome)
	ECA3612	priB	ECA_RS23150	WP_162014383.1	primosomal replication protein N		b4201	priB	P07013	primosomal replication protein N	-4.56	-2.4	1.22		General metabolism	Nucleic acid metabolism	DNA metabolism (replication)
	ECA3611	rpsR	ECA_RS17845	WP_005974788.1	30S ribosomal protein S18		b4202	rpsR	P0A7T7	30S ribosomal subunit protein S18	-5.76	-3.49	1.37		General metabolism	Protein metabolism	Protein synthesis (ribosome)
	ECA3610	rplI	ECA_RS17840	WP_011095113.1	50S ribosomal protein L9		b4203	rplI	P0A7R1	50S ribosomal subunit protein L9	-5.34	-3.13	1.27		General metabolism	Protein metabolism	Protein synthesis (ribosome)
ECA3687		vapB	ECA_RS18205	WP_011095187.1	type II toxin-antitoxin system VapB family antitoxin										Regulators	Transcription factors	Transcription factors
	ECA3686	vapC	ECA_RS18200	WP_011095186.1	type II toxin-antitoxin system toxin, VapC family tRNA(fMet)-specific endonuclease										Stress	Toxin-antitoxin system	Toxin-antitoxin system
	ECA3685				conserved hypothetical protein										Unknown	Unknown	Unknown
ECA3786			ECA_RS18700	WP_039293652.1	hypothetical protein						1.92				Unknown	Unknown	Unknown
ECA3969		frdA	ECA_RS19600	WP_011095463.1	fumarate reductase (quinol) flavoprotein subunit		b4154	frdA	P00363	fumarate reductase flavoprotein subunit		-1.69	-1.49		General metabolism	Energy metabolism	Aerobic respiration
	ECA3970	frdB	ECA_RS19605	WP_011095464.1	succinate dehydrogenase/fumarate reductase iron-sulfur subunit		b4153	frdB	P0AC47	fumarate reductase iron-sulfur protein		-1.55			General metabolism	Energy metabolism	Citrate cycle (TCA cycle)
	ECA3971	frdC	ECA_RS19610	WP_039295277.1	fumarate reductase subunit FrdC		b4152	frdC	P0A8Q0	fumarate reductase membrane protein FrdC		-1.17			General metabolism	Carbohydrate metabolism	Pyruvate metabolism	General metabolism	Energy metabolism	Aerobic respiration	General metabolism	Energy metabolism	Citrate cycle (TCA cycle)
	ECA3972	frdD	ECA_RS19615	WP_011095466.1	fumarate reductase subunit FrdD		b4151	frdD	P0A8Q3	fumarate reductase membrane protein FrdD					General metabolism	Energy metabolism	Citrate cycle (TCA cycle)	General metabolism	Carbohydrate metabolism	Pyruvate metabolism	General metabolism	Energy metabolism	Aerobic respiration
ECA3975		ecnB	ECA_RS19630	WP_011095469.1	entericidin A/B family lipoprotein		b4411	ecnB	P0ADB7	bacteriolytic entericidin B lipoprotein	-2.28			-1.72	Stress	Stress proteins	Stress proteins
ECA4065		argD	ECA_RS20095	WP_011095539.1	aspartate aminotransferase family protein		b3359	argD	P18335	N-acetylornithine aminotransferase/N-succinyldiaminopimelate aminotransferase	1.15	2.22	1		General metabolism	Amino acid metabolism	Lysine biosynthesis	General metabolism	Amino acid metabolism	Arginine biosynthesis
ECA4082		occQ	ECA_RS20180	WP_039294022.1	octopine transport system permease protein						1.49	1.72			Transporters	Other transporters	Other transporters
	ECA4083	occM	ECA_RS20185	WP_011095557.1	octopine transport system permease protein										Transporters	Other transporters	Other transporters
	ECA4084	occP	ECA_RS20190	WP_011095558.1	octopine permease ATP-binding protein P						-1.24				Transporters	Other transporters	Other transporters
ECA4335			ECA_RS21455	WP_011095799.1	MCP four helix bundle domain-containing protein										Motility	Chemotaxis	Chemotaxis
ECA4449		qorB	ECA_RS22005	WP_011095907.1	SDR family oxidoreductase		b4211	qorB	P39315	NAD(P)H:quinone oxidoreductase					Unknown	Unknown	Unknown
